# Supplementary material for: Technostress of Chilean Teachers in the Context of the COVID-19 Pandemic and Teleworking
Source: Int J Environ Res Public Health. 2021 May 20;18(10):5458. doi: 10.3390/ijerph18105458 (PMC8160750; doi:10.3390/ijerph18105458)
Supplement: Supplementary file 1 [file ijerph-18-05458-s001.zip]

Archive with 1 entries (1 files):
- ijerph-1203626-supplementary.xlsx
