# Supplementary material for: Technostress of Chilean Teachers in the Context of the COVID-19 Pandemic and Teleworking
Source: Int J Environ Res Public Health. 2021 May 20;18(10):5458. doi: 10.3390/ijerph18105458 (PMC8160750; doi:10.3390/ijerph18105458)
Supplement: Supplementary file 1 [file ijerph-18-05458-s001.zip › ijerph-1203626-supplementary.xlsx]

## Sheet: Base_Códigos
Folio	Horas	Contrato	Jornada	Años_Docencia	Cantidad	Título	Género	Edad	r_1	r_2	r_3	r_4	r_5	r_6	r_7	r_8	r_9	r_10	r_11	r_12	r_13	r_14	r_15	r_16
2012	38	2	Jornada de la mañana, Jornada de la tarde	1	1	1	2	33	0	0	1	1	5	5	6	5	6	5	4	3	2	1	1	5
29	41	2	Jornada de la mañana, Jornada de la tarde	1	1	1	2	37	0	0	0	0	3	4	6	0	0	0	0	0	4	4	6	5
158	44	4	Jornada de la mañana, Jornada de la tarde	1	1	1	2	26	0	0	0	0	0	0	0	0	0	0	0	0	0	0	0	0
2433	31	2	Jornada de la mañana, Jornada de la tarde	1	1	1	2	26	0	6	0	0	0	3	2	1	0	1	0	0	0	0	0	0
1541	22	2	Jornada de la tarde	1	1	1	2	27	5	5	5	5	5	5	5	6	5	5	5	0	3	3	0	3
1243	35	2	Jornada de la mañana	1	1	2	2	31	0	0	6	0	6	6	6	6	6	6	6	0	5	0	0	6
1520	43	2	Jornada de la mañana	1	1	1	3	34	6	6	2	4	6	6	6	6	6	6	6	6	6	6	0	6
1430	38	1	Jornada de la mañana, Jornada de la tarde	1	1	1	2	40	0	0	0	0	0	0	0	0	0	0	0	0	0	0	0	0
710	31	1	Jornada de la mañana	1	1	2	2	42	1	1	0	0	1	1	1	1	1	1	1	2	1	1	1	1
1592	39	2	Jornada de la mañana, Jornada de la tarde	1	1	1	2	23	3	6	5	4	6	6	6	6	6	5	0	2	0	2	2	0
1637	42	2	Jornada de la mañana, Jornada de la tarde	1	1	1	2	23	2	0	0	0	5	5	5	5	1	1	0	0	0	0	0	0
2440	28	2	Jornada de la mañana	1	1	1	2	23	0	4	4	1	2	5	5	5	5	5	5	5	6	5	5	5
1208	11	2	Jornada de la mañana, Jornada de la tarde	1	1	2	2	24	5	5	4	4	5	5	5	5	5	5	5	2	1	5	4	5
1600	38	3	Jornada de la mañana, Jornada de la tarde	1	1	1	2	24	4	0	0	2	6	6	6	6	6	6	1	2	2	3	2	2
2481	36	2	Jornada de la mañana	1	1	1	2	24	0	0	0	0	4	4	4	4	0	0	0	0	0	0	0	0
2836	37	2	Jornada de la mañana, Jornada de la tarde	1	1	2	2	24	0	0	0	0	3	5	5	2	0	0	0	0	0	2	0	0
67	30	2	Jornada de la mañana	1	1	2	2	25	0	0	0	0	5	4	4	4	4	4	4	4	0	1	0	1
324	30	2	Jornada de la mañana	1	1	2	2	25	0	0	0	0	5	4	4	4	4	4	4	4	0	1	0	1
1557	1	4	Jornada de la mañana	1	1	2	1	25	0	0	0	0	0	0	0	0	0	0	0	0	0	0	0	0
87	44	2	Jornada de la tarde	1	1	1	2	26	0	4	0	0	1	1	1	1	1	1	1	0	0	3	0	0
1638	39	1	Jornada de la mañana	1	1	1	2	27	0	0	0	0	1	1	0	0	0	0	0	0	0	0	0	0
1657	35	2	Jornada de la mañana, Jornada de la tarde	1	1	1	2	27	0	1	3	3	6	5	4	5	5	2	3	4	3	3	5	6
2731	42	2	Jornada de la mañana, Jornada de la tarde	1	1	1	1	27	3	2	3	5	5	6	5	4	5	4	4	5	3	4	0	3
251	44	2	Jornada de la mañana	1	1	1	1	28	0	0	0	0	3	6	0	3	6	0	0	0	0	4	0	6
336	44	2	Jornada de la mañana	1	1	2	2	28	0	0	0	0	2	5	4	2	1	5	1	0	0	2	0	0
2301	44	2	Jornada de la mañana, Jornada de la tarde	1	1	1	2	28	0	0	0	1	5	5	5	5	1	6	5	2	4	4	1	4
2749	42	2	Jornada de la mañana	1	1	2	2	28	0	1	0	1	5	2	2	0	4	0	0	0	0	0	0	0
2791	18	2	Jornada de la mañana	1	1	2	1	29	0	3	0	3	4	5	2	4	2	0	0	1	0	0	0	0
1590	30	4	Jornada de la mañana, Jornada de la tarde	1	1	1	3	30	0	3	1	3	5	5	4	5	3	5	3	4	2	2	1	1
899	8	1	Jornada de la mañana	1	1	1	2	34	6	6	6	6	6	6	6	6	6	6	6	6	6	6	6	6
2621	30	2	Jornada vespertina	1	1	1	2	36	4	4	5	5	5	5	4	4	5	4	2	4	0	3	0	0
305	44	1	Jornada de la mañana, Jornada de la tarde	1	1	1	2	40	2	1	1	3	3	4	3	4	4	2	5	3	2	3	0	2
1570	25	2	Jornada de la mañana, Jornada de la tarde	1	1	1	2	45	0	0	0	1	1	1	1	1	1	0	0	0	0	0	0	6
2551	34	2	Jornada de la mañana	1	1	1	2	52	0	0	0	5	4	4	5	4	4	1	0	0	1	1	0	1
2400	44	2	Jornada de la mañana, Jornada de la tarde	1	1	1	1	60	0	0	0	0	0	1	0	0	0	0	0	0	0	0	0	0
1723	30	2	Jornada de la mañana, Jornada de la tarde	1	1	1	2	63	5	4	3	3	3	3	3	3	3	3	3	3	3	3	3	3
1603	33	1	Jornada de la tarde	1	1	1	1	64	6	6	6	6	5	5	5	5	5	0	0	0	0	0	0	0
1742	20	2	Jornada de la mañana	1	2	1	1	24	0	0	0	0	1	1	1	0	0	0	0	0	0	0	0	0
1436	30	2	Jornada de la mañana	1.5	1	1	2	38	0	1	0	0	3	3	2	4	3	5	1	1	0	1	1	1
307	43	2	Jornada de la mañana	2	1	1	2	26	0	0	4	3	0	6	6	6	6	3	1	4	1	6	1	3
2620	40	2	Jornada de la mañana, Jornada de la tarde	2	1	1	2	26	2	1	0	3	3	3	3	3	3	3	3	3	0	1	0	0
2964	43	2	Jornada de la mañana	2	1	1	2	26	0	0	4	3	0	6	6	6	6	3	1	4	1	6	1	3
2397	37	2	Jornada de la tarde	2	1	1	2	27	0	0	0	5	6	5	5	6	6	0	0	3	0	0	0	3
2943	30	2	Jornada de la mañana	2	1	1	1	27	0	0	0	0	6	6	6	6	6	2	3	1	6	6	1	1
2494	42	2	Jornada de la mañana, Jornada de la tarde	2	1	1	2	28	0	0	0	0	2	5	5	5	5	5	0	0	0	0	0	0
1589	42	2	Jornada de la mañana	2	1	1	1	31	6	3	2	1	6	6	6	6	6	0	3	3	1	2	1	1
2184	44	2	Jornada de la mañana	2	1	2	1	32	3	4	4	4	5	4	2	4	2	2	2	3	3	2	1	1
2699	44	2	Jornada de la mañana	2	1	2	2	32	0	0	1	0	2	1	1	1	0	0	0	0	0	0	0	0
66	38	2	Jornada de la mañana	2	1	1	1	35	4	4	4	1	6	6	6	6	6	6	6	6	4	4	2	5
135	44	2	Jornada de la mañana	2	1	1	2	35	5	5	5	0	3	4	6	6	6	6	6	5	5	5	0	4
2692	44	2	Jornada de la mañana	2	1	1	2	43	4	3	3	2	3	3	3	3	3	2	3	2	2	2	2	2
2949	40	4	Jornada de la mañana, Jornada de la tarde	2	1	1	3	43	0	0	0	2	5	6	5	5	5	6	5	4	1	1	0	1
1554	41	2	Jornada de la tarde	2	1	1	2	24	6	2	1	1	1	1	1	1	0	0	0	0	0	0	0	1
2924	44	2	Jornada de la mañana, Jornada de la tarde	2	1	1	2	24	3	0	0	0	4	2	3	3	2	2	1	6	0	1	0	1
1686	38	2	Jornada de la mañana, Jornada de la tarde	2	1	1	2	25	3	3	2	2	3	3	3	2	2	1	4	2	1	3	0	0
2164	44	2	Jornada de la mañana	2	1	1	1	25	0	0	3	0	2	6	6	6	6	6	1	0	0	0	0	0
2544	44	2	Jornada de la mañana, Jornada de la tarde	2	1	1	2	25	5	5	5	5	5	6	6	6	6	6	6	6	1	4	1	6
606	44	2	Jornada de la mañana	2	1	2	2	26	0	0	0	0	0	0	0	0	0	1	0	0	0	0	0	0
2618	44	1	Jornada de la mañana	2	1	1	2	26	6	1	5	1	5	6	6	5	6	4	1	1	1	4	0	1
2688	35	2	Jornada de la tarde	2	1	1	2	26	0	0	4	4	6	6	5	6	5	0	1	3	1	2	0	4
2844	40	2	Jornada de la mañana, Jornada de la tarde	2	1	1	2	26	0	0	0	2	5	5	4	1	0	0	1	0	0	0	0	0
2935	35	2	Jornada de la mañana	2	1	1	2	26	1	1	0	0	4	2	3	6	1	2	0	1	0	0	0	0
2805	44	3	Jornada de la mañana, Jornada de la tarde	2	1	1	1	27	6	6	6	6	6	6	6	6	6	6	6	6	6	6	6	6
36	41	2	Jornada de la mañana	2	1	1	1	28	4	2	2	3	3	2	2	2	2	3	2	2	2	2	1	1
1733	44	2	Jornada de la mañana	2	1	2	1	28	0	0	0	0	2	1	1	0	1	0	0	0	0	0	0	0
2593	21	2	Jornada de la mañana	2	1	1	2	28	0	0	0	0	0	0	0	0	0	2	0	0	0	0	0	0
2740	43	2	Jornada de la mañana	2	1	1	1	28	0	0	0	0	1	4	4	0	0	0	0	0	0	0	0	0
2773	28	2	Jornada de la mañana	2	1	1	2	28	0	0	0	0	0	0	0	0	0	0	0	0	0	0	0	0
2854	30	1	Jornada de la mañana	2	1	1	2	28	0	0	0	0	0	0	0	1	1	1	0	2	2	2	2	2
1561	40	2	Jornada de la mañana, Jornada de la tarde	2	1	1	2	29	6	6	0	4	6	6	6	6	4	6	4	0	0	0	0	0
2186	44	2	Jornada de la mañana	2	1	1	2	29	0	0	5	0	0	5	5	4	0	5	0	3	0	0	0	0
136	24	2	Jornada de la mañana	2	1	1	1	30	0	0	0	0	0	0	0	0	1	0	0	0	0	0	0	0
514	42	2	Jornada de la mañana	2	1	1	2	30	0	0	0	0	5	5	1	0	0	0	0	3	0	0	0	0
2701	39	2	Jornada de la mañana	2	1	1	1	30	0	2	0	1	5	4	6	4	4	6	0	1	1	1	0	1
2689	36	2	Jornada de la mañana	2	1	1	2	31	0	0	1	2	1	6	6	6	4	4	0	2	0	1	0	2
116	44	2	Jornada de la mañana	2	1	1	1	32	2	2	2	5	5	6	6	6	6	6	6	6	6	2	0	6
2333	30	2	Jornada de la mañana	2	1	1	2	33	0	0	0	0	0	0	0	0	0	0	0	0	0	0	0	0
2277	26	2	Jornada de la mañana	2	1	1	2	35	0	0	0	0	5	5	5	5	5	0	0	2	0	0	0	0
2460	44	3	Jornada de la mañana	2	1	1	2	36	5	0	5	5	6	6	5	6	6	6	6	5	0	0	0	5
2812	38	2	Jornada de la mañana	2	1	1	2	39	2	2	2	2	2	2	2	2	2	2	2	2	2	2	2	2
2837	44	2	Jornada de la mañana	2	1	1	2	42	0	0	0	0	0	0	0	0	0	0	0	0	0	0	0	0
2474	44	2	Jornada de la mañana, Jornada de la tarde	2	1	1	2	43	3	0	2	6	3	4	3	0	0	1	0	0	0	2	0	0
794	44	2	Jornada de la mañana	2	1	1	2	49	0	0	0	0	0	0	0	0	0	0	0	0	0	0	0	0
1989	36	2	Jornada de la mañana	2	1	1	2	58	0	0	0	1	2	2	1	1	1	1	0	1	0	0	0	1
214	44	2	Jornada de la mañana	2	2	1	2	35	2	2	2	4	5	5	5	5	4	4	4	4	5	4	5	5
998	44	2	Jornada de la mañana	2	2	2	1	35	2	1	1	0	2	5	2	2	2	0	0	0	0	0	0	0
2384	38	2	Jornada de la mañana	2	2	#NULL!	2	42	3	2	0	0	3	6	5	4	4	1	0	1	0	0	0	0
2340	30	2	Jornada de la mañana	2	3	1	2	25	0	0	0	3	3	4	4	4	1	1	3	1	1	3	0	0
2272	14	2	Jornada de la mañana	2	4	1	2	25	0	0	0	0	1	0	0	0	0	0	1	0	1	1	1	1
2932	38	2	Jornada de la mañana	2	4	1	2	28	4	0	0	0	6	6	4	2	6	6	4	4	3	4	3	3
1300	44	2	Jornada de la mañana	2.5	1	2	2	29	0	0	0	0	0	0	1	1	2	2	2	0	0	1	1	0
2727	42	1	Jornada de la mañana	3	1	2	2	27	1	0	0	0	3	3	0	2	1	0	0	1	0	1	0	0
2728	34	2	Jornada de la mañana	3	1	1	2	27	0	0	0	2	2	2	1	2	2	3	2	1	2	4	0	2
261	44	2	Jornada de la mañana	3	1	1	1	28	0	0	0	0	1	1	0	2	2	2	2	1	1	1	0	1
2739	42	2	Jornada de la mañana, Jornada de la tarde	3	1	1	2	28	0	0	0	0	2	2	1	1	1	0	0	0	0	0	0	0
39	44	2	Jornada de la mañana, Jornada de la tarde	3	1	1	1	29	0	0	0	0	4	5	5	5	5	0	0	3	0	3	0	0
802	38	2	Jornada de la mañana	3	1	1	2	29	0	0	0	1	1	1	1	0	0	1	0	0	0	0	0	0
2211	44	2	Jornada de la mañana, Jornada de la tarde	3	1	1	2	29	2	2	2	2	6	5	5	6	5	3	3	3	0	1	0	3
2610	43	1	Jornada de la mañana	3	1	1	2	29	0	0	0	0	3	3	2	1	0	0	0	0	0	1	0	1
2633	32	2	Jornada de la mañana, Jornada de la tarde	3	1	1	2	29	0	0	0	0	0	6	0	0	0	0	0	0	0	0	0	0
2412	44	2	Jornada de la mañana, Jornada de la tarde, Jornad	3	1	1	2	30	0	0	0	0	0	1	0	0	0	0	0	0	0	0	0	0
2516	42	2	Jornada de la mañana	3	1	1	2	30	3	3	2	3	4	5	4	4	4	1	2	2	1	1	0	1
1951	44	2	Jornada de la mañana	3	1	1	2	32	6	6	6	6	6	6	6	6	6	3	3	6	5	5	0	6
2098	41	2	Jornada de la mañana, Jornada de la tarde	3	1	1	2	34	5	5	5	5	4	5	5	5	6	4	3	5	3	5	0	5
1361	44	2	Jornada de la mañana, Jornada de la tarde	3	1	2	1	35	0	0	0	0	0	0	0	0	0	0	0	0	0	0	0	0
2632	44	3	Jornada de la mañana, Jornada de la tarde	3	1	1	1	38	0	0	0	0	4	1	1	1	1	1	1	1	0	0	0	0
1364	26	2	Jornada de la mañana	3	1	1	2	47	4	2	5	3	6	6	4	4	6	0	0	6	1	1	0	1
1993	44	2	Jornada de la mañana	3	1	1	2	52	4	4	4	3	3	3	5	4	3	1	1	2	1	1	0	3
2580	20	2	Jornada de la mañana, Jornada de la tarde	3	1	1	2	56	0	0	0	0	0	2	2	0	0	0	0	0	0	0	0	0
992	44	1		3	1	1	2	62	1	1	0	0	0	1	0	0	0	0	0	0	0	1	0	0
57	40	2	Jornada vespertina	3	1	1	2	25	4	6	4	3	3	4	3	4	4	4	3	4	0	3	0	0
1604	38	2	Jornada de la mañana, Jornada de la tarde	3	1	1	2	25	0	0	0	0	2	6	4	5	6	6	4	4	1	2	0	6
1624	22	2	Jornada de la mañana	3	1	1	2	25	0	1	0	0	0	0	0	0	0	0	1	0	0	1	0	0
1725	44	2	Jornada de la tarde	3	1	1	2	25	3	4	2	3	5	5	5	5	5	5	4	5	3	4	2	4
2062	40	2	Jornada de la mañana, Jornada de la tarde	3	1	1	2	25	0	0	0	0	4	0	0	1	0	0	0	0	0	0	0	0
2229	44	2	Jornada de la mañana, Jornada de la tarde	3	1	1	2	25	6	0	0	0	6	6	6	6	6	0	0	0	0	0	0	0
80	44	2	Jornada de la mañana	3	1	1	1	26	1	0	1	1	3	4	2	2	1	1	0	1	1	1	0	0
119	40	2	Jornada de la mañana	3	1	1	1	26	2	0	2	2	4	4	6	5	5	4	4	2	3	5	0	3
216	12	2	Jornada de la mañana	3	1	1	2	26	4	0	0	0	6	6	6	6	6	6	6	6	1	1	0	0
943	44	2	Jornada de la mañana, Jornada de la tarde	3	1	1	2	26	0	0	0	0	1	1	1	0	1	1	0	0	0	1	0	0
2160	22	2	Jornada de la mañana	3	1	1	2	26	0	4	4	3	5	5	6	6	4	6	5	4	3	6	3	5
2200	44	2	Jornada de la tarde	3	1	1	2	26	0	0	0	0	0	2	0	0	0	0	0	0	0	0	0	0
2334	40	2	Jornada de la mañana, Jornada de la tarde	3	1	1	2	26	4	4	4	4	6	5	5	5	5	5	5	5	0	3	0	4
2381	30	2	Jornada de la mañana	3	1	1	2	26	0	0	0	0	4	3	3	3	2	2	1	1	1	1	1	1
2434	44	2	Jornada de la tarde	3	1	1	2	26	0	0	1	0	1	1	1	0	0	0	0	0	0	0	0	0
2576	44	2	Jornada de la mañana	3	1	1	2	26	0	6	6	3	5	5	5	5	5	5	5	3	2	2	0	5
2762	36	2	Jornada de la mañana	3	1	1	1	26	2	1	1	2	2	4	2	1	0	2	0	1	0	0	0	0
2841	44	2	Jornada de la mañana	3	1	1	2	26	6	6	6	6	6	6	6	6	6	6	5	6	3	3	3	5
1703	44	2	Jornada de la tarde	3	1	1	2	27	6	6	5	5	5	5	5	5	4	4	5	5	5	5	4	5
2162	44	2	Jornada de la mañana, Jornada de la tarde	3	1	1	1	27	2	1	1	1	1	3	2	2	1	1	2	0	0	2	0	0
2328	42	2	Jornada de la mañana	3	1	1	2	27	6	6	6	6	6	6	6	6	5	6	5	6	5	5	0	5
2534	35	4	Jornada de la mañana	3	1	1	1	27	0	0	2	2	4	5	5	5	5	5	5	5	1	1	0	5
2573	44	2	Jornada de la mañana, Jornada de la tarde	3	1	1	2	27	6	6	6	0	6	6	6	6	6	6	6	6	4	6	0	2
786	41	1	Jornada de la mañana	3	1	1	1	28	6	3	0	0	6	6	3	3	3	6	0	4	0	3	0	0
2456	40	2	Jornada de la mañana	3	1	1	2	28	0	0	0	0	1	1	0	1	1	0	0	0	0	0	0	0
2489	33	2	Jornada de la mañana	3	1	1	2	28	0	0	2	2	3	4	2	1	5	4	3	3	3	3	3	3
951	44	2	Jornada de la mañana, Jornada de la tarde	3	1	1	2	29	0	0	0	0	4	4	4	3	4	4	4	5	2	4	1	4
2220	30	2	Jornada de la mañana	3	1	1	1	29	1	1	1	1	4	1	1	1	1	1	1	1	2	2	2	2
877	28	2	Jornada de la tarde	3	1	2	3	30	6	6	6	5	6	6	4	5	6	4	3	5	2	3	0	5
2123	44	2	Jornada de la mañana	3	1	1	2	30	0	1	1	1	0	0	0	1	1	6	3	0	1	1	1	1
2125	44	2	Jornada de la mañana	3	1	1	2	30	0	1	1	1	0	0	0	1	1	6	3	0	1	1	1	1
2338	27	2	Jornada de la mañana	3	1	1	2	30	4	4	4	3	6	6	5	5	4	5	5	5	4	4	3	4
2645	30	4	Jornada de la mañana, Jornada de la tarde	3	1	1	2	31	6	1	3	3	4	4	4	5	5	3	1	3	0	1	0	0
2753	28	2	Jornada de la mañana	3	1	1	1	31	1	1	4	0	0	2	0	0	0	0	1	1	0	0	0	0
2958	44	2	Jornada de la mañana, Jornada de la tarde	3	1	1	2	31	0	0	0	0	4	4	6	5	4	2	1	2	1	2	1	2
2959	44	2	Jornada de la mañana, Jornada de la tarde	3	1	1	2	31	0	0	0	0	4	4	6	5	4	2	1	2	1	2	1	2
210	40	3	Jornada de la tarde	3	1	1	2	32	0	0	0	0	1	1	1	1	1	0	0	0	0	1	0	0
2236	38	2	Jornada de la mañana	3	1	1	1	32	6	6	6	0	6	6	0	0	0	0	0	0	0	0	0	6
2246	33	2	Jornada de la mañana	3	1	1	1	32	1	1	1	0	3	3	3	4	4	0	1	1	1	1	1	1
2466	31	2	Jornada de la mañana, Jornada de la tarde	3	1	1	1	32	3	0	5	0	2	5	4	0	1	0	0	1	0	1	0	0
2718	44	2	Jornada de la mañana	3	1	1	1	32	2	2	0	0	0	1	1	0	1	1	1	1	1	1	0	1
1116	44	2	Jornada de la mañana, Jornada de la tarde	3	1	1	2	33	5	5	0	0	6	6	6	6	6	6	6	6	6	6	0	6
2470	39	2	Jornada de la mañana	3	1	1	2	33	0	0	0	0	1	3	1	0	0	0	0	0	0	0	0	0
1190	38	1	Jornada de la mañana, Jornada de la tarde	3	1	1	2	34	2	0	0	0	5	5	2	5	5	3	0	2	5	3	0	0
1803	44	2	Jornada de la mañana, Jornada de la tarde	3	1	1	2	34	0	0	0	0	5	5	5	4	4	0	4	1	0	1	0	5
2886	38	2	Jornada de la mañana	3	1	1	2	34	2	2	2	0	4	3	3	2	2	0	0	0	0	2	0	2
2378	32	2	Jornada de la mañana	3	1	1	2	35	5	2	2	3	4	5	4	4	4	4	2	3	1	4	3	3
2485	30	1	Jornada de la mañana	3	1	1	1	35	6	6	6	6	6	6	6	0	2	0	6	6	2	2	0	0
2587	40	2	Jornada de la mañana	3	1	1	2	35	5	5	0	3	5	5	5	5	5	0	0	2	1	5	0	0
2661	36	2	Jornada de la mañana	3	1	1	2	35	0	0	5	0	2	2	2	2	2	1	1	0	1	1	0	1
2447	33	4	Jornada de la mañana	3	1	1	2	36	2	2	0	2	2	2	2	2	2	2	4	0	4	4	0	3
687	30	2	Jornada de la tarde	3	1	1	2	37	5	2	0	0	1	1	1	2	2	1	0	2	0	0	1	1
103	44	2	Jornada de la mañana, Jornada de la tarde	3	1	1	2	39	0	2	2	6	6	6	6	6	6	6	6	6	4	4	4	6
2375	37	2	Jornada de la mañana	3	1	1	2	39	0	0	0	0	6	6	6	2	0	0	0	0	0	0	0	5
673	38	1	Jornada de la mañana, Jornada de la tarde	3	1	1	2	40	0	0	0	0	4	4	4	1	0	0	0	0	0	0	0	6
384	44	2	Jornada de la mañana, Jornada de la tarde	3	1	1	1	41	0	0	0	0	1	1	2	1	1	1	2	1	2	2	2	2
578	44	2	Jornada de la mañana, Jornada de la tarde	3	1	1	1	41	0	0	0	0	1	1	2	1	1	1	2	1	2	2	2	2
2497	40	2	Jornada de la mañana	3	1	1	2	41	6	0	0	0	0	2	1	2	5	0	0	0	0	0	0	6
2768	33	2	Jornada de la mañana	3	1	1	2	41	5	4	5	3	6	6	5	5	5	5	3	4	5	5	2	2
898	27	2	Jornada de la mañana	3	1	1	2	42	1	0	1	1	2	2	2	2	2	1	1	2	1	1	0	1
1674	44	2	Jornada de la mañana, Jornada de la tarde	3	1	1	2	42	3	4	1	2	6	6	6	6	6	6	6	5	1	2	6	6
1891	42	2	Jornada de la mañana	3	1	1	1	44	3	3	5	3	5	6	5	5	5	1	0	2	1	1	0	1
1268	44	2	Jornada de la mañana, Jornada de la tarde	3	1	1	1	45	0	0	0	0	0	5	0	0	0	0	0	0	0	0	0	0
1	40	3	Jornada mañana y tarde	3	1	1	2	48	4	4	3	3	3	3	4	3	3	4	3	3	3	3	3	3
2909	31	2	Jornada de la mañana	3	1	1	1	48	0	0	5	0	1	0	0	0	1	2	1	0	2	1	0	1
2502	40	2	Jornada de la mañana	3	1	1	2	50	6	0	0	2	6	4	4	4	5	4	2	1	0	2	0	0
883	28	1	Jornada de la mañana	3	1	1	2	55	1	6	6	6	3	6	5	6	1	0	1	0	1	1	4	4
180	36	2	Jornada de la mañana	3	1	1	2	62	0	0	0	0	1	1	2	1	1	1	1	1	1	4	1	1
1491	12	2	Jornada de la mañana, Jornada de la tarde, Jornad	3	2	2	1	26	6	3	1	1	3	5	4	6	6	6	1	5	0	1	0	0
2363	40	2	Jornada de la mañana, Jornada de la tarde	3	2	1	3	26	4	0	0	0	0	5	5	5	6	0	0	0	0	0	0	4
152	44	2	Jornada de la mañana, Jornada de la tarde	3	2	1	1	27	5	5	5	6	6	6	5	6	6	6	6	6	6	5	0	3
435	23	2	Jornada de la mañana	3	2	1	2	28	0	0	0	1	1	1	1	0	0	0	1	1	1	1	1	1
2788	42	1	Jornada de la mañana	3	2	1	1	31	1	1	1	0	4	3	0	3	0	0	0	0	0	0	0	0
2801	30	1	Jornada de la mañana	3	2	2	1	31	0	0	0	0	4	6	5	4	3	0	0	0	0	0	0	0
3	16	1	Jornada de la mañana	3	2	2	2	39	0	0	0	0	0	0	0	0	0	0	0	0	0	0	0	0
1709	42	2	Jornada de la mañana	3	3	1	1	27	0	4	0	6	5	5	6	6	6	2	0	0	0	0	0	0
754	30	2	Jornada de la mañana	3	3	1	2	28	4	4	4	2	4	4	4	4	4	4	2	2	2	1	1	1
2092	28	2	Jornada de la mañana	3	3	1	2	44	0	6	5	5	5	4	4	4	5	5	5	3	5	4	3	5
672	44	2	Jornada de la mañana, Jornada de la tarde	3.5	2	2	1	33	1	6	1	1	4	4	4	4	4	4	1	4	1	1	1	4
59	44	1	Jornada de la mañana, Jornada de la tarde	4	1	1	2	26	5	3	4	1	2	5	3	3	5	4	4	4	4	4	0	5
60	44	1	Jornada de la mañana, Jornada de la tarde	4	1	1	2	26	5	3	4	1	2	5	3	3	5	4	4	4	4	4	0	5
881	40	2	Jornada de la mañana, Jornada de la tarde	4	1	1	2	26	5	2	4	5	5	5	5	5	5	2	1	4	2	2	0	1
2741	40	2	Jornada de la mañana, Jornada de la tarde	4	1	1	2	26	5	2	4	5	5	5	5	5	5	2	1	4	2	2	0	1
1442	44	2	Jornada de la mañana	4	1	1	1	27	1	1	2	2	2	1	1	4	1	1	1	1	1	1	1	1
2151	36	2	Jornada de la mañana	4	1	1	1	27	0	4	0	0	6	5	4	3	3	1	2	1	0	1	0	0
2222	44	2	Jornada de la mañana, Jornada de la tarde	4	1	1	2	27	1	0	0	0	6	6	5	6	4	4	4	4	4	4	4	4
1011	30	2	Jornada de la mañana	4	1	1	2	28	3	2	0	3	0	2	2	0	0	0	0	1	0	0	0	0
1562	44	1	Jornada de la mañana, Jornada de la tarde	4	1	2	2	28	3	4	4	5	6	6	4	6	6	5	5	4	1	4	0	4
2391	31	2	Jornada de la mañana	4	1	1	2	28	0	1	5	0	3	3	3	1	1	1	1	1	0	1	0	1
1708	44	2	Jornada de la mañana	4	1	1	2	29	2	1	2	1	6	6	6	6	6	6	4	4	2	3	1	3
2255	39	2	Jornada de la mañana, Jornada de la tarde	4	1	1	2	29	0	0	0	0	4	4	4	4	1	0	0	0	0	4	0	0
2514	44	2	Jornada de la mañana	4	1	1	2	29	0	0	0	0	0	0	0	0	0	0	0	0	0	0	0	0
2896	41	2	Jornada de la mañana	4	1	1	1	29	1	1	1	0	1	6	5	4	6	3	1	5	0	1	0	1
449	44	2	Jornada de la mañana, Jornada de la tarde	4	1	1	2	31	0	0	0	0	0	0	0	0	0	1	0	0	0	0	0	0
1971	40	2	Jornada de la mañana, Jornada de la tarde	4	1	1	2	31	4	2	3	3	6	6	6	6	6	6	3	4	1	6	2	4
2503	44	2	Jornada de la mañana	4	1	1	2	31	4	5	3	3	3	5	5	6	4	4	5	3	4	3	0	5
2261	18	2	Jornada de la mañana	4	1	1	2	33	1	0	0	1	5	5	3	4	6	2	2	4	3	3	2	3
1881	32	2	Jornada de la mañana	4	1	1	2	35	0	0	0	0	3	6	5	5	2	4	5	1	4	3	0	4
2166	38	2	Jornada de la mañana, Jornada de la tarde	4	1	1	2	38	1	0	0	0	6	6	4	0	4	3	4	4	0	0	0	5
1209	44	2	Jornada de la mañana, Jornada de la tarde	4	1	2	2	48	0	6	1	0	2	1	0	0	1	1	2	2	1	1	0	1
1933	44	1	Jornada de la mañana, Jornada de la tarde	4	1	1	2	52	5	5	6	6	6	5	6	5	5	5	5	5	5	5	0	1
2476	37	2	Jornada de la mañana	4	1	1	2	25	3	3	4	4	6	6	6	6	6	6	6	5	2	5	3	4
20	44	2	Jornada de la mañana, Jornada de la tarde	4	1	1	1	26	4	3	2	1	3	5	4	4	5	6	6	4	3	5	1	5
2215	44	2	Jornada de la mañana, Jornada de la tarde	4	1	1	2	26	0	0	0	1	4	4	4	4	2	0	0	0	0	1	0	0
2323	44	1	Jornada de la mañana	4	1	1	2	26	0	0	0	0	5	6	5	0	0	0	0	1	0	1	0	0
2558	44	2	Jornada de la mañana, Jornada de la tarde	4	1	1	2	26	5	5	5	4	6	6	4	5	6	6	5	5	5	5	0	4
2806	39	2	Jornada de la mañana	4	1	1	2	26	3	3	3	3	6	6	4	4	6	6	3	3	3	1	1	2
1518	41	1	Jornada de la mañana	4	1	1	2	27	1	1	1	1	2	2	1	2	0	0	0	0	0	0	0	1
1997	40	2	Jornada de la mañana	4	1	1	2	27	6	5	0	0	5	6	6	4	5	1	2	0	0	1	0	1
2173	44	2	Jornada de la mañana	4	1	1	2	27	0	1	1	0	6	6	5	6	2	1	0	2	0	1	0	5
2506	34	2	Jornada de la mañana, Jornada de la tarde	4	1	1	2	27	0	0	1	1	6	6	6	6	4	4	4	4	5	3	1	3
2666	28	2	Jornada de la tarde	4	1	1	2	27	0	0	1	4	5	6	1	2	4	3	4	4	1	1	2	2
126	44	2	Jornada de la mañana	4	1	1	1	28	1	0	0	0	6	3	4	2	0	1	0	0	0	0	0	0
202	42	2	Jornada de la mañana	4	1	1	1	28	0	0	0	0	3	3	2	1	0	0	0	0	0	1	0	0
886	40	2	Jornada de la mañana, Jornada de la tarde	4	1	1	2	28	5	1	3	4	4	4	4	4	4	4	4	4	4	4	4	4
1465	40	2	Jornada de la mañana, Jornada de la tarde	4	1	1	2	28	5	1	3	4	4	4	4	4	4	4	4	4	4	4	4	4
1532	42	1	Jornada de la mañana	4	1	1	2	28	2	0	0	0	6	6	6	6	6	0	1	2	2	2	0	0
2379	44	2	Jornada de la mañana, Jornada de la tarde	4	1	1	1	28	1	1	0	3	5	5	5	5	5	0	0	2	1	1	0	6
2436	25	2	Jornada de la mañana	4	1	1	2	28	0	0	0	0	0	0	0	0	0	0	0	0	0	0	0	0
2578	44	2	Jornada de la mañana, Jornada de la tarde	4	1	1	2	28	4	4	0	0	2	5	5	3	4	1	1	2	0	4	1	3
2611	40	2	Jornada de la mañana, Jornada de la tarde	4	1	1	2	28	4	0	6	6	2	2	0	2	0	0	0	0	0	0	0	0
2690	44	2	Jornada de la mañana	4	1	1	2	28	1	0	0	2	5	6	4	6	6	2	2	4	2	3	0	3
2792	44	2	Jornada de la mañana	4	1	1	1	28	0	0	0	0	0	0	0	0	0	0	0	0	0	0	0	0
2846	32	2	Jornada de la mañana, Jornada de la tarde	4	1	1	2	28	3	3	5	5	6	5	6	5	5	6	6	6	5	4	3	5
110	38	2	Jornada de la mañana, Jornada de la tarde	4	1	1	2	29	6	6	6	5	6	6	6	6	5	5	4	5	0	6	0	6
118	44	2	Jornada de la mañana	4	1	1	2	29	5	5	2	0	2	4	3	3	4	4	0	0	0	0	0	5
389	43	2	Jornada de la mañana	4	1	1	2	29	0	0	0	0	3	2	1	1	1	1	4	3	5	1	0	5
1690	41	2	Jornada de la mañana, Jornada de la tarde	4	1	1	2	29	4	5	0	4	5	6	6	5	5	0	1	0	6	5	6	3
2349	35	2	Jornada de la mañana, Jornada de la tarde	4	1	1	2	29	6	0	0	0	6	6	0	0	0	0	0	0	0	0	0	0
2545	32	2	Jornada de la mañana	4	1	1	1	29	0	0	0	0	6	6	0	2	6	0	0	0	6	6	0	0
2608	44	2	Jornada de la mañana, Jornada de la tarde	4	1	1	2	29	0	0	0	0	2	1	1	1	0	0	0	0	0	0	0	0
2725	44	2	Jornada de la mañana, Jornada de la tarde	4	1	1	2	29	0	0	0	0	2	1	1	1	0	0	0	0	0	0	0	0
2938	30	2	Jornada de la mañana	4	1	1	2	29	0	0	0	0	0	1	0	0	0	1	1	0	0	1	0	0
1045	44	2	Jornada de la mañana, Jornada de la tarde	4	1	2	2	30	6	2	1	1	5	3	3	3	5	3	3	5	3	3	1	3
1537	32	1	Jornada de la tarde	4	1	1	2	30	5	0	0	0	2	3	3	3	3	0	0	0	2	2	2	1
1882	44	2	Jornada de la mañana	4	1	1	2	30	0	1	0	0	3	3	3	3	3	0	3	1	0	3	0	0
2262	44	1	Jornada de la tarde	4	1	1	2	30	5	5	5	5	6	6	6	6	6	3	1	6	0	0	0	2
2265	44	2	Jornada de la mañana	4	1	1	1	30	0	0	0	0	1	2	0	0	0	2	0	0	0	0	0	0
2275	44	1	Jornada de la mañana	4	1	1	1	30	0	0	0	0	0	0	0	0	0	0	0	0	0	0	1	0
2547	44	2	Jornada vespertina	4	1	1	1	30	4	3	3	3	3	3	3	3	3	4	1	2	1	1	0	0
2680	44	2	Jornada de la mañana, Jornada de la tarde	4	1	1	1	30	1	1	0	0	3	2	2	1	2	0	0	1	0	0	0	0
2697	33	2	Jornada de la mañana	4	1	1	2	30	4	1	1	4	5	5	5	2	5	0	0	1	0	1	1	2
2710	44	2	Jornada vespertina	4	1	1	1	30	4	3	3	3	3	3	3	3	3	4	1	2	1	1	0	0
1846	41	2	Jornada de la mañana, Jornada de la tarde	4	1	1	2	31	3	0	0	0	2	4	4	3	0	1	0	0	6	0	0	0
1977	44	2	Jornada de la mañana, Jornada de la tarde	4	1	1	1	31	1	3	2	3	1	1	0	0	0	2	2	1	1	1	0	1
2015	44	2	Jornada de la mañana	4	1	1	1	31	5	5	5	4	5	6	4	5	4	0	4	4	4	4	0	4
2187	44	2	Jornada de la mañana, Jornada de la tarde	4	1	1	1	31	5	3	3	3	5	5	5	5	5	5	0	2	0	1	0	6
2352	33	2	Jornada de la mañana	4	1	1	1	31	4	0	4	4	0	0	0	4	0	3	2	1	0	0	0	0
2532	37	2	Jornada de la mañana, Jornada de la tarde	4	1	1	2	31	5	2	4	2	2	4	3	4	4	0	1	2	2	2	0	3
2884	42	2	Jornada de la mañana	4	1	1	2	31	0	0	0	0	6	6	5	5	1	0	0	0	0	2	0	2
2927	28	2	Jornada de la mañana, Jornada de la tarde	4	1	1	2	31	3	1	0	3	2	2	2	2	3	0	2	2	1	2	0	1
2155	20	2	Jornada de la mañana, Jornada de la tarde	4	1	1	2	32	3	3	2	3	3	3	3	3	3	3	3	3	3	3	0	3
2157	44	1	Jornada de la mañana, Jornada de la tarde	4	1	1	2	32	0	0	0	3	4	6	6	6	4	6	6	6	0	6	0	6
2437	44	2	Jornada de la mañana	4	1	1	1	32	2	2	2	2	4	2	2	2	1	1	1	1	1	3	1	3
2774	44	4	Jornada de la mañana	4	1	2	1	32	0	0	0	5	6	0	2	5	4	6	6	6	6	6	0	5
51	44	2	Jornada de la mañana, Jornada de la tarde	4	1	1	2	33	0	1	0	0	0	1	1	1	3	2	0	3	0	1	0	0
2299	36	2	Jornada de la mañana, Jornada de la tarde	4	1	1	1	33	6	0	0	0	0	0	0	0	0	0	0	0	0	0	0	0
2937	25	2	Jornada de la mañana	4	1	1	2	33	2	2	2	2	3	3	2	1	2	1	0	1	0	1	0	0
2867	41	1	Jornada de la mañana	4	1	1	2	34	0	0	6	0	0	6	6	0	0	0	0	0	0	3	0	0
3004	40	1	Jornada vespertina	4	1	1	2	34	0	0	0	0	0	0	0	0	0	0	0	0	0	0	0	0
703	44	2	Jornada de la mañana	4	1	1	2	35	5	5	5	3	5	5	5	5	5	5	3	3	0	2	0	2
2619	32	2	Jornada de la mañana	4	1	1	3	35	2	1	2	5	5	4	4	3	3	1	1	1	1	1	1	2
2834	42	2	Jornada de la mañana	4	1	1	2	36	1	2	1	2	1	2	1	0	0	0	0	0	0	1	0	0
1536	44	2	Jornada de la mañana, Jornada de la tarde	4	1	2	2	37	0	1	0	0	3	3	3	3	3	3	3	2	0	2	0	1
439	30	2	Jornada de la mañana, Jornada de la tarde	4	1	2	1	38	1	1	3	0	1	3	1	1	3	1	1	3	0	1	0	1
2639	30	2	Jornada de la mañana	4	1	1	1	38	0	0	1	1	1	5	1	1	1	5	2	0	0	1	0	2
2722	40	2	Jornada de la mañana	4	1	1	1	38	0	0	0	0	5	5	5	5	5	1	1	5	0	2	0	1
2527	36	2	Jornada de la mañana	4	1	1	2	39	0	0	0	0	1	6	3	3	1	0	1	2	1	2	0	3
1051	42	1	Jornada de la mañana	4	1	1	2	40	1	1	1	1	2	2	1	1	1	1	1	1	1	1	1	1
2124	44	2	Jornada de la tarde	4	1	1	2	40	0	0	6	0	3	1	1	0	1	0	1	0	0	2	0	1
2743	26	2	Jornada de la tarde	4	1	1	1	46	0	0	0	0	0	0	0	0	0	0	0	0	0	1	0	0
369	44	2	Jornada de la mañana	4	1	1	2	49	0	0	0	0	6	5	5	5	1	0	2	0	0	0	0	0
1885	44	2	Jornada de la mañana	4	1	2	1	56	0	0	0	0	2	2	2	1	1	2	1	1	1	2	1	1
1586	44	2	Jornada de la mañana, Jornada de la tarde	4	1	2	1	60	0	0	0	4	5	5	2	1	3	0	0	1	5	5	4	5
523	44	2	Jornada de la mañana, Jornada de la tarde	4	1	1	1	64	3	3	2	0	4	4	2	1	2	4	1	1	0	4	0	1
55	40	2	Jornada de la mañana, Jornada de la tarde	4	2	1	2	26	0	0	1	0	1	0	0	1	2	0	0	0	0	0	0	0
792	40	2	Jornada de la mañana, Jornada de la tarde, Jornad	4	2	1	2	26	3	3	1	0	3	4	1	2	2	1	0	0	0	1	0	0
2444	44	2	Jornada de la mañana, Jornada de la tarde	4	2	1	2	26	0	0	0	2	3	1	0	2	1	0	0	2	0	6	0	4
2614	37	2	Jornada de la mañana	4	2	1	1	26	4	1	5	6	6	6	6	6	6	4	6	6	5	6	5	5
2980	40	2	Jornada de la mañana, Jornada de la tarde, Jornad	4	2	1	2	26	3	3	1	0	3	4	1	2	2	1	0	0	0	1	0	0
107	44	2	Jornada de la mañana, Jornada de la tarde	4	2	1	1	27	0	6	0	0	6	6	5	5	5	0	0	3	0	2	0	0
2754	33	2	Jornada de la mañana	4	2	1	2	27	6	5	3	3	6	6	5	6	4	4	4	3	1	5	0	4
2764	28	1	Jornada de la mañana	4	2	1	2	28	6	0	0	3	6	6	6	6	6	0	2	3	4	3	0	3
2065	18	2	Jornada de la mañana	4	2	1	1	31	0	0	0	3	3	3	0	0	3	0	0	0	0	0	0	0
2742	26	1	Jornada de la tarde	4	2	1	1	31	3	1	1	0	5	4	1	1	4	2	0	0	0	1	0	0
947	44	1	Jornada de la mañana, Jornada de la tarde	4	2	1	2	36	4	4	4	4	4	4	4	4	4	4	4	4	4	4	4	4
2392	38	2	Jornada de la mañana, Jornada de la tarde	4	2	1	2	60	0	0	6	6	6	6	5	5	5	4	4	6	4	3	2	2
234	38	1	Jornada de la mañana	4	2	1	1	62	2	2	3	3	2	3	2	2	3	3	3	3	3	3	3	3
1627	44	2	Jornada de la mañana, Jornada de la tarde, Jornad	4	3	1	1	32	3	3	4	4	5	5	5	5	5	5	5	4	5	5	1	4
2525	18	1	Jornada de la mañana, Jornada de la tarde	4	3	1	2	32	0	1	0	1	6	6	5	5	5	6	4	2	0	2	0	2
2343	38	1	Jornada de la mañana	4	5	1	1	32	1	1	0	0	0	0	0	0	0	0	0	0	0	0	0	0
1405	38	2	Jornada de la mañana	4	5	1	1	35	0	0	6	5	4	5	4	4	4	0	0	0	0	0	0	0
2225	38	2	Jornada de la mañana	5	1	1	1	27	0	0	0	0	2	2	2	0	2	2	2	0	2	2	2	2
2242	35	2	Jornada de la tarde	5	1	1	2	27	0	5	4	0	5	6	4	6	6	6	6	4	0	3	0	6
2355	35	2	Jornada de la tarde	5	1	1	2	27	0	5	4	0	5	6	4	6	6	6	6	4	0	3	0	6
2678	35	2	Jornada de la tarde	5	1	1	2	27	0	5	4	0	5	6	4	6	6	6	6	4	0	3	0	6
2150	41	1	Jornada de la mañana, Jornada de la tarde	5	1	1	2	28	3	0	0	0	6	6	6	6	6	5	0	0	0	1	0	0
2370	44	2	Jornada de la mañana, Jornada de la tarde	5	1	1	1	28	0	0	0	0	4	4	1	0	4	1	0	0	0	0	0	0
1552	44	2	Jornada de la mañana	5	1	1	1	29	4	4	3	2	6	6	6	6	6	6	5	6	5	6	4	4
2231	43	2	Jornada de la mañana, Jornada de la tarde	5	1	1	2	29	0	0	0	0	6	6	6	6	3	2	0	2	6	4	0	2
2624	42	2	Jornada de la mañana, Jornada de la tarde	5	1	1	2	29	6	5	0	5	6	5	5	4	6	5	5	5	4	0	0	1
2897	44	2	Jornada de la mañana	5	1	1	2	30	0	2	2	2	5	5	5	5	4	4	3	1	3	3	0	3
1864	32	1	Jornada de la mañana	5	1	1	2	32	0	0	4	4	5	5	0	4	0	0	0	0	0	4	0	0
2257	44	2	Jornada de la tarde	5	1	1	2	32	4	2	2	2	4	6	6	6	6	1	6	4	1	2	0	2
2332	42	2	Jornada de la mañana, Jornada de la tarde	5	1	1	2	34	0	0	0	0	1	3	2	2	2	2	2	3	1	1	1	3
1485	44	1	Jornada de la mañana, Jornada de la tarde	5	1	1	2	38	1	3	1	0	0	1	0	1	0	0	0	0	0	1	0	0
2309	44	1	Jornada de la mañana	5	1	1	2	39	0	0	0	0	4	4	2	2	6	0	0	2	3	3	0	0
2733	44	2	Jornada de la mañana, Jornada de la tarde	5	1	1	1	39	1	5	1	1	1	1	1	1	1	1	1	1	1	1	1	4
1937	44	2	Jornada de la mañana	5	1	2	2	40	0	0	1	1	5	5	6	5	5	4	4	4	0	1	0	5
1824	41	1	Jornada de la mañana	5	1	1	2	42	0	0	3	1	5	6	3	3	5	5	3	5	5	5	5	4
1635	37	2	Jornada de la mañana, Jornada de la tarde	5	1	1	2	27	1	1	2	5	3	4	4	5	3	4	0	0	0	0	0	0
1665	44	1	Jornada de la mañana, Jornada de la tarde	5	1	1	2	27	5	5	5	5	5	5	6	6	6	6	5	6	0	5	0	0
2504	44	2	Jornada de la mañana, Jornada de la tarde	5	1	1	2	27	5	0	0	0	5	6	6	6	6	6	6	6	3	4	0	2
2717	44	2	Jornada de la mañana, Jornada de la tarde	5	1	1	1	27	2	3	2	0	3	1	0	0	1	0	0	0	0	2	0	1
30	44	1	Jornada de la mañana	5	1	1	2	28	3	2	0	0	5	6	5	5	5	4	2	1	0	6	0	1
44	26	2	Jornada de la tarde	5	1	1	1	28	0	0	0	0	0	0	0	0	0	0	0	0	0	0	0	0
836	40	2	Jornada de la mañana	5	1	1	2	28	3	3	0	2	4	3	4	4	3	0	3	3	0	2	0	2
1559	44	2	Jornada de la mañana	5	1	1	2	28	0	0	0	1	3	0	0	0	0	0	0	0	0	1	0	0
1632	35	2	Jornada de la tarde	5	1	1	2	28	2	2	0	0	0	6	6	5	5	4	5	4	3	3	2	4
1994	44	1	Jornada de la mañana, Jornada de la tarde	5	1	1	2	28	5	5	0	0	0	0	0	0	0	6	0	0	0	0	0	0
2487	44	1	Jornada de la mañana, Jornada de la tarde	5	1	1	2	28	4	4	6	6	6	6	6	6	6	6	0	4	3	3	0	0
2529	44	2	Jornada de la mañana, Jornada de la tarde	5	1	1	2	28	0	2	2	0	0	4	3	1	3	3	3	2	3	3	0	0
2644	44	2	Jornada de la mañana, Jornada de la tarde	5	1	1	2	28	0	0	0	0	3	3	2	2	3	0	0	0	0	0	0	0
2700	44	2	Jornada de la mañana	5	1	1	2	28	0	0	0	0	1	1	0	1	0	0	1	0	0	1	0	0
2761	20	2	Jornada de la tarde	5	1	2	2	28	0	1	0	3	0	1	0	0	0	0	2	0	1	1	0	1
163	44	1	Jornada de la mañana	5	1	1	3	29	0	1	1	1	5	5	5	5	5	2	4	3	2	3	1	2
357	30	2	Jornada de la mañana	5	1	1	2	29	0	0	0	0	1	2	0	2	2	0	0	0	0	2	0	1
1352	38	2	Jornada de la mañana	5	1	2	2	29	3	4	4	5	5	6	5	6	5	5	4	4	5	5	5	6
1383	44	1	Jornada de la mañana	5	1	1	1	29	5	0	0	0	5	5	6	5	4	5	3	4	0	3	0	1
1905	40	2	Jornada de la mañana, Jornada de la tarde	5	1	1	2	29	0	0	0	0	3	6	0	2	5	0	0	0	0	0	0	0
2148	44	2	Jornada de la mañana	5	1	1	2	29	3	3	3	3	3	3	0	5	5	4	4	4	0	2	0	4
2154	39	2	Jornada de la mañana	5	1	1	2	29	1	0	0	0	2	2	0	0	0	1	1	0	0	1	0	0
2210	41	2	Jornada de la mañana, Jornada de la tarde	5	1	1	1	29	6	0	0	4	4	4	0	0	3	6	6	6	4	6	0	5
2419	31	1	Jornada de la mañana	5	1	1	2	29	1	1	1	0	1	1	2	0	2	0	2	2	0	0	0	2
2507	44	1	Jornada de la mañana, Jornada de la tarde	5	1	1	2	29	0	0	0	0	5	5	5	4	3	2	2	2	2	2	2	4
2600	40	2	Jornada de la mañana, Jornada de la tarde	5	1	1	2	29	5	4	5	4	5	5	2	5	4	3	3	3	3	3	0	3
2604	40	2	Jornada de la mañana, Jornada de la tarde	5	1	1	2	29	2	0	0	0	2	1	2	2	1	1	0	0	0	3	0	0
2800	32	2	Jornada de la mañana	5	1	1	1	29	2	2	2	2	3	2	2	1	3	1	1	2	1	1	0	2
2859	44	2	Jornada de la mañana, Jornada de la tarde, Jornad	5	1	1	2	29	0	0	0	0	2	2	3	0	0	0	0	0	0	0	0	0
2866	40	2	Jornada de la mañana	5	1	1	2	29	2	2	1	2	2	6	4	4	5	4	4	5	1	1	0	1
2871	44	2	Jornada de la mañana, Jornada de la tarde, Jornad	5	1	1	2	29	0	0	0	0	2	2	3	0	0	0	0	0	0	0	0	0
2996	44	1	Jornada de la mañana, Jornada de la tarde	5	1	1	2	29	4	2	3	2	4	2	1	0	2	0	1	0	4	0	0	1
3003	44	1	Jornada de la tarde, Jornada vespertina	5	1	1	2	29	0	3	0	3	4	5	2	4	2	0	0	1	0	0	0	0
850	44	2	Jornada de la mañana, Jornada de la tarde	5	1	1	2	30	0	0	0	0	0	2	2	1	3	3	1	1	0	1	0	1
1479	42	1	Jornada de la mañana, Jornada de la tarde	5	1	1	2	30	2	0	0	2	6	6	5	5	3	4	2	2	0	1	0	0
1582	42	2	Jornada de la mañana, Jornada de la tarde	5	1	1	2	30	5	5	4	5	6	6	6	6	6	4	2	4	1	2	0	3
1886	40	2	Jornada de la mañana	5	1	1	1	30	1	0	1	0	0	3	1	1	1	0	0	1	1	1	0	0
1988	35	2	Jornada de la mañana	5	1	1	2	30	2	0	0	2	6	5	2	6	6	4	6	4	5	2	0	4
2196	38	2	Jornada de la mañana	5	1	1	2	30	3	1	3	3	3	5	3	3	2	3	1	0	0	1	0	1
2271	40	2	Jornada de la mañana, Jornada de la tarde	5	1	1	2	30	0	0	1	0	3	3	2	2	3	2	2	1	0	5	0	1
2280	44	2	Jornada de la mañana, Jornada de la tarde	5	1	1	2	30	0	0	0	0	1	1	1	1	1	0	1	0	1	1	0	0
2405	38	1	Jornada de la mañana, Jornada de la tarde	5	1	1	2	30	5	0	1	0	5	5	5	5	4	1	1	0	1	0	0	0
2581	30	2	Jornada de la mañana	5	1	1	1	30	6	0	0	0	1	6	4	2	1	0	0	6	0	0	0	0
2659	44	1	Jornada de la mañana, Jornada de la tarde	5	1	1	2	30	0	2	2	2	6	6	5	5	5	4	3	1	0	0	0	0
2758	42	2	Jornada de la mañana	5	1	1	1	30	6	4	4	4	6	6	3	3	3	3	5	5	4	2	0	5
2799	41	1	Jornada de la mañana	5	1	1	1	30	0	0	0	0	6	6	6	6	1	2	0	0	0	0	0	6
2962	41	2	Jornada de la mañana	5	1	1	2	30	3	3	2	2	5	5	5	5	5	0	0	2	0	1	0	0
1065	44	1	Jornada de la mañana	5	1	1	1	31	0	1	1	3	1	2	1	1	1	0	0	1	0	1	0	0
1571	37	1	Jornada de la mañana, Jornada de la tarde	5	1	1	1	31	3	3	1	5	6	6	5	6	5	1	0	3	3	3	0	4
1736	44	4	Jornada de la mañana, Jornada de la tarde	5	1	1	2	31	5	3	5	5	6	6	6	6	6	6	5	5	0	5	0	3
1751	36	1	Jornada de la mañana, Jornada de la tarde	5	1	1	2	31	0	0	3	4	0	5	5	4	4	0	0	0	0	0	0	0
1782	37	1	Jornada de la mañana, Jornada de la tarde	5	1	1	1	31	3	3	1	5	6	6	5	6	5	1	0	3	3	3	0	4
2289	19	1	Jornada de la mañana, Jornada de la tarde	5	1	1	2	31	6	5	4	4	6	6	6	5	5	0	2	3	0	1	0	1
2462	44	2	Jornada de la mañana	5	1	1	1	31	0	0	0	0	5	6	5	5	2	2	1	0	1	1	0	0
2634	37	1	Jornada de la mañana	5	1	1	1	31	0	0	0	5	0	5	1	5	1	0	0	0	0	0	0	0
815	40	2	Jornada de la mañana	5	1	1	2	32	6	5	0	0	3	3	3	3	3	3	3	3	0	1	0	3
1098	44	1	Jornada de la mañana, Jornada de la tarde	5	1	2	2	32	6	6	6	6	6	6	6	6	6	6	6	5	4	4	1	3
1579	44	1	Jornada de la mañana	5	1	1	2	32	3	2	2	2	2	2	2	2	2	2	2	2	2	2	2	2
1609	44	1	Jornada de la mañana, Jornada de la tarde	5	1	1	2	32	0	0	0	0	4	5	5	0	2	2	0	0	0	0	0	0
1744	30	2	Jornada de la mañana	5	1	1	2	32	0	0	0	0	0	0	0	1	0	0	0	0	0	0	0	0
1940	35	1	Jornada de la mañana, Jornada de la tarde	5	1	1	1	32	0	0	0	0	0	0	0	0	0	0	0	0	0	0	0	0
1956	44	2	Jornada de la mañana	5	1	1	2	32	6	6	3	3	3	6	6	6	6	2	2	2	2	2	1	2
2022	44	2	Jornada de la mañana, Jornada de la tarde	5	1	1	3	32	0	0	0	0	5	5	5	5	5	5	3	3	0	1	0	4
2564	44	2	Jornada de la mañana	5	1	1	2	32	0	0	0	0	2	0	0	0	3	0	0	0	0	0	0	0
2654	34	1	Jornada de la mañana, Jornada de la tarde	5	1	1	2	32	0	0	0	0	0	2	1	0	0	0	0	0	0	0	0	0
639	41	3	Jornada de la mañana, Jornada de la tarde	5	1	#NULL!	2	33	5	1	4	4	6	6	6	6	6	4	1	1	2	3	0	6
848	44	1	Jornada de la mañana, Jornada de la tarde	5	1	1	2	33	0	0	0	0	5	4	1	1	2	0	0	0	0	0	0	0
2208	42	1	Jornada de la mañana, Jornada de la tarde	5	1	1	3	33	1	0	0	0	6	6	5	5	6	1	1	4	0	4	0	5
2429	44	2	Jornada de la mañana, Jornada de la tarde	5	1	1	2	33	0	0	0	2	5	5	5	5	2	5	4	3	1	2	0	1
2528	44	1	Jornada de la mañana, Jornada de la tarde	5	1	1	2	33	0	0	0	0	2	2	2	2	2	0	0	0	0	0	0	0
2704	33	2	Jornada de la mañana, Jornada de la tarde	5	1	1	1	33	4	5	5	5	6	6	6	6	4	0	0	1	1	5	0	3
69	44	3	Jornada de la mañana, Jornada de la tarde	5	1	1	2	34	0	0	3	3	6	6	5	4	4	6	0	0	0	5	0	0
128	44	2	Jornada de la mañana	5	1	2	2	34	6	6	0	0	4	5	3	3	4	0	0	0	0	0	0	0
1002	42	2	Jornada de la mañana, Jornada de la tarde	5	1	1	2	34	6	5	3	0	6	6	6	6	6	6	5	5	6	6	0	5
1517	43	2	Jornada de la mañana	5	1	1	1	34	2	2	1	1	3	3	2	3	3	1	0	2	0	2	0	2
1814	16	2	Jornada de la mañana, Jornada vespertina	5	1	1	1	34	4	6	6	6	6	6	6	6	6	6	6	4	4	6	0	6
2203	39	1	Jornada de la mañana, Jornada de la tarde	5	1	1	2	34	0	0	0	0	0	2	3	1	3	0	0	1	0	2	0	0
2878	44	2	Jornada de la mañana	5	1	1	2	34	0	0	0	0	6	6	0	0	4	0	4	0	0	0	0	0
1012	44	2	Jornada de la mañana, Jornada de la tarde	5	1	1	2	35	0	0	0	0	6	6	5	5	5	5	5	5	0	5	0	5
1282	44	2	Jornada de la mañana, Jornada de la tarde	5	1	1	2	35	0	0	0	0	6	6	5	5	5	5	5	5	0	5	0	5
1373	44	1	Jornada de la mañana	5	1	1	2	35	6	0	0	0	0	4	0	0	0	0	0	0	0	0	0	0
2240	44	1	Jornada de la mañana	5	1	1	2	35	2	6	6	6	6	6	5	5	6	6	6	6	6	6	4	0
2533	32	2	Jornada de la mañana	5	1	1	2	35	4	3	3	3	5	6	6	6	6	3	4	4	2	4	2	4
2696	10	2	Jornada vespertina	5	1	1	2	35	0	0	0	0	4	4	4	4	4	4	0	0	0	0	0	0
2650	25	2	Jornada de la mañana	5	1	1	2	39	0	0	0	0	1	2	2	2	1	1	1	1	0	0	0	0
1103	30	1	Jornada de la mañana, Jornada de la tarde	5	1	1	1	40	0	0	0	0	5	2	0	0	0	0	0	0	0	4	0	1
2263	44	4	Jornada de la mañana, Jornada de la tarde	5	1	1	2	41	6	3	4	4	5	5	5	5	5	5	5	4	3	4	3	3
2287	44	1	Jornada de la mañana	5	1	1	2	44	0	1	0	0	0	0	0	0	0	1	0	0	0	0	0	0
2387	44	2	Jornada de la mañana	5	1	2	2	49	6	0	0	0	0	4	0	0	4	0	0	0	0	0	0	0
1701	44	2	Jornada de la mañana	5	1	1	2	50	4	4	4	4	5	5	6	6	6	3	3	3	0	1	1	1
2682	20	2	Jornada de la mañana	5	1	2	1	50	2	4	0	0	1	4	1	1	2	1	2	0	1	1	2	1
988	35	2	Jornada de la mañana, Jornada de la tarde	5	1	1	2	53	0	0	0	2	2	6	4	4	0	0	0	0	0	0	0	0
1957	44	2	Jornada de la mañana	5	1	1	2	53	0	1	1	1	1	1	1	1	1	1	1	0	3	1	0	5
2569	33	2	Jornada de la mañana, Jornada de la tarde	5	1	1	2	57	5	4	4	5	4	5	6	6	6	4	4	4	2	2	1	2
2575	33	2	Jornada de la mañana, Jornada de la tarde	5	1	1	2	57	5	4	4	5	4	5	6	6	6	4	4	4	2	2	1	2
1332	42	2	Jornada de la mañana, Jornada de la tarde	5	2	1	2	27	0	0	0	0	0	0	0	0	0	0	0	0	0	0	0	6
2285	32	1	Jornada de la mañana, Jornada de la tarde	5	2	1	2	27	0	0	6	4	6	6	6	6	6	0	0	0	0	0	0	0
2372	32	1	Jornada de la mañana, Jornada de la tarde	5	2	1	2	27	0	0	6	4	6	6	6	6	6	0	0	0	0	0	0	0
2509	32	1	Jornada de la mañana, Jornada de la tarde	5	2	1	2	27	0	0	6	4	6	6	6	6	6	0	0	0	0	0	0	0
2616	41	2	Jornada de la mañana	5	2	1	1	28	0	1	1	5	5	5	5	5	3	0	0	2	0	0	0	0
1390	33	2	Jornada de la mañana	5	2	1	1	30	0	0	0	0	0	0	0	1	0	1	1	0	1	2	0	1
2286	41	2	Jornada de la mañana	5	2	1	1	31	0	0	0	0	0	3	0	0	0	0	0	0	0	0	0	0
2877	14	2	Jornada de la mañana	5	2	1	2	31	0	0	0	0	5	5	4	1	2	1	3	3	1	1	1	1
2385	36	2	Jornada de la mañana, Jornada de la tarde	5	2	1	2	33	0	0	1	2	1	1	0	1	0	0	0	0	0	0	0	0
854	44	2	Jornada de la mañana, Jornada de la tarde	5	3	1	1	29	0	0	0	0	0	0	0	0	0	0	0	0	0	0	0	6
1960	41	2	Jornada de la mañana	5	3	1	1	38	0	0	1	0	3	5	2	1	3	1	1	0	0	0	0	0
2425	31	2	Jornada de la mañana, Jornada de la tarde	5	3	1	2	43	6	6	6	6	6	6	6	6	6	6	6	6	6	6	6	6
2322	37	2	Jornada de la mañana	5	5	1	1	30	4	0	6	6	6	6	6	6	6	6	6	6	6	6	6	6
1827	39	1	Jornada de la mañana, Jornada de la tarde	5	5	1	1	34	6	5	4	4	6	6	6	6	4	6	6	6	6	6	6	6
33	40	2	Jornada de la mañana	5	5	1	2	37	0	0	0	0	2	1	2	2	2	0	0	0	0	0	0	0
2939	44	1	Jornada de la mañana	6	1	1	2	28	0	2	4	4	5	5	5	4	5	0	1	1	0	3	0	2
1717	40	2	Jornada de la mañana	6	1	1	2	29	5	2	4	1	5	4	3	3	2	0	0	0	0	2	0	2
2490	44	2	Jornada de la mañana, Jornada de la tarde	6	1	1	1	29	0	2	3	3	2	3	2	2	3	2	2	1	0	0	0	0
1496	43	1	Jornada de la mañana	6	1	2	2	30	0	0	0	0	0	1	0	0	0	0	0	0	0	0	0	0
1636	44	2	Jornada de la mañana	6	1	1	2	30	5	5	4	3	5	6	5	5	5	4	3	5	3	4	1	1
1484	33	1	Jornada de la mañana, Jornada de la tarde	6	1	1	1	31	5	5	4	3	6	3	3	3	4	4	4	2	3	4	4	4
2426	44	1	Jornada de la mañana	6	1	1	2	31	0	0	0	0	0	4	2	0	1	0	0	0	0	0	0	0
1598	38	1	Jornada de la mañana, Jornada de la tarde	6	1	1	1	33	5	6	6	6	6	6	5	6	6	5	2	2	1	1	5	1
1859	30	1	Jornada de la mañana, Jornada de la tarde	6	1	1	2	33	0	6	0	0	3	3	3	3	2	1	1	3	1	2	1	1
65	44	1	Jornada de la mañana	6	1	2	1	34	0	0	0	0	1	2	1	1	1	1	1	1	1	1	0	0
2671	30	2	Jornada de la mañana, Jornada de la tarde	6	1	1	2	34	0	0	0	0	2	6	6	4	6	6	6	0	1	3	0	2
2351	44	2	Jornada de la mañana	6	1	1	1	36	0	0	0	0	2	2	1	1	2	1	1	1	0	1	0	1
2049	44	1	Jornada de la mañana, Jornada de la tarde	6	1	1	2	37	0	0	0	0	6	6	6	6	6	0	0	0	0	0	0	0
2546	44	1	Jornada de la mañana, Jornada de la tarde	6	1	1	2	38	4	6	4	2	1	1	2	2	4	4	4	3	0	0	0	0
2147	38	2	Jornada de la mañana, Jornada de la tarde	6	1	1	2	39	1	2	3	3	4	4	5	5	4	4	5	5	5	5	4	5
2824	43	1	Jornada de la mañana	6	1	1	2	41	0	0	6	0	0	3	0	3	0	0	0	0	0	3	0	0
1289	37	1	Jornada de la mañana, Jornada de la tarde	6	1	1	2	44	4	3	3	3	3	3	0	3	3	0	3	2	1	2	0	1
2822	41	1	Jornada de la mañana, Jornada de la tarde	6	1	1	2	46	1	1	1	0	1	1	1	1	1	1	0	1	0	1	0	1
1634	44	1	Jornada de la mañana	6	1	1	2	27	0	0	0	0	5	6	5	5	2	4	2	1	0	0	0	1
2336	41	2	Jornada de la tarde	6	1	1	2	28	0	0	3	0	6	6	6	6	6	0	0	4	0	0	0	0
2874	30	1	Jornada de la mañana	6	1	1	2	28	0	0	0	0	0	4	4	4	4	0	0	0	0	0	0	0
744	29	2	Jornada de la mañana	6	1	1	2	29	2	0	0	0	3	3	3	3	3	0	0	0	0	0	0	0
2156	38	1	Jornada de la mañana	6	1	1	2	29	0	0	0	0	3	4	0	0	0	0	0	0	0	0	0	0
2335	30	2	Jornada de la tarde	6	1	1	1	29	3	0	2	0	4	5	0	2	2	0	0	0	0	3	0	0
2530	38	2	Jornada de la mañana	6	1	1	2	29	0	0	1	0	2	2	1	1	4	4	3	1	0	0	0	0
2712	41	2	Jornada de la mañana	6	1	1	2	29	0	0	0	0	0	1	0	0	2	1	3	3	0	1	0	0
2951	35	1	Jornada de la mañana, Jornada de la tarde	6	1	1	2	29	0	6	5	6	6	6	6	6	6	4	0	2	3	4	4	0
2957	35	1	Jornada de la mañana, Jornada de la tarde	6	1	1	2	29	0	6	5	6	6	6	6	6	6	4	0	2	3	4	4	0
1021	42	2	Jornada de la mañana, Jornada de la tarde	6	1	1	2	30	0	0	2	5	5	5	3	5	3	3	3	1	3	5	2	5
1454	39	1	Jornada de la mañana	6	1	1	2	30	2	0	0	0	1	1	0	0	0	0	0	0	0	0	0	0
1787	42	1	Jornada de la mañana, Jornada de la tarde	6	1	1	2	30	6	0	0	1	1	1	1	1	0	0	0	0	0	0	0	0
1889	44	2	Jornada de la mañana, Jornada de la tarde	6	1	1	2	30	2	0	0	0	3	6	0	0	0	0	0	0	0	0	0	0
1903	44	1	Jornada de la mañana, Jornada de la tarde	6	1	1	2	30	5	0	4	4	6	6	6	6	6	6	6	6	4	4	4	4
1911	44	1	Jornada de la mañana, Jornada de la tarde	6	1	1	2	30	0	0	0	0	1	0	0	0	0	0	0	0	0	0	0	0
1948	41	2	Jornada de la mañana	6	1	1	2	30	6	0	0	0	0	0	0	0	0	0	0	0	0	0	0	0
2074	32	1	Jornada de la mañana, Jornada de la tarde	6	1	1	2	30	5	2	0	0	5	5	5	5	5	0	0	1	0	0	0	0
2232	22	2	Jornada de la mañana	6	1	1	2	30	0	0	0	1	6	6	5	5	5	1	5	2	1	1	1	3
2395	30	1	Jornada de la tarde	6	1	1	2	30	0	0	0	2	0	6	4	2	2	0	0	0	0	0	0	0
2585	44	1	Jornada de la mañana	6	1	1	1	30	2	1	1	2	1	3	3	3	4	2	1	2	2	2	2	1
2629	44	2	Jornada de la mañana	6	1	1	1	30	0	0	0	0	3	4	4	3	1	0	0	0	0	0	0	0
2765	44	1	Jornada de la mañana	6	1	1	2	30	0	6	0	0	2	1	1	1	0	0	0	0	0	0	0	0
2811	36	2	Jornada de la mañana	6	1	1	1	30	3	3	3	2	4	4	3	2	3	0	0	1	1	3	3	4
2865	36	2	Jornada de la mañana	6	1	1	1	30	3	3	3	2	4	4	3	2	3	0	0	1	1	3	3	4
2892	36	2	Jornada de la mañana	6	1	1	1	30	3	3	3	2	4	4	3	2	3	0	0	1	1	3	3	4
3002	44	2	Jornada de la mañana, Jornada de la tarde	6	1	1	1	30	2	0	0	2	5	5	3	2	5	6	6	2	4	3	3	3
1062	36	2	Jornada de la mañana, Jornada de la tarde	6	1	1	2	31	1	0	0	1	0	0	0	2	0	0	0	0	0	0	0	0
1179	37	2	Jornada de la mañana, Jornada de la tarde	6	1	1	2	31	5	4	4	4	5	5	5	5	5	0	0	3	0	1	0	0
1807	41	1	Jornada de la mañana	6	1	1	2	31	0	0	1	1	2	2	2	2	2	2	1	2	1	1	0	1
1949	39	1	Jornada de la mañana	6	1	1	2	31	0	0	0	0	2	2	0	0	0	0	2	0	0	2	0	0
2179	44	1	Jornada de la mañana	6	1	1	2	31	5	5	5	6	5	6	6	5	5	4	0	5	0	0	0	0
2296	38	4	Jornada de la mañana	6	1	1	2	31	0	0	1	1	1	5	4	1	5	0	0	0	0	2	0	0
2398	44	2	Jornada de la mañana	6	1	1	2	31	2	2	1	1	6	6	6	6	6	4	5	6	3	3	0	4
289	40	1	Jornada de la mañana, Jornada de la tarde	6	1	1	2	32	3	3	3	3	3	4	4	5	4	5	5	5	4	4	2	3
1046	44	1	Jornada de la mañana	6	1	1	2	32	0	2	2	0	5	4	2	4	6	6	6	6	3	4	0	6
1108	44	4	Jornada de la mañana, Jornada de la tarde	6	1	1	2	32	0	0	0	0	3	4	4	0	0	0	0	0	0	0	0	0
2077	44	1	Jornada de la mañana	6	1	1	2	32	2	0	3	3	6	6	6	6	6	6	5	4	0	3	0	5
2109	44	2	Jornada de la mañana, Jornada de la tarde	6	1	1	2	32	0	0	0	0	6	6	6	6	6	6	6	6	6	6	1	6
2110	44	1	Jornada de la mañana	6	1	1	2	32	0	0	0	0	5	5	5	5	5	0	0	0	0	0	0	0
2161	40	1	Jornada de la mañana	6	1	1	2	32	3	5	3	3	3	2	2	6	5	6	5	4	4	4	4	5
2183	44	1	Jornada de la tarde	6	1	1	2	32	5	4	4	6	5	4	4	3	1	1	1	1	1	1	0	1
2228	42	2	Jornada de la mañana, Jornada de la tarde	6	1	1	2	32	0	0	0	0	2	2	2	2	2	1	0	1	0	0	0	0
2248	41	2	Jornada de la mañana	6	1	1	1	32	5	4	1	0	4	5	4	2	4	4	0	1	0	0	0	0
2313	36	2	Jornada de la mañana, Jornada de la tarde	6	1	1	1	32	3	3	1	1	2	3	0	0	3	0	1	1	3	3	0	0
2685	44	1	Jornada de la mañana	6	1	1	2	32	3	1	1	1	2	2	2	3	3	3	2	2	2	2	2	2
120	44	2	Jornada de la mañana, Jornada de la tarde	6	1	1	1	33	0	3	2	0	2	1	0	0	0	0	0	0	0	0	0	0
154	39	1	Jornada de la mañana	6	1	1	2	33	2	2	0	1	6	6	5	6	6	2	0	2	2	2	6	2
291	44	1	Jornada de la mañana, Jornada de la tarde	6	1	1	2	33	5	1	0	0	5	6	5	5	5	4	4	3	0	3	0	3
451	44	1	Jornada de la mañana	6	1	1	2	33	5	3	4	3	0	0	0	4	4	0	0	2	0	1	0	0
2008	32	2	Jornada de la mañana, Jornada vespertina	6	1	1	2	33	0	0	0	0	1	1	1	1	1	2	1	1	0	1	0	1
2171	38	1	Jornada de la mañana, Jornada de la tarde	6	1	1	2	33	2	2	2	2	2	2	2	2	2	2	2	2	2	2	0	3
2237	42	2	Jornada de la mañana, Jornada de la tarde	6	1	1	2	33	0	0	0	0	4	5	5	5	5	0	0	0	0	0	0	0
2293	41	1	Jornada de la mañana, Jornada de la tarde	6	1	1	2	33	0	0	1	0	6	6	5	5	4	0	0	0	1	1	0	0
2719	35	2	Jornada de la mañana, Jornada de la tarde	6	1	1	2	33	4	1	1	2	1	1	1	1	1	0	0	0	0	0	0	0
2230	44	1	Jornada de la mañana, Jornada de la tarde	6	1	1	2	34	0	6	0	4	4	5	5	1	5	2	2	0	0	0	0	0
842	44	1	Jornada de la mañana, Jornada de la tarde	6	1	1	1	35	4	4	4	4	4	5	5	5	5	5	4	5	4	5	3	4
1546	44	1	Jornada de la mañana, Jornada de la tarde	6	1	1	2	35	6	6	6	6	6	6	6	6	6	6	6	6	5	6	5	6
1679	40	1	Jornada de la mañana	6	1	1	2	35	1	1	1	1	1	1	2	1	3	0	1	1	1	1	1	1
2091	38	2	Jornada de la mañana, Jornada de la tarde	6	1	1	1	35	1	1	1	1	6	6	6	6	6	6	5	4	1	1	1	1
2810	44	1	Jornada de la mañana, Jornada de la tarde	6	1	1	1	35	0	0	0	0	3	3	4	4	5	0	0	2	0	0	0	0
2950	38	2	Jornada de la mañana	6	1	1	2	35	0	0	0	0	0	0	1	0	0	0	0	0	1	1	0	0
1273	44	1	Jornada de la mañana	6	1	1	2	36	1	0	1	3	5	6	5	5	5	5	5	4	0	5	0	3
1410	44	1	Jornada de la mañana	6	1	1	2	36	6	3	0	6	3	3	3	3	3	3	3	3	0	3	0	3
1649	44	1	Jornada de la mañana, Jornada de la tarde	6	1	1	2	36	6	6	6	6	6	6	6	6	6	5	5	6	5	5	5	5
1789	40	1	Jornada de la mañana, Jornada de la tarde	6	1	1	2	36	0	0	0	0	0	0	0	0	0	0	0	0	0	0	0	0
1946	44	2	Jornada de la mañana, Jornada de la tarde	6	1	1	2	36	3	3	1	1	0	6	6	6	6	3	0	0	0	0	0	1
2904	44	1	Jornada de la mañana, Jornada de la tarde	6	1	1	1	36	0	0	0	2	1	1	1	0	0	0	0	0	0	2	0	0
1922	34	2	Jornada de la mañana	6	1	1	1	37	0	0	0	0	3	3	3	1	3	0	0	0	0	0	0	0
2153	44	1	Jornada de la mañana, Jornada de la tarde	6	1	1	2	37	5	1	1	2	6	6	6	6	5	3	6	3	6	6	2	6
2131	39	2	Jornada de la mañana	6	1	1	2	38	0	0	0	3	5	3	2	2	2	4	1	0	0	0	0	0
2170	41	2	Jornada de la mañana	6	1	1	1	38	0	0	0	0	0	1	0	0	1	1	0	0	0	0	0	0
224	30	2	Jornada de la mañana, Jornada de la tarde	6	1	1	2	39	5	5	5	5	6	6	6	5	5	6	5	6	1	5	1	5
1059	30	1	Jornada de la mañana, Jornada de la tarde	6	1	1	1	39	0	0	0	0	0	0	0	0	0	0	0	0	0	0	0	0
1743	34	1	Jornada de la mañana, Jornada de la tarde	6	1	1	2	39	0	1	1	1	2	2	2	2	2	2	2	2	2	2	2	2
2146	44	1	Jornada de la mañana	6	1	1	2	39	0	0	0	0	5	5	1	5	5	0	0	0	0	0	0	0
102	44	2	Jornada de la mañana	6	1	1	2	40	3	3	1	2	5	6	4	4	4	6	6	6	5	5	0	5
308	44	2	Jornada de la mañana	6	1	1	2	40	0	6	3	0	5	5	0	3	5	0	0	5	5	5	5	5
912	44	2	Jornada de la mañana, Jornada de la tarde	6	1	1	2	40	1	1	1	1	1	1	1	1	1	1	1	1	1	1	0	1
1893	44	2	Jornada de la tarde	6	1	1	2	40	0	0	4	6	6	6	5	5	6	6	6	6	4	4	4	6
1750	44	2	Jornada de la mañana, Jornada de la tarde	6	1	1	3	42	0	0	1	1	5	6	4	0	6	0	3	2	0	0	0	0
1431	25	4	Jornada de la mañana	6	1	1	2	43	0	0	0	2	2	2	2	1	1	1	0	0	0	1	1	0
1869	41	1	Jornada de la mañana	6	1	1	2	43	0	0	1	1	4	5	5	2	5	4	4	1	1	4	1	1
2259	32	1	Jornada de la mañana	6	1	1	1	43	0	0	0	2	1	2	2	1	0	0	0	0	0	0	1	0
2383	44	1	Jornada de la mañana, Jornada de la tarde	6	1	1	2	43	0	0	0	0	2	3	1	1	1	1	2	1	1	1	0	0
2442	40	1	Jornada de la tarde	6	1	1	1	44	0	0	0	0	0	0	0	0	0	0	0	0	0	0	0	0
583	32	2	Jornada de la mañana	6	1	1	1	45	0	0	1	1	2	1	1	2	2	2	1	3	2	2	1	1
1567	44	1	Jornada de la mañana, Jornada de la tarde	6	1	1	2	54	0	1	1	1	5	5	2	1	5	5	1	2	2	1	2	2
2594	44	2	Jornada de la mañana	6	1	2	3	56	6	0	0	0	0	0	0	0	3	1	3	1	1	3	0	3
1221	44	2	Jornada de la mañana, Jornada de la tarde	6	1	1	1	61	0	0	3	3	6	5	5	5	3	0	0	1	0	6	0	0
2828	26	2	Jornada de la mañana, Jornada de la tarde	6	2	1	2	28	5	4	0	6	6	6	5	5	4	3	3	3	3	2	0	3
319	44	1	Jornada de la mañana, Jornada de la tarde	6	2	1	1	29	5	5	3	6	5	6	4	0	4	1	0	3	5	6	0	3
937	44	1	Jornada de la mañana	6	2	1	2	29	3	1	1	3	4	5	3	2	4	5	2	3	1	3	1	2
2498	38	1	Jornada de la mañana	6	2	1	2	29	5	5	5	0	6	6	6	6	6	0	5	5	0	5	0	5
1847	41	2	Jornada de la mañana	6	2	1	2	31	0	0	0	2	4	5	4	4	4	4	0	1	0	1	0	0
2985	41	2	Jornada de la mañana	6	2	1	2	31	0	0	0	2	4	5	4	4	4	4	0	1	0	1	0	0
2637	28	2	Jornada de la mañana	6	2	1	2	33	1	0	1	0	6	6	6	6	6	0	0	2	0	3	0	5
2868	28	1	Jornada de la mañana, Jornada de la tarde	6	2	1	1	35	0	0	1	1	0	0	0	0	0	0	0	0	0	0	0	0
3005	36	2	Jornada de la tarde, Jornada vespertina	6	2	1	1	35	0	0	0	0	0	1	1	0	0	1	1	0	0	0	0	5
772	16	2	Jornada de la mañana	6	2	1	2	65	0	1	0	0	1	0	1	0	0	1	0	0	0	0	0	1
2126	36	1	Jornada de la mañana, Jornada de la tarde	6	3	1	2	27	0	2	0	0	1	1	1	0	0	1	0	0	0	1	0	1
1706	16	2	Jornada de la tarde, Jornada vespertina	6	3	1	1	33	5	0	3	3	6	6	6	4	5	5	3	3	0	2	0	2
1585	44	1	Jornada de la mañana, Jornada de la tarde	6	3	1	2	34	0	0	0	0	0	0	0	0	0	0	0	0	0	0	0	0
175	43	1	Jornada de la mañana	6	3	1	2	50	0	6	5	4	6	6	5	5	5	0	0	1	0	0	0	6
2729	39	1	Jornada de la mañana	6	6	1	2	30	1	0	0	0	3	5	3	3	3	1	0	0	0	0	0	0
2796	44	1	Jornada de la mañana, Jornada de la tarde	6	6	1	2	31	6	6	6	6	6	6	6	6	6	6	6	6	6	6	4	6
1879	44	2	Jornada de la mañana	6	6	1	2	34	0	0	0	0	0	0	0	0	0	0	0	0	0	0	0	0
229	44	2	Jornada de la mañana	6	6	2	2	54	5	0	0	0	0	3	4	0	0	0	0	0	3	5	0	0
1853	44	1	Jornada de la mañana	7	1	1	2	29	1	0	0	0	6	6	6	6	4	2	1	0	0	0	0	6
2152	44	2	Jornada de la mañana, Jornada de la tarde	7	1	1	1	29	0	0	4	1	2	4	1	3	0	0	0	0	0	1	0	0
2247	42	2	Jornada de la mañana	7	1	1	3	29	5	5	3	4	6	6	6	6	6	2	4	4	5	1	4	5
2018	44	1	Jornada de la mañana	7	1	1	2	30	5	5	6	6	6	6	6	6	6	3	3	6	0	6	0	6
2026	40	2	Jornada de la mañana	7	1	1	1	30	0	0	0	1	2	6	5	5	5	1	0	0	2	1	1	1
1118	25	1	Jornada de la mañana	7	1	1	2	32	2	2	2	2	6	6	6	6	6	5	3	4	2	2	1	2
2108	44	2	Jornada de la mañana, Jornada de la tarde	7	1	1	2	32	0	0	0	0	0	4	4	4	3	4	3	3	3	3	1	3
2172	44	2		7	1	1	2	32	0	0	0	1	4	5	5	5	5	0	0	0	0	1	0	5
1772	41	1	Jornada de la mañana	7	1	1	1	33	5	2	1	1	5	5	5	5	5	5	0	3	0	0	0	0
433	44	4	Jornada de la mañana	7	1	1	2	35	0	0	0	0	1	0	0	0	0	0	0	0	0	3	3	3
477	44	1	Jornada de la mañana, Jornada de la tarde	7	1	1	2	35	0	0	0	0	2	2	1	0	1	0	0	1	1	1	1	0
2971	44	1	Jornada de la mañana, Jornada de la tarde	7	1	1	2	35	0	0	0	0	2	2	1	0	1	0	0	1	1	1	1	0
2178	32	2	Jornada de la mañana, Jornada de la tarde	7	1	1	1	36	0	0	0	0	0	1	1	1	0	0	0	0	0	0	0	0
1780	10	2	Jornada de la mañana	7	1	1	1	37	0	3	0	0	0	0	0	0	5	0	0	3	2	5	0	6
1836	44	1	Jornada de la mañana	7	1	1	2	37	3	1	0	2	3	4	4	4	3	1	2	2	1	4	0	3
2346	38	1	Jornada de la mañana	7	1	1	1	37	0	0	0	0	1	2	1	0	0	0	0	0	0	0	0	0
2037	44	1	Jornada de la mañana	7	1	1	2	38	0	0	0	0	4	5	4	5	4	0	0	0	4	4	0	6
2613	42	1	Jornada de la mañana, Jornada de la tarde	7	1	1	1	38	0	3	0	0	4	4	4	4	5	0	0	2	2	2	0	2
1642	39	1	Jornada de la mañana	7	1	2	2	39	3	3	3	2	5	5	4	4	4	2	3	3	1	2	0	1
1737	44	1	Jornada de la mañana, Jornada de la tarde	7	1	1	2	42	0	0	0	1	0	0	0	0	1	0	1	1	1	1	0	1
903	44	2	Jornada de la mañana, Jornada de la tarde	7	1	1	2	43	0	0	2	1	4	4	5	5	5	5	3	1	0	2	0	5
1061	38	1	Jornada de la mañana	7	1	1	1	44	1	1	2	2	2	4	3	3	4	4	4	4	4	4	0	1
2389	40	1	Jornada de la mañana	7	1	1	2	50	3	3	3	0	1	1	0	0	2	0	1	2	3	4	2	2
70	44	2	Jornada de la mañana, Jornada de la tarde	7	1	1	2	28	1	4	3	3	6	4	4	6	5	4	5	5	5	5	6	5
2030	44	4	Jornada de la mañana, Jornada de la tarde, Jornad	7	1	1	2	28	6	6	6	5	6	6	6	6	6	6	5	6	0	3	0	0
27	40	2	Jornada de la tarde	7	1	1	2	29	0	0	0	0	6	6	6	6	6	6	5	5	0	5	0	5
1500	44	1	Jornada de la mañana, Jornada de la tarde	7	1	1	2	29	0	0	0	0	4	5	4	4	5	2	1	2	0	1	0	0
1876	33	1	Jornada de la mañana, Jornada de la tarde	7	1	1	2	29	0	3	3	5	3	6	3	3	4	0	3	1	5	5	5	3
2051	44	2	Jornada de la mañana	7	1	1	2	29	0	0	0	0	0	0	0	0	6	0	0	0	0	0	6	0
2521	44	1	Jornada de la mañana	7	1	1	2	29	2	2	4	4	3	3	3	2	3	3	0	0	0	5	3	3
2563	44	2	Jornada de la mañana	7	1	1	2	29	0	0	0	0	0	0	0	0	6	0	0	0	0	0	6	0
2899	44	2	Jornada de la mañana	7	1	1	2	29	0	0	0	0	0	0	0	0	6	0	0	0	0	0	6	0
280	42	1	Jornada de la mañana	7	1	1	2	30	1	1	0	0	6	6	4	5	5	6	4	0	0	0	0	1
654	44	1	Jornada de la mañana	7	1	1	2	30	5	5	5	5	5	5	5	5	5	5	5	5	5	5	4	5
1107	44	1	Jornada de la mañana, Jornada de la tarde	7	1	1	2	30	0	0	0	0	3	5	1	4	0	0	0	0	0	0	0	0
1314	44	1	Jornada de la mañana	7	1	1	2	30	0	0	0	2	6	4	0	4	0	0	0	0	0	0	0	0
1315	44	1	Jornada de la mañana, Jornada de la tarde	7	1	1	2	30	0	0	0	0	1	2	1	1	1	1	1	1	0	1	0	1
1503	33	2	Jornada de la mañana	7	1	1	2	30	0	0	0	2	0	2	0	0	2	2	2	0	0	2	0	0
1655	44	2	Jornada de la mañana, Jornada de la tarde	7	1	1	1	30	5	4	0	1	6	6	4	4	6	2	1	2	0	1	0	4
2199	44	2	Jornada de la mañana, Jornada de la tarde	7	1	1	2	30	0	0	0	0	0	2	0	0	2	0	0	0	0	1	0	0
2779	40	1	Jornada de la mañana, Jornada de la tarde	7	1	1	2	30	0	0	0	0	0	1	1	0	0	1	1	0	0	0	0	5
2793	40	1	Jornada de la mañana, Jornada de la tarde	7	1	1	2	30	0	0	0	0	0	1	1	0	0	1	1	0	0	0	0	5
2795	44	1	Jornada de la mañana, Jornada de la tarde	7	1	1	2	30	3	4	4	5	6	6	5	6	6	6	2	5	3	4	4	5
2807	41	1	Jornada de la mañana, Jornada de la tarde	7	1	1	1	30	0	5	6	4	4	6	6	1	2	6	6	6	2	3	0	1
869	44	1	Jornada de la mañana, Jornada de la tarde	7	1	2	2	31	0	0	0	0	1	0	0	0	1	1	0	0	0	0	0	0
1132	38	1	Jornada de la mañana, Jornada de la tarde	7	1	1	2	31	5	5	5	6	6	6	5	6	6	6	6	6	4	6	3	5
1345	38	1	Jornada de la mañana	7	1	1	2	31	0	0	0	0	1	0	0	0	0	1	1	0	0	0	0	0
1819	35	1	Jornada de la mañana, Jornada de la tarde	7	1	1	2	31	5	5	5	6	6	6	6	6	6	6	6	6	0	6	0	6
1845	44	1	Jornada de la mañana	7	1	1	2	31	0	0	1	0	6	5	5	5	5	1	2	4	4	5	0	1
1877	36	1	Jornada de la mañana, Jornada de la tarde	7	1	1	2	31	0	0	0	0	3	2	2	1	1	2	0	1	0	6	0	1
1932	44	1	Jornada de la mañana, Jornada de la tarde	7	1	1	2	31	0	0	0	0	0	0	0	0	0	1	0	0	0	1	0	0
2094	41	2	Jornada de la mañana, Jornada de la tarde	7	1	1	2	31	0	0	2	4	6	6	6	6	6	6	6	6	6	6	1	5
2127	30	1	Jornada de la mañana	7	1	1	1	31	1	0	0	0	0	0	0	0	0	1	0	0	0	0	0	0
2149	40	2	Jornada de la mañana, Jornada de la tarde	7	1	1	2	31	5	6	0	0	6	6	6	6	6	3	0	2	0	0	0	0
2182	40	2	Jornada de la mañana	7	1	1	2	31	1	0	0	0	6	6	6	6	4	6	3	1	3	5	0	6
2266	44	1	Jornada de la mañana, Jornada de la tarde	7	1	1	1	31	5	5	5	6	6	6	6	6	6	6	5	6	6	5	5	5
2306	44	1	Jornada de la mañana, Jornada de la tarde	7	1	1	2	31	0	0	0	0	2	3	3	2	2	0	1	0	1	1	0	0
2337	44	2	Jornada de la tarde	7	1	1	2	31	0	2	1	2	4	5	4	4	5	2	1	4	5	5	1	5
2357	35	1	Jornada de la mañana	7	1	1	2	31	0	0	0	4	1	0	6	4	4	0	0	0	0	0	0	0
2369	30	2	Jornada de la mañana, Jornada de la tarde	7	1	1	2	31	0	0	0	0	2	1	0	0	0	0	0	0	0	0	0	0
2441	44	1		7	1	1	2	31	0	0	0	1	6	1	4	4	4	0	0	2	1	2	0	5
2450	43	1	Jornada de la mañana, Jornada de la tarde	7	1	1	2	31	5	5	6	5	6	6	6	6	6	6	6	6	5	6	4	4
2631	35	1	Jornada de la mañana	7	1	1	2	31	0	0	0	0	5	5	5	5	5	4	2	5	1	2	2	2
2684	44	1	Jornada de la mañana, Jornada de la tarde	7	1	1	2	31	6	6	6	6	6	6	6	6	6	0	0	0	0	0	0	0
2706	44	1	Jornada de la mañana, Jornada de la tarde	7	1	1	1	31	0	0	0	0	0	2	5	3	3	0	1	0	0	0	0	0
2763	44	1	Jornada de la mañana, Jornada de la tarde	7	1	1	2	31	3	2	0	1	1	1	1	1	1	2	1	0	0	1	0	0
2946	44	2	Jornada de la mañana, Jornada de la tarde	7	1	1	2	31	0	0	0	1	5	5	1	1	5	3	0	0	1	4	1	2
100	38	1	Jornada de la mañana, Jornada de la tarde	7	1	1	2	32	1	0	3	2	3	4	3	3	3	3	2	3	1	3	0	2
474	44	1	Jornada de la mañana	7	1	1	2	32	6	0	0	0	4	5	4	0	0	0	0	0	0	0	0	0
725	44	1	Jornada de la tarde	7	1	1	2	32	5	2	1	4	5	5	5	5	5	0	3	2	1	1	1	1
1826	30	1	Jornada de la mañana, Jornada de la tarde	7	1	1	1	32	0	0	0	0	2	2	2	2	1	0	0	0	0	0	0	0
2216	44	1	Jornada de la mañana	7	1	1	2	32	5	4	3	5	4	6	6	4	4	5	3	5	1	2	1	5
2219	41	1	Jornada de la mañana	7	1	1	2	32	0	0	0	0	5	5	4	5	5	4	4	5	0	4	0	3
2423	38	2	Jornada de la mañana, Jornada de la tarde	7	1	1	2	32	1	3	0	4	0	0	1	0	3	6	5	3	3	3	0	4
2446	38	1	Jornada de la mañana	7	1	1	2	32	2	0	3	3	4	5	4	5	5	5	4	4	0	1	0	3
2961	40	1	Jornada de la mañana, Jornada de la tarde	7	1	1	1	32	3	3	1	1	1	1	2	2	2	1	1	1	1	1	1	1
10	44	1	Jornada de la mañana, Jornada de la tarde	7	1	1	1	33	2	0	0	2	2	2	2	1	1	0	0	0	0	1	0	0
40	38	1	Jornada de la mañana	7	1	1	1	33	1	1	1	1	2	2	2	2	1	1	1	1	1	1	1	1
1393	42	2	Jornada de la mañana, Jornada de la tarde	7	1	1	1	33	3	4	4	3	4	4	4	5	5	6	6	5	3	5	1	0
1553	38	1	Jornada de la mañana	7	1	1	2	33	3	0	0	0	1	2	3	3	2	1	2	0	1	1	0	1
1968	44	1	Jornada de la tarde	7	1	1	1	33	6	0	0	0	6	6	6	4	0	0	0	0	0	0	0	0
1973	40	2	Jornada de la mañana	7	1	1	2	33	3	1	0	0	0	1	1	2	1	5	0	0	0	1	0	0
2016	44	1	Jornada de la mañana	7	1	1	2	33	0	1	0	0	1	1	1	1	1	1	1	0	1	1	0	1
2409	43	1	Jornada de la mañana, Jornada de la tarde	7	1	1	2	33	5	0	3	4	6	6	6	6	5	0	0	4	0	4	0	0
2431	42	1	Jornada de la mañana, Jornada de la tarde	7	1	1	2	33	0	0	0	0	1	2	0	0	0	0	0	1	1	1	0	0
2934	44	2	Jornada de la mañana	7	1	1	2	33	0	0	4	4	5	5	5	3	3	3	0	1	1	2	0	1
2988	44	1	Jornada de la mañana	7	1	1	2	33	0	1	0	0	1	1	1	1	1	1	1	0	1	1	0	1
953	44	2	Jornada de la mañana, Jornada de la tarde	7	1	1	2	34	5	0	0	0	6	6	5	5	1	0	0	0	3	6	0	2
1795	42	1	Jornada de la mañana	7	1	1	2	34	0	0	0	1	2	3	2	2	0	0	0	0	0	0	0	0
1852	44	1	Jornada de la mañana	7	1	1	2	34	4	4	5	5	6	5	4	4	4	4	4	4	0	4	0	0
2023	39	1	Jornada de la mañana, Jornada de la tarde	7	1	1	1	34	0	0	0	0	2	1	1	1	1	1	1	0	0	0	0	0
2721	37	4	Jornada de la mañana, Jornada de la tarde	7	1	1	2	34	3	3	3	3	6	6	6	6	6	6	6	6	6	6	6	6
2766	28	1	Jornada de la mañana	7	1	1	2	34	4	5	4	3	3	3	4	4	4	5	5	3	4	4	1	2
2794	26	2	Jornada de la tarde	7	1	1	2	34	0	0	0	0	5	5	1	1	5	5	1	0	1	1	0	5
1572	35	1	Jornada de la mañana	7	1	1	2	35	6	2	0	0	4	6	5	3	0	0	5	3	0	0	0	2
1980	42	1	Jornada de la mañana	7	1	1	1	35	1	0	2	3	3	3	5	5	5	5	5	5	5	5	2	5
2380	44	2	Jornada de la mañana	7	1	1	2	35	2	2	2	2	6	6	6	6	6	3	4	5	3	4	2	6
2695	44	2	Jornada de la mañana	7	1	1	2	35	3	3	3	4	4	5	4	5	6	4	3	3	2	2	1	1
1183	41	1	Jornada de la mañana	7	1	1	1	36	2	0	0	0	2	2	1	2	2	0	1	1	0	0	0	1
1535	42	1	Jornada de la mañana	7	1	1	1	36	3	2	3	0	6	6	4	5	5	1	0	1	0	1	0	1
1566	36	1	Jornada de la mañana, Jornada de la tarde	7	1	1	2	36	2	0	1	0	2	2	2	2	2	2	2	2	2	2	2	2
1920	44	1	Jornada de la mañana	7	1	1	1	36	0	0	0	0	1	1	0	0	3	1	0	1	0	1	0	1
1944	34	2	Jornada de la mañana	7	1	1	2	36	0	0	0	2	4	5	5	5	5	5	5	5	3	3	2	4
2013	44	1	Jornada de la mañana	7	1	1	2	36	0	0	0	0	3	2	4	4	4	4	4	4	4	4	4	4
2472	32	2	Jornada de la mañana, Jornada de la tarde	7	1	1	1	36	0	3	3	3	5	5	4	4	4	0	4	4	3	3	1	2
1025	44	3	Jornada de la mañana, Jornada de la tarde	7	1	2	1	37	0	0	0	0	0	0	0	0	0	0	0	0	0	0	0	0
1076	33	2	Jornada de la mañana	7	1	1	2	37	3	0	1	1	3	3	3	3	3	4	4	1	1	5	0	4
1196	33	2	Jornada de la mañana	7	1	1	2	37	3	0	1	1	3	3	3	3	3	4	4	1	1	5	0	4
1290	34	1	Jornada de la mañana	7	1	1	1	37	0	0	0	1	1	1	1	1	1	1	0	1	1	1	0	0
1923	42	1	Jornada de la mañana	7	1	1	2	37	0	0	0	0	2	4	5	1	0	1	0	0	0	0	0	0
2024	36	1	Jornada de la tarde	7	1	1	2	37	3	3	3	3	0	6	4	4	5	5	3	4	5	5	0	4
2113	44	2	Jornada de la mañana, Jornada de la tarde	7	1	1	2	37	0	0	0	1	1	1	0	0	0	0	0	1	0	1	0	0
2245	44	1	Jornada de la mañana	7	1	1	2	37	1	1	1	1	1	5	5	1	5	3	3	1	1	1	0	1
2872	44	2	Jornada de la mañana, Jornada de la tarde	7	1	1	2	37	0	0	0	1	1	1	0	0	0	0	0	1	0	1	0	0
1667	44	1	Jornada de la mañana	7	1	1	2	38	0	0	0	0	5	5	6	5	3	0	0	0	0	0	0	0
1842	40	2	Jornada de la mañana	7	1	1	2	38	2	2	1	1	5	5	4	4	4	0	3	5	1	2	2	2
2290	44	1	Jornada de la mañana, Jornada de la tarde	7	1	1	2	38	5	5	5	5	6	6	6	6	6	6	6	5	4	4	0	4
2607	38	1	Jornada de la mañana, Jornada de la tarde	7	1	1	2	38	0	6	0	0	2	3	2	1	3	0	0	0	0	0	0	0
2647	44	1	Jornada de la mañana	7	1	1	1	39	0	0	0	0	4	2	3	2	1	0	0	0	0	1	0	1
239	44	1	Jornada de la mañana	7	1	1	2	40	3	0	2	6	6	6	5	5	5	0	0	5	2	2	0	2
1695	40	1	Jornada de la mañana	7	1	1	2	40	0	0	0	3	4	5	5	5	4	3	0	4	0	4	5	6
2711	44	1	Jornada de la mañana	7	1	1	2	40	0	0	2	3	5	5	5	3	5	0	3	5	0	4	0	6
2907	44	1	Jornada de la mañana, Jornada de la tarde	7	1	1	2	40	4	4	5	5	4	4	4	4	4	4	4	4	5	4	1	3
925	44	1	Jornada de la mañana	7	1	1	1	41	0	0	0	0	0	6	0	0	5	5	0	0	0	0	0	0
48	40	1	Jornada de la mañana	7	1	1	2	42	5	5	6	6	6	6	5	5	6	0	0	5	4	5	0	5
147	44	1	Jornada de la mañana	7	1	1	2	43	3	3	3	2	3	5	5	5	4	4	0	0	1	6	0	0
1691	12	1	Jornada de la mañana	7	1	1	1	44	1	0	0	0	3	3	1	3	1	0	1	1	0	0	1	5
112	38	1	Jornada de la mañana	7	1	1	2	46	0	0	0	0	0	0	0	0	1	0	1	0	1	0	0	0
2393	40	1	Jornada de la mañana	7	1	1	2	47	3	3	3	3	3	3	3	3	3	3	3	3	3	3	3	3
2538	35	1	Jornada de la mañana, Jornada de la tarde	7	1	2	1	48	0	0	6	0	0	2	2	0	0	0	0	0	2	2	0	0
2602	44	2	Jornada de la mañana	7	1	1	2	48	1	1	0	0	1	1	1	1	1	1	1	1	2	2	0	1
1808	36	1	Jornada de la mañana, Jornada de la tarde	7	1	1	2	49	6	6	5	5	6	6	6	5	5	6	6	6	6	6	3	4
2599	44	1	Jornada de la mañana	7	1	1	2	50	0	0	0	0	1	1	1	1	1	0	1	1	0	0	0	0
1754	34	2	Jornada de la mañana, Jornada de la tarde	7	1	1	2	52	1	1	0	0	0	1	0	0	0	0	0	0	0	0	0	0
1027	18	1	Jornada de la mañana	7	1	2	2	54	2	2	1	2	2	2	2	2	2	2	1	2	2	1	1	2
2492	25	3	Jornada de la mañana	7	2	1	2	30	2	2	2	3	4	5	3	4	4	1	1	2	1	2	0	1
353	44	2	Jornada de la mañana, Jornada de la tarde, Jornad	7	2	1	2	31	2	2	2	3	3	2	2	2	2	1	1	2	2	1	1	2
2002	32	1	Jornada de la mañana	7	2	1	2	32	2	0	0	1	6	6	6	5	6	6	2	4	0	4	0	4
1167	40	2	Jornada de la mañana, Jornada vespertina	7	2	1	2	33	0	0	0	0	3	3	1	0	1	0	0	0	0	0	0	0
2000	44	1	Jornada de la mañana, Jornada de la tarde	7	2	1	2	35	1	0	0	0	2	6	2	2	2	0	0	1	0	6	0	0
2115	6	1	Jornada de la mañana, Jornada de la tarde	7	2	1	1	41	3	3	3	3	3	5	4	3	4	4	3	4	0	2	0	3
1568	30	1	Jornada de la mañana, Jornada de la tarde	7	5	2	2	38	6	6	6	6	6	6	6	6	6	6	6	6	5	6	5	0
537	42	1	Jornada de la mañana	8	1	1	2	30	2	2	2	3	3	2	0	2	3	0	2	3	2	2	2	3
1776	44	1	Jornada de la mañana, Jornada de la tarde	8	1	1	2	30	0	0	0	0	4	5	6	6	5	6	2	2	2	2	2	3
2945	44	2	Jornada de la mañana	8	1	1	1	31	0	0	0	0	3	3	2	3	2	2	1	2	0	1	0	0
1399	44	1	Jornada de la mañana	8	1	1	1	32	0	0	0	0	0	0	0	0	0	0	0	0	0	0	0	0
1871	30	1	Jornada de la mañana	8	1	1	2	32	0	0	0	0	0	0	0	5	3	0	0	0	0	0	0	0
2185	44	1	Jornada de la mañana, Jornada de la tarde	8	1	1	2	32	0	0	0	0	5	5	5	5	5	0	0	0	0	0	0	0
2252	44	1	Jornada de la mañana, Jornada de la tarde	8	1	1	2	32	4	4	3	5	5	6	5	5	5	2	4	5	4	4	0	2
2625	41	2	Jornada de la mañana, Jornada de la tarde	8	1	1	2	32	5	5	5	6	6	6	5	6	6	6	6	6	0	1	0	0
1897	38	1	Jornada de la mañana	8	1	1	1	33	0	1	1	0	0	0	0	1	1	0	0	1	0	0	0	1
2574	15	2	Jornada de la mañana	8	1	1	1	33	6	6	6	6	6	6	6	6	6	6	6	6	6	6	6	6
2568	30	2	Jornada de la mañana, Jornada de la tarde	8	1	1	3	35	1	1	0	0	4	4	4	4	5	0	0	1	0	0	0	0
739	44	1	Jornada de la mañana, Jornada de la tarde	8	1	1	2	36	5	5	5	5	5	6	5	5	5	6	5	6	3	3	2	3
1001	35	1	Jornada de la mañana	8	1	1	2	36	0	0	3	3	4	4	3	4	6	4	3	4	2	3	1	3
1986	35	1	Jornada de la mañana, Jornada de la tarde	8	1	1	1	36	6	2	0	0	4	4	5	4	4	1	1	1	0	1	0	0
2043	30	2	Jornada de la mañana, Jornada de la tarde, Jornad	8	1	1	2	36	6	5	3	2	3	4	3	3	3	0	1	2	2	0	0	4
2989	30	2	Jornada de la mañana, Jornada de la tarde, Jornad	8	1	1	2	36	6	5	3	2	3	4	3	3	3	0	1	2	2	0	0	4
1475	44	4	Jornada de la mañana, Jornada de la tarde	8	1	1	2	41	0	0	0	0	2	2	1	1	6	0	0	0	0	0	0	0
2330	44	1	Jornada de la mañana	8	1	1	1	43	0	0	0	1	1	2	2	2	2	1	0	1	0	1	0	1
1753	44	1	Jornada de la mañana	8	1	1	1	45	0	0	0	0	4	3	1	1	1	0	0	1	1	1	0	0
2251	44	1	Jornada de la mañana	8	1	1	1	50	0	0	0	0	3	3	3	3	3	3	3	3	0	1	0	0
823	44	2	Jornada de la mañana, Jornada de la tarde	8	1	1	1	54	0	0	0	3	0	0	0	0	0	0	0	0	0	0	0	0
314	44	1	Jornada de la mañana	8	1	1	2	30	0	0	0	2	5	6	6	5	5	1	0	1	0	1	0	5
1369	40	1	Jornada de la mañana, Jornada de la tarde	8	1	1	2	30	5	3	1	5	1	6	6	6	6	5	5	5	5	5	4	3
1515	35	1	Jornada de la mañana	8	1	1	2	30	2	0	0	0	2	4	4	4	4	4	4	3	0	3	0	4
1740	44	1	Jornada de la mañana, Jornada de la tarde	8	1	1	2	30	3	6	0	0	6	6	6	6	6	6	6	6	1	6	0	1
2032	40	2	Jornada de la mañana, Jornada de la tarde	8	1	1	2	30	3	2	3	6	6	6	6	6	6	4	3	5	4	4	2	1
122	44	2	Jornada de la mañana, Jornada de la tarde	8	1	1	2	31	6	0	4	5	0	4	4	4	4	0	4	1	0	3	0	0
845	34	2	Jornada de la tarde	8	1	1	2	31	0	0	0	0	2	2	1	1	1	1	2	1	0	1	0	1
1367	30	1	Jornada de la mañana	8	1	1	2	31	0	0	0	3	3	2	3	3	3	3	1	1	0	2	0	0
1945	43	1	Jornada de la mañana	8	1	1	1	31	0	0	0	0	2	5	2	2	0	0	0	0	0	0	0	6
2130	42	2	Jornada de la mañana, Jornada de la tarde	8	1	1	2	31	5	3	4	5	6	6	5	6	5	4	4	5	3	3	2	2
2316	44	1	Jornada de la mañana	8	1	1	2	31	0	0	0	0	5	5	0	2	0	0	0	0	0	0	0	0
2798	42	1	Jornada de la mañana, Jornada de la tarde	8	1	1	2	31	3	4	3	1	3	4	4	4	4	0	1	3	1	3	1	1
23	42	1	Jornada de la mañana	8	1	1	2	32	0	0	1	0	5	5	5	4	5	1	0	3	0	0	0	1
267	44	2	Jornada de la mañana	8	1	1	1	32	0	3	1	1	4	4	3	3	3	3	4	4	3	2	5	5
270	38	1	Jornada de la mañana	8	1	1	2	32	0	0	0	1	1	1	0	1	1	0	0	0	0	0	0	0
965	41	2	Jornada de la mañana, Jornada de la tarde	8	1	1	1	32	0	0	5	3	3	3	2	4	4	5	1	2	0	1	3	0
1366	44	1	Jornada de la mañana, Jornada de la tarde	8	1	1	1	32	0	0	0	0	0	4	4	4	3	0	0	0	0	0	1	0
1524	44	2	Jornada de la mañana, Jornada de la tarde	8	1	1	2	32	5	4	4	4	6	6	6	6	6	6	5	6	4	4	4	4
1872	30	2	Jornada de la mañana, Jornada de la tarde	8	1	1	1	32	0	0	0	0	4	4	4	3	3	0	0	0	0	0	0	0
2058	40	1	Jornada de la mañana, Jornada de la tarde	8	1	1	2	32	3	3	2	4	5	2	5	5	1	5	3	1	1	2	1	1
2063	40	1	Jornada de la mañana	8	1	1	2	32	1	0	2	3	3	4	3	3	4	0	4	3	2	0	0	4
2106	30	1	Jornada de la mañana	8	1	1	1	32	5	1	2	1	5	5	5	5	5	2	1	2	0	3	0	0
2134	34	1	Jornada de la mañana, Jornada de la tarde	8	1	1	2	32	6	6	3	5	5	6	3	4	6	3	5	4	3	2	0	1
2159	44	1	Jornada de la mañana, Jornada de la tarde	8	1	1	2	32	2	0	0	0	5	4	5	3	5	5	3	3	3	3	4	3
2174	44	1	Jornada de la mañana	8	1	1	2	32	0	0	0	1	3	4	2	3	3	0	0	2	0	2	0	1
2201	35	1	Jornada de la mañana	8	1	1	2	32	5	0	5	5	5	5	5	3	3	4	4	5	3	5	0	4
2243	43	1	Jornada de la mañana, Jornada de la tarde	8	1	1	2	32	4	3	3	5	6	6	5	5	6	6	6	6	4	5	0	6
2408	44	1	Jornada de la mañana, Jornada de la tarde	8	1	1	1	32	1	1	0	0	0	4	0	1	0	0	0	0	0	1	0	0
2505	38	1	Jornada de la mañana	8	1	1	2	32	0	0	0	0	1	1	0	1	0	0	0	0	0	0	0	2
2543	40	2	Jornada de la mañana	8	1	1	2	32	0	0	0	0	5	5	4	5	0	0	0	0	0	0	0	0
2562	44	1	Jornada de la mañana	8	1	1	1	32	0	6	0	0	4	6	0	1	1	0	0	0	0	6	2	2
2653	44	2	Jornada de la mañana, Jornada de la tarde	8	1	1	2	32	0	0	0	0	0	0	0	0	0	1	1	0	0	1	0	0
2709	44	2	Jornada de la mañana, Jornada de la tarde	8	1	1	2	32	0	0	0	0	3	5	5	5	5	0	0	0	0	0	0	0
2921	41	2	Jornada de la mañana, Jornada de la tarde	8	1	1	1	32	0	0	0	0	3	4	4	4	4	4	0	3	0	3	1	2
117	44	2	Jornada de la mañana, Jornada de la tarde	8	1	1	1	33	6	6	6	6	6	6	6	6	6	6	6	6	6	6	6	6
395	44	1	Jornada de la mañana	8	1	1	2	33	0	1	1	1	0	4	4	4	5	0	1	2	2	2	1	3
399	38	1	Jornada de la mañana	8	1	1	2	33	0	0	0	0	0	1	1	0	1	0	0	0	0	0	0	0
729	44	2	Jornada de la mañana, Jornada de la tarde	8	1	1	1	33	1	1	1	1	0	1	0	0	0	1	1	0	0	0	0	0
748	40	2	Jornada de la mañana	8	1	1	2	33	0	6	0	0	2	2	1	2	2	0	0	0	0	0	0	0
777	44	1	Jornada de la mañana	8	1	1	2	33	0	0	0	0	0	0	0	0	0	0	0	0	0	0	0	0
1041	42	1	Jornada de la mañana	8	1	1	2	33	4	1	0	0	4	3	4	0	3	0	1	1	0	1	0	1
1189	39	1	Jornada de la mañana, Jornada de la tarde	8	1	1	2	33	3	3	4	0	6	3	4	4	1	2	0	0	0	0	0	0
1525	34	1	Jornada de la mañana, Jornada de la tarde	8	1	1	2	33	0	0	0	0	2	1	0	0	0	0	0	0	0	0	0	0
1818	42	1	Jornada de la mañana, Jornada de la tarde	8	1	1	2	33	0	0	0	0	1	5	3	0	3	3	3	3	3	1	0	3
1820	44	2	Jornada de la mañana	8	1	1	1	33	4	3	3	3	3	2	2	2	4	4	3	2	1	1	1	1
2510	44	1	Jornada de la mañana	8	1	1	2	33	6	5	5	5	5	5	5	5	3	3	4	0	0	2	0	2
2693	44	1	Jornada de la tarde	8	1	1	2	33	0	0	1	1	5	6	4	4	6	2	0	0	0	0	0	0
2910	32	2	Jornada de la mañana	8	1	1	2	33	3	2	1	0	3	6	5	0	5	4	4	2	1	2	0	3
2933	44	1	Jornada de la mañana	8	1	1	1	33	0	3	0	3	3	3	3	3	3	3	0	4	0	2	0	0
76	40	2	Jornada de la mañana, Jornada de la tarde	8	1	1	2	34	1	1	1	1	1	1	1	1	1	1	1	1	1	1	0	1
1158	36	1	Jornada de la mañana	8	1	1	1	34	0	0	0	0	2	2	1	2	2	1	0	2	1	1	1	1
1306	44	2	Jornada de la mañana, Jornada de la tarde	8	1	1	2	34	0	0	0	0	1	0	0	0	0	0	0	0	0	0	0	0
1611	30	2	Jornada de la mañana, Jornada de la tarde	8	1	1	2	34	1	1	1	1	6	6	6	6	6	5	6	6	4	4	0	4
1761	44	1	Jornada de la mañana, Jornada de la tarde, Jornad	8	1	1	1	34	0	0	4	5	5	5	5	5	5	4	4	6	0	4	0	5
1791	44	1	Jornada de la mañana	8	1	1	1	34	5	5	5	5	6	6	5	5	5	5	5	4	3	3	3	3
1938	44	1	Jornada de la mañana, Jornada de la tarde	8	1	1	2	34	6	0	0	2	1	0	0	0	0	2	1	0	0	0	0	0
2104	30	1	Jornada de la mañana	8	1	1	2	34	0	0	0	0	1	1	1	1	1	0	0	0	0	0	0	0
2386	37	2	Jornada de la mañana, Jornada de la tarde	8	1	1	1	34	6	0	0	0	0	0	0	0	0	0	0	0	0	0	0	0
2406	44	2	Jornada de la mañana, Jornada de la tarde	8	1	1	2	34	0	1	0	0	0	1	1	1	1	0	0	0	0	0	0	0
2713	44	2	Jornada de la mañana, Jornada de la tarde	8	1	1	2	34	1	2	3	3	4	4	4	4	4	4	4	4	4	4	1	4
320	44	1	Jornada de la mañana, Jornada de la tarde	8	1	1	1	35	0	0	0	0	0	1	1	1	1	1	2	1	1	1	0	0
1130	44	1	Jornada de la mañana	8	1	1	2	35	4	1	4	3	5	5	5	3	4	1	1	4	1	1	0	3
1260	44	2	Jornada de la mañana, Jornada de la tarde	8	1	1	2	35	0	0	0	0	2	3	4	0	0	0	0	0	0	0	0	0
2007	44	2	Jornada de la mañana, Jornada de la tarde	8	1	1	2	35	3	1	3	2	6	6	5	5	5	1	1	2	1	4	1	1
2244	36	1	Jornada de la mañana, Jornada de la tarde	8	1	1	2	35	2	6	0	6	6	6	6	6	6	4	6	5	6	6	0	1
2347	40	2	Jornada de la mañana	8	1	1	1	35	6	6	6	6	0	5	6	5	6	6	5	5	4	4	3	3
2484	44	2	Jornada de la mañana, Jornada de la tarde	8	1	1	1	35	4	4	3	5	4	4	4	5	2	2	3	2	5	4	4	5
2922	40	1	Jornada de la mañana	8	1	1	2	35	0	0	5	5	5	5	5	5	5	3	4	4	4	5	0	5
771	39	1	Jornada de la mañana	8	1	1	2	36	4	1	6	6	6	5	6	6	6	6	6	6	6	6	0	6
1081	34	1	Jornada de la tarde	8	1	1	2	36	5	4	4	5	6	6	4	5	4	4	3	1	3	4	2	5
1309	38	2	Jornada de la mañana	8	1	1	2	36	3	5	6	4	4	5	3	3	4	4	4	4	4	4	4	4
1506	43	1	Jornada de la mañana, Jornada de la tarde	8	1	1	1	36	0	0	0	0	0	0	5	5	1	0	0	0	0	0	0	0
2197	44	1	Jornada de la mañana, Jornada de la tarde	8	1	1	1	36	2	4	1	3	3	5	5	5	5	0	0	3	0	0	0	0
2571	41	2	Jornada de la mañana, Jornada de la tarde	8	1	1	2	36	6	5	5	5	6	6	6	6	6	6	6	6	6	6	6	6
522	36	2	Jornada de la mañana	8	1	1	2	37	1	3	4	4	6	6	4	5	4	4	4	4	4	4	4	4
2548	40	1	Jornada de la mañana, Jornada de la tarde, Jornad	8	1	1	3	37	0	1	0	3	6	6	6	6	6	6	6	6	6	5	6	5
2673	38	1	Jornada de la tarde	8	1	1	2	37	0	2	2	2	2	2	2	2	2	2	2	2	2	2	1	2
2976	36	2	Jornada de la mañana	8	1	1	2	37	1	3	4	4	6	6	4	5	4	4	4	4	4	4	4	4
1115	44	2	Jornada de la mañana	8	1	1	1	38	0	0	0	0	0	1	1	1	0	0	0	0	0	1	0	0
1220	42	2	Jornada de la mañana, Jornada de la tarde	8	1	1	1	38	4	1	2	2	5	5	4	4	4	1	1	2	1	3	1	1
1510	31	1	Jornada de la mañana	8	1	1	2	38	1	0	0	0	1	1	1	0	1	1	1	1	1	1	0	0
2048	38	1	Jornada de la mañana, Jornada de la tarde	8	1	1	2	38	6	5	5	6	6	6	6	6	6	6	0	6	0	5	0	6
2669	40	1	Jornada de la mañana	8	1	1	2	38	0	0	0	0	0	0	0	0	0	0	0	0	0	0	0	0
2936	44	1	Jornada de la mañana	8	1	1	1	38	3	3	3	3	5	5	5	5	5	4	3	3	1	5	3	5
1451	6	1	Jornada de la mañana	8	1	1	2	39	1	0	0	0	0	2	2	1	1	0	1	0	0	1	0	0
1408	44	1	Jornada de la mañana	8	1	1	2	40	0	0	0	0	6	6	4	4	0	0	0	0	0	0	0	0
1765	44	1	Jornada de la mañana, Jornada de la tarde, Jornad	8	1	1	1	40	0	0	0	0	6	6	5	5	0	0	0	1	0	0	0	0
1811	44	1	Jornada de la mañana	8	1	1	2	40	5	0	0	0	2	6	6	5	5	2	1	1	0	0	0	0
2615	14	2	Jornada de la tarde	8	1	1	2	40	0	0	0	0	2	2	2	3	3	3	3	2	3	4	0	2
2847	38	1	Jornada de la mañana, Jornada de la tarde	8	1	1	2	40	5	0	0	0	6	6	6	6	6	6	0	0	0	0	0	0
2294	34	1	Jornada de la mañana	8	1	1	1	41	0	1	0	0	5	4	6	4	2	6	0	0	1	0	0	0
2870	43	1	Jornada de la mañana, Jornada de la tarde	8	1	1	2	41	3	3	1	1	3	3	1	3	3	3	3	3	1	5	0	0
63	38	1	Jornada de la mañana, Jornada de la tarde	8	1	1	2	42	0	0	0	0	0	1	0	0	1	0	1	1	1	0	0	0
1584	44	1	Jornada de la mañana, Jornada de la tarde	8	1	1	2	43	0	0	0	0	1	1	0	4	0	0	0	0	0	0	0	0
2324	44	2	Jornada de la mañana, Jornada de la tarde	8	1	1	2	43	6	0	0	0	3	3	3	3	0	3	3	0	0	4	0	4
838	44	2	Jornada de la mañana	8	1	1	2	44	5	5	5	5	6	6	6	6	6	5	5	6	3	6	4	4
1900	36	2	Jornada de la mañana, Jornada de la tarde	8	1	1	1	44	5	4	4	4	5	5	5	4	4	4	4	4	3	4	5	5
2114	36	2	Jornada de la mañana, Jornada de la tarde	8	1	1	1	44	5	4	4	4	5	5	5	4	4	4	4	4	3	4	5	5
2513	36	2	Jornada de la mañana, Jornada de la tarde	8	1	1	1	44	5	4	4	4	5	5	5	4	4	4	4	4	3	4	5	5
2046	44	2	Jornada de la mañana, Jornada de la tarde	8	1	1	1	47	2	1	2	1	2	2	2	1	1	0	1	0	1	0	0	1
2317	44	2	Jornada de la mañana, Jornada de la tarde	8	1	1	2	53	0	0	0	0	0	1	0	0	0	0	0	0	0	0	0	0
2165	44	1	Jornada de la mañana, Jornada de la tarde	8	1	1	2	56	2	2	2	1	5	6	6	5	4	4	4	4	4	4	2	2
1006	2	4	Jornada vespertina	8	1	1	1	66	0	0	0	0	0	0	0	0	0	0	0	0	0	0	0	0
1335	30	1	Jornada de la mañana, Jornada de la tarde	8	2	1	1	30	1	1	1	1	4	4	2	2	6	3	1	1	3	2	2	1
2403	44	2	Jornada de la mañana, Jornada de la tarde	8	2	1	2	30	0	0	0	0	6	6	4	4	4	4	3	4	0	0	0	0
2458	31	2	Jornada de la mañana	8	2	1	2	30	0	0	0	0	0	0	0	0	0	0	0	0	0	1	1	1
1109	44	2	Jornada de la mañana	8	2	1	1	31	2	2	0	2	4	4	4	4	5	4	4	4	0	1	0	1
1888	38	2	Jornada de la mañana	8	2	1	1	34	0	0	0	0	0	0	0	0	0	0	0	0	0	0	0	0
2986	38	2	Jornada de la mañana	8	2	1	1	34	0	0	0	0	0	0	0	0	0	0	0	0	0	0	0	0
1661	44	1	Jornada de la mañana, Jornada de la tarde	8	2	1	2	35	0	0	0	0	0	2	0	0	0	0	0	0	0	0	0	0
1083	37	1	Jornada de la mañana, Jornada de la tarde	8	2	1	1	36	3	4	5	5	6	6	6	6	6	6	6	6	5	6	5	6
1707	44	2	Jornada de la mañana, Jornada de la tarde	8	2	2	1	37	2	1	1	2	5	5	3	5	3	1	1	1	0	0	0	1
1802	44	1	Jornada de la mañana, Jornada de la tarde	8	2	1	1	37	0	1	1	1	6	5	4	4	4	1	1	2	0	1	1	2
2235	24	1	Jornada de la mañana	8	2	1	1	37	5	3	3	5	5	5	5	5	5	5	5	5	1	4	1	5
1729	44	1	Jornada de la mañana, Jornada de la tarde	8	2	#NULL!	1	45	2	2	1	4	6	6	6	5	6	6	6	5	2	6	1	1
1935	44	1	Jornada de la mañana, Jornada de la tarde	8	3	1	3	30	0	0	1	1	5	5	2	2	4	0	0	2	0	1	0	6
1171	41	1	Jornada de la mañana	8	3	1	2	31	0	0	0	0	6	5	5	5	6	5	2	1	1	5	0	5
1173	41	1	Jornada de la mañana	8	3	1	2	31	0	0	0	0	6	5	5	5	6	5	2	1	1	5	0	5
2519	43	1	Jornada de la mañana, Jornada de la tarde	8	3	1	2	50	0	1	1	0	1	1	1	0	0	0	0	0	0	0	0	0
2657	44	2	Jornada de la mañana	8	4	1	2	33	1	1	1	0	0	0	0	1	0	0	0	0	0	0	0	0
2745	41	2	Jornada de la mañana	8	5	1	2	30	4	1	1	1	5	5	4	5	4	3	4	1	1	1	0	1
1851	32	1	Jornada de la mañana	9	1	1	2	31	6	5	6	6	4	5	3	3	2	6	2	6	6	6	2	2
2144	32	1	Jornada de la mañana	9	1	1	2	31	6	5	6	6	4	5	3	3	2	6	2	6	6	6	2	2
621	30	1	Jornada de la mañana	9	1	1	2	33	3	3	4	4	3	4	2	3	3	4	4	2	3	2	2	3
2069	44	1	Jornada de la mañana, Jornada de la tarde	9	1	1	2	33	5	4	5	5	4	6	5	5	5	4	5	6	5	5	0	4
2469	44	1	Jornada de la mañana	9	1	1	2	33	6	6	6	6	6	6	6	6	6	0	0	6	6	6	0	6
1280	44	1	Jornada de la mañana	9	1	1	2	34	1	0	1	0	3	3	3	0	0	0	2	1	4	3	0	0
396	44	1	Jornada de la mañana, Jornada de la tarde	9	1	1	2	35	5	2	0	0	2	4	4	0	3	0	1	2	2	2	0	2
1856	44	1	Jornada de la mañana	9	1	1	1	35	0	0	0	5	6	6	6	6	6	0	0	0	1	5	2	6
1328	44	2	Jornada de la mañana	9	1	1	2	36	5	4	4	4	4	3	4	5	5	0	4	4	4	4	0	4
1437	44	2	Jornada de la mañana, Jornada de la tarde	9	1	1	1	38	0	5	0	0	4	3	3	0	0	0	0	0	0	0	0	0
1652	38	1	Jornada de la mañana	9	1	1	2	40	0	0	1	0	0	0	0	0	0	0	0	0	0	6	0	0
2723	33	1	Jornada de la mañana	9	1	1	2	40	5	5	4	6	6	6	6	6	6	6	6	6	5	5	1	6
2757	44	2	Jornada de la mañana	9	1	1	2	43	0	0	0	0	4	4	5	3	3	4	4	2	0	4	0	4
2928	38	1	Jornada de la mañana	9	1	1	2	44	1	0	1	3	2	2	2	2	2	2	0	1	0	0	0	0
2703	44	1	Jornada de la mañana, Jornada de la tarde	9	1	1	2	51	3	1	3	4	4	6	5	5	5	4	5	4	1	1	0	1
1613	39	1	Jornada de la tarde	9	1	1	2	30	5	5	0	0	5	5	5	5	2	6	5	5	4	4	0	0
1969	38	1	Jornada de la tarde	9	1	1	2	30	3	3	3	3	6	6	5	5	5	5	5	3	3	3	0	3
2475	42	1	Jornada de la mañana, Jornada de la tarde	9	1	1	2	30	6	5	5	5	5	6	4	5	5	6	6	5	5	5	0	5
488	36	1	Jornada de la mañana	9	1	1	2	31	4	3	3	4	5	5	5	4	5	3	2	1	1	3	0	3
671	35	1	Jornada de la mañana, Jornada de la tarde	9	1	1	2	31	1	1	1	1	1	1	1	1	1	1	1	1	1	1	0	1
1975	40	1	Jornada de la mañana, Jornada de la tarde	9	1	1	2	31	0	0	0	0	0	0	0	0	0	0	0	0	0	0	0	0
2056	41	1	Jornada de la mañana, Jornada de la tarde	9	1	1	3	31	1	1	0	1	1	5	5	5	5	2	2	2	1	1	1	1
1358	44	2	Jornada de la mañana	9	1	1	2	32	0	0	0	0	3	6	6	6	6	0	0	0	0	0	0	0
1516	40	2	Jornada de la mañana, Jornada de la tarde	9	1	1	2	32	5	3	5	6	6	6	6	6	6	6	5	6	3	3	1	6
1850	43	1	Jornada de la mañana	9	1	1	2	32	1	1	1	1	6	6	3	5	5	0	0	0	0	0	0	0
1953	40	1	Jornada de la mañana, Jornada de la tarde	9	1	1	2	32	0	6	3	3	6	6	5	5	5	0	1	0	0	0	0	1
2028	33	1	Jornada de la mañana, Jornada de la tarde	9	1	1	2	32	6	5	6	6	4	4	4	4	4	5	4	2	0	0	0	0
2088	44	1	Jornada de la mañana	9	1	1	2	32	3	3	3	3	3	3	3	3	3	0	0	3	3	3	0	3
2158	44	1	Jornada de la mañana, Jornada de la tarde	9	1	1	2	32	2	2	2	2	5	5	4	4	4	2	2	2	2	3	0	3
2714	44	2	Jornada de la mañana	9	1	1	2	32	3	0	0	1	6	6	5	6	3	3	3	3	2	3	2	2
2716	44	2	Jornada de la mañana	9	1	1	1	32	0	0	0	0	3	3	3	3	3	2	0	1	0	0	0	0
2775	41	1	Jornada de la mañana, Jornada de la tarde	9	1	1	2	32	6	3	3	6	6	6	6	6	6	4	4	6	3	4	0	3
2782	40	1	Jornada de la mañana	9	1	1	2	32	6	0	0	0	6	6	6	6	6	5	0	6	1	6	5	5
2864	40	2	Jornada de la mañana, Jornada de la tarde	9	1	1	2	32	0	0	0	1	5	4	1	1	6	6	1	1	0	0	0	0
2882	30	2	Jornada de la mañana	9	1	1	1	32	4	1	1	4	6	6	5	6	5	0	0	0	0	1	0	0
3001	40	2	Jornada vespertina	9	1	1	2	32	0	0	0	0	0	6	5	5	6	0	0	0	0	0	0	6
728	44	2	Jornada de la mañana, Jornada de la tarde	9	1	1	1	33	5	5	5	5	5	5	5	5	5	5	5	5	5	5	5	5
1294	44	2	Jornada de la mañana	9	1	1	2	33	5	6	4	5	6	6	6	6	6	6	6	6	6	6	6	6
1513	44	1	Jornada de la mañana, Jornada de la tarde	9	1	1	2	33	0	0	0	0	3	4	2	2	3	0	0	2	0	0	0	6
1713	44	1	Jornada de la mañana	9	1	1	2	33	5	4	5	5	6	6	6	6	5	6	6	6	5	6	4	5
1918	44	2	Jornada de la mañana	9	1	1	2	33	2	1	0	1	1	2	1	2	1	0	0	1	1	0	1	1
2358	44	1	Jornada de la mañana, Jornada de la tarde	9	1	1	2	33	0	0	6	6	6	6	6	6	6	6	0	0	0	0	0	0
2500	32	1	Jornada de la mañana, Jornada de la tarde	9	1	1	2	33	1	1	1	5	1	5	5	5	5	5	5	5	1	1	1	5
696	44	1	Jornada de la mañana, Jornada de la tarde	9	1	1	2	34	5	5	6	6	6	6	4	5	3	4	0	3	0	2	0	0
759	37	1	Jornada de la tarde	9	1	1	2	34	0	0	0	0	6	5	5	5	5	5	0	0	0	0	0	0
911	44	1	Jornada de la mañana, Jornada de la tarde	9	1	1	2	34	1	1	1	1	5	5	4	4	4	4	2	2	2	2	1	1
1003	37	1	Jornada de la mañana	9	1	1	2	34	1	1	1	1	3	4	4	4	3	1	2	1	0	1	0	1
1037	44	1	Jornada de la mañana, Jornada de la tarde	9	1	1	1	34	2	4	1	1	5	5	6	5	6	0	0	1	0	0	0	0
1191	30	1	Jornada de la mañana	9	1	1	1	34	0	0	0	1	5	3	3	4	1	0	1	0	0	0	0	6
1656	44	1	Jornada de la mañana, Jornada de la tarde	9	1	1	2	34	5	5	5	5	6	6	5	5	5	1	1	0	0	0	0	1
1875	42	2	Jornada de la mañana	9	1	1	2	34	3	1	1	0	3	3	3	3	3	0	0	1	0	0	0	0
2542	44	1	Jornada de la mañana, Jornada de la tarde	9	1	1	2	34	1	0	1	1	1	1	1	1	1	1	1	1	1	1	1	1
1796	44	1	Jornada de la mañana	9	1	1	1	35	0	4	3	4	5	5	5	5	5	5	5	5	4	5	0	5
1950	26	1	Jornada de la mañana	9	1	1	2	35	0	0	0	1	6	6	6	6	1	6	6	1	1	3	0	6
1718	42	2	Jornada de la mañana, Jornada de la tarde	9	1	1	2	35	6	6	0	0	6	6	6	6	6	0	0	6	3	3	6	6
695	19	1	Jornada de la mañana	9	1	1	2	36	0	0	0	0	1	1	0	0	0	0	0	0	6	0	0	0
2269	37	1	Jornada de la mañana, Jornada de la tarde	9	1	1	2	36	2	3	3	1	6	6	6	6	6	5	2	1	0	0	0	2
2374	33	2	Jornada de la mañana, Jornada de la tarde	9	1	1	2	36	5	5	3	3	5	5	4	4	4	3	3	4	3	3	0	5
2407	9	1	Jornada de la mañana	9	1	1	1	36	6	5	4	6	5	6	5	5	5	3	2	1	0	3	0	0
1416	43	1	Jornada de la tarde	9	1	1	2	37	5	4	4	0	5	5	0	5	4	4	0	0	0	0	0	0
1685	44	1	Jornada de la tarde	9	1	1	2	37	6	6	6	6	6	6	6	6	6	5	5	6	0	6	0	6
2449	44	1	Jornada de la tarde, Jornada vespertina	9	1	1	2	37	6	0	1	4	4	4	4	2	2	2	2	0	0	0	0	0
2560	38	2	Jornada de la mañana	9	1	1	2	37	3	1	0	0	1	2	0	0	0	0	0	0	0	0	0	0
2916	25	2	Jornada de la mañana, Jornada de la tarde	9	1	1	2	37	0	0	0	2	4	4	5	5	4	0	1	1	1	2	0	1
2990	44	1	Jornada de la tarde, Jornada vespertina	9	1	1	2	37	6	0	1	4	4	4	4	2	2	2	2	0	0	0	0	0
306	44	3	Jornada de la mañana	9	1	1	2	38	0	0	0	0	0	1	0	1	1	1	1	0	0	1	0	0
1767	34	2	Jornada de la mañana	9	1	1	1	38	2	2	4	4	4	2	2	4	3	1	1	1	0	0	0	0
1914	32	1	Jornada de la mañana, Jornada de la tarde	9	1	1	2	38	0	0	0	0	1	1	0	0	0	0	0	0	0	1	0	0
1983	10	3	Jornada de la tarde	9	1	1	2	38	0	6	0	5	0	1	0	0	1	0	0	0	0	0	0	0
2698	38	1	Jornada de la mañana	9	1	1	2	38	1	3	3	5	5	5	5	5	5	5	5	5	1	2	2	6
423	44	2	Jornada de la mañana, Jornada de la tarde	9	1	1	2	39	0	1	0	1	0	0	1	1	0	0	0	0	0	1	0	0
2021	38	1	Jornada de la tarde, Jornada vespertina	9	1	1	2	39	1	1	1	2	1	1	1	0	0	1	0	0	4	1	0	0
2453	44	2	Jornada de la mañana, Jornada de la tarde	9	1	1	2	39	3	1	0	0	6	5	5	6	5	5	1	1	1	1	0	0
1353	44	1	Jornada de la mañana	9	1	1	2	40	0	0	0	0	2	0	0	0	0	0	0	0	0	0	0	0
2254	44	1	Jornada de la mañana, Jornada de la tarde	9	1	1	1	40	3	5	2	2	5	5	5	5	2	2	5	2	2	2	2	2
2591	44	1	Jornada de la mañana	9	1	1	1	40	0	1	1	1	3	3	4	3	3	0	1	1	0	0	0	0
276	36	2	Jornada de la mañana	9	1	1	2	41	1	1	1	1	3	5	3	5	5	0	0	0	0	0	0	0
371	39	1	Jornada de la mañana	9	1	1	2	41	0	0	0	0	5	6	6	3	4	4	4	4	2	2	0	6
1368	44	1	Jornada de la mañana	9	1	1	2	41	6	5	6	0	4	1	4	0	6	6	6	0	0	0	0	0
150	30	4	Jornada de la mañana	9	1	1	2	42	1	5	5	6	4	5	3	3	4	4	5	3	1	4	0	2
1218	44	1	Jornada de la mañana	9	1	1	2	42	2	1	0	4	3	5	5	5	5	4	4	3	2	3	5	2
2191	44	2		9	1	1	2	42	6	6	0	1	2	1	1	1	1	0	0	0	0	1	0	0
1738	44	1	Jornada de la mañana, Jornada de la tarde	9	1	1	1	44	0	0	0	0	1	0	0	0	0	0	0	0	0	0	0	0
1074	38	1	Jornada de la mañana, Jornada de la tarde	9	1	1	1	45	0	0	0	0	1	1	1	1	1	0	0	0	0	0	0	6
441	44	1	Jornada de la mañana	9	1	1	1	46	0	6	0	5	3	3	2	3	3	0	0	0	0	0	0	0
1492	38	2	Jornada de la mañana	9	1	1	2	47	1	0	1	1	2	3	3	2	3	0	0	1	0	0	0	1
1865	43	1	Jornada de la mañana	9	1	1	2	47	5	4	4	4	4	4	4	4	5	4	4	4	4	4	4	5
798	40	1	Jornada de la mañana	9	1	1	2	50	0	0	0	1	1	1	0	0	1	1	1	1	1	1	1	1
810	43	2	Jornada de la mañana	9	1	1	2	51	1	0	1	1	3	3	3	4	1	0	0	0	0	0	0	0
566	37	1	Jornada de la mañana, Jornada de la tarde	9	1	1	2	52	3	4	0	0	1	5	5	0	6	6	6	0	2	2	0	6
1972	35	1	Jornada de la mañana	9	1	1	2	55	3	0	3	6	6	5	4	4	6	6	6	6	0	4	0	6
2832	28	1	Jornada de la mañana, Jornada de la tarde	9	1	1	1	55	3	3	3	3	3	3	3	3	3	3	3	3	3	3	3	3
2396	44	1	Jornada de la mañana, Jornada de la tarde	9	1	1	1	59	0	0	0	2	1	1	1	1	1	1	1	0	0	1	0	0
1231	37	1	Jornada de la mañana, Jornada de la tarde	9	1	1	1	63	5	5	6	5	5	6	5	5	5	5	5	5	0	0	0	0
1095	42	1	Jornada de la mañana, Jornada de la tarde	9	2	1	1	31	3	1	3	3	5	5	2	4	1	3	2	2	0	1	0	0
1607	11	1	Jornada de la mañana	9	2	1	2	32	4	2	0	0	5	6	5	5	5	2	2	2	1	1	0	4
1160	36	1	Jornada de la mañana	9	2	1	2	35	6	6	6	6	6	6	6	6	6	4	4	6	3	6	4	6
2085	40	2	Jornada de la mañana	9	2	1	2	37	0	0	0	0	5	6	5	5	2	0	0	0	0	0	0	0
2638	30	1	Jornada de la mañana	9	2	1	2	38	0	0	2	3	3	5	3	3	3	3	3	3	3	3	1	3
691	21	1	Jornada de la mañana	9	2	1	2	41	0	0	0	1	2	3	3	1	1	1	0	2	1	4	0	1
2817	39	1	Jornada de la mañana, Jornada de la tarde	9	2	1	2	58	5	5	5	5	5	5	5	5	5	4	3	5	2	4	2	1
1467	10	4	Jornada de la mañana	9	3	1	2	32	0	0	0	0	0	0	0	0	0	0	0	0	0	0	0	0
1415	40	1	Jornada de la mañana	10	1	1	2	31	0	0	0	1	0	2	1	1	1	0	0	0	0	1	0	0
1148	43	1	Jornada de la mañana, Jornada de la tarde	10	1	1	2	32	5	5	5	5	6	6	6	6	6	6	6	6	2	4	5	4
1898	38	2	Jornada de la mañana	10	1	1	2	32	0	0	0	2	2	4	3	3	3	0	0	0	0	0	0	0
2477	44	1	Jornada de la mañana	10	1	1	2	32	1	5	1	0	0	3	0	0	1	0	0	1	0	1	0	0
1394	44	1	Jornada de la mañana	10	1	1	2	33	5	6	0	6	6	6	6	6	6	6	6	6	6	6	5	6
1899	44	1	Jornada de la mañana, Jornada de la tarde	10	1	1	2	33	6	0	0	0	1	2	0	0	0	0	0	2	0	1	1	2
677	44	2	Jornada de la mañana	10	1	1	2	34	0	0	3	3	4	4	2	1	1	0	2	1	4	4	1	1
650	42	3	Jornada de la mañana	10	1	1	2	35	0	1	5	2	1	1	1	1	1	5	1	1	1	1	0	1
1854	44	1	Jornada de la tarde	10	1	1	2	35	0	1	1	3	3	6	6	4	3	1	1	0	0	0	0	0
74	44	1	Jornada de la mañana, Jornada de la tarde	10	1	1	2	36	2	1	2	4	5	6	5	6	6	6	5	5	4	5	2	4
1509	38	1	Jornada de la mañana	10	1	1	2	36	0	0	0	2	4	3	4	2	1	0	1	1	0	1	0	0
1449	42	1	Jornada de la mañana, Jornada de la tarde	10	1	1	2	37	0	0	0	0	5	5	4	4	4	1	2	3	0	0	0	0
2869	44	2	Jornada de la mañana, Jornada de la tarde	10	1	1	1	37	3	3	1	3	4	4	1	1	3	1	1	1	1	3	1	3
2947	44	4	Jornada de la mañana, Jornada de la tarde	10	1	1	1	37	1	0	1	2	6	5	5	5	4	2	1	2	1	2	1	1
3006	44	1	Jornada vespertina	10	1	1	1	37	0	0	0	0	5	5	1	1	5	5	1	0	1	1	0	5
1470	44	1	Jornada de la mañana	10	1	1	2	38	3	4	3	0	1	4	0	1	4	1	4	4	3	3	0	1
2511	43	2	Jornada de la mañana, Jornada de la tarde, Jornad	10	1	1	1	38	0	0	0	0	6	6	6	6	6	0	0	0	0	0	0	0
1474	38	1	Jornada de la mañana	10	1	1	2	39	6	0	0	0	5	5	4	5	6	0	0	5	0	6	0	6
2075	44	1	Jornada de la mañana, Jornada de la tarde	10	1	1	2	40	0	0	0	0	3	4	3	3	3	1	2	2	0	3	0	1
2399	44	1	Jornada de la mañana	10	1	1	2	40	0	1	6	6	6	6	6	6	6	6	0	3	0	0	0	0
1088	44	1	Jornada de la mañana	10	1	1	1	41	6	4	0	0	2	5	5	6	6	6	6	5	3	5	1	1
1982	44	1	Jornada de la mañana, Jornada de la tarde	10	1	1	1	41	3	6	5	5	5	5	5	5	5	5	0	5	0	0	0	0
1547	42	2	Jornada de la mañana	10	1	1	2	44	5	1	0	1	6	6	5	6	6	3	5	3	4	3	0	3
97	44	1	Jornada de la mañana	10	1	1	2	45	2	1	1	1	3	3	1	2	2	2	2	1	3	2	0	2
805	34	1	Jornada de la mañana	10	1	1	2	45	0	0	0	0	6	0	1	1	1	1	1	0	0	0	0	0
2605	44	1	Jornada de la mañana, Jornada de la tarde	10	1	1	2	47	0	0	0	1	0	6	5	0	0	0	0	0	1	0	0	1
2885	44	1	Jornada de la mañana	10	1	1	2	50	0	0	0	0	0	1	1	0	0	0	0	0	0	0	0	0
867	44	1	Jornada de la mañana, Jornada de la tarde	10	1	1	1	54	0	0	0	0	1	1	0	0	0	1	0	1	0	1	0	0
108	30	2	Jornada de la mañana, Jornada de la tarde	10	1	1	2	56	3	3	3	5	5	5	5	5	5	2	1	5	3	5	3	4
1274	35	1	Jornada de la tarde	10	1	1	2	57	0	0	0	0	2	2	1	1	0	0	0	0	0	1	0	0
137	44	1	Jornada de la mañana, Jornada de la tarde	10	1	1	2	30	6	6	0	2	5	6	6	6	6	0	0	1	0	0	0	0
529	44	1	Jornada de la mañana	10	1	1	3	30	1	0	0	3	5	5	5	5	6	1	0	2	0	0	0	0
2735	31	2	Jornada de la tarde	10	1	2	2	30	0	0	6	5	6	6	4	5	6	6	6	0	5	5	0	6
34	37	2	Jornada de la mañana, Jornada de la tarde	10	1	1	2	31	0	0	0	1	1	2	1	0	2	1	0	0	0	1	0	0
694	44	1	Jornada de la mañana	10	1	1	2	31	1	6	6	3	4	4	4	4	4	4	4	4	0	4	0	3
1420	44	1	Jornada de la mañana, Jornada de la tarde	10	1	1	2	31	6	0	6	0	6	6	5	0	2	0	0	0	0	0	0	0
2180	44	2	Jornada de la mañana	10	1	1	2	31	0	6	3	3	3	3	6	6	6	6	6	6	6	6	6	6
2198	44	1	Jornada de la mañana, Jornada de la tarde	10	1	1	2	31	0	6	0	4	6	6	4	4	4	5	5	3	0	3	0	4
820	44	1	Jornada de la mañana, Jornada de la tarde	10	1	1	2	32	6	5	4	3	5	4	4	4	5	5	5	4	5	5	3	5
1053	40	1	Jornada de la mañana, Jornada de la tarde	10	1	1	2	32	0	0	0	0	0	6	6	6	0	0	0	0	0	0	0	0
1154	41	1	Jornada de la mañana	10	1	1	2	32	5	5	5	5	6	6	6	6	6	6	6	6	4	4	0	0
1505	44	1	Jornada de la mañana	10	1	1	2	32	1	1	2	0	6	6	6	6	6	0	0	0	0	0	0	0
1602	42	2	Jornada de la mañana, Jornada de la tarde	10	1	1	2	32	0	2	0	0	1	2	3	2	0	0	0	0	0	0	0	0
1663	44	1	Jornada de la mañana, Jornada de la tarde	10	1	1	1	32	5	6	4	6	5	5	6	6	5	5	3	0	0	0	0	0
2314	44	1	Jornada de la mañana	10	1	1	1	32	0	0	0	3	3	2	3	2	2	0	0	0	5	0	0	0
2531	38	1	Jornada de la mañana	10	1	1	2	32	0	0	0	0	0	0	0	0	0	0	0	0	0	0	0	0
2586	38	2	Jornada de la mañana	10	1	1	1	32	4	4	3	2	6	6	3	6	6	6	6	6	1	6	0	6
2590	44	2	Jornada de la mañana, Jornada de la tarde	10	1	1	1	32	0	0	0	0	0	1	1	1	0	0	0	0	0	0	0	0
358	44	1	Jornada de la mañana, Jornada de la tarde	10	1	1	2	33	3	3	0	0	3	3	3	3	5	0	0	3	0	0	0	0
420	39	1	Jornada de la mañana, Jornada de la tarde	10	1	1	2	33	0	0	0	0	3	0	6	0	0	0	0	0	0	0	0	0
490	44	1	Jornada de la mañana, Jornada de la tarde	10	1	1	2	33	0	0	0	2	6	6	5	5	5	0	0	0	0	0	0	0
702	42	2	Jornada de la tarde	10	1	1	2	33	1	0	0	0	1	1	1	1	1	1	1	1	6	1	0	0
958	44	1	Jornada de la mañana	10	1	1	2	33	5	1	1	5	5	6	5	5	5	1	1	5	0	3	0	0
1234	44	1	Jornada de la mañana	10	1	1	1	33	3	1	2	2	2	2	2	2	1	1	0	0	1	1	1	1
1276	44	1	Jornada de la mañana	10	1	1	1	33	6	0	5	5	3	5	5	5	5	5	5	5	1	1	0	0
1868	42	2	Jornada de la mañana, Jornada de la tarde	10	1	1	2	33	0	0	6	5	1	1	1	1	1	0	1	0	0	1	0	0
1892	44	1	Jornada de la mañana	10	1	1	2	33	0	0	0	0	0	0	0	0	0	0	0	2	0	2	0	0
1924	44	1	Jornada de la mañana, Jornada de la tarde	10	1	1	2	33	0	0	0	0	2	1	0	0	0	0	0	0	0	1	0	0
2040	44	1	Jornada de la mañana, Jornada de la tarde	10	1	1	2	33	5	4	5	5	6	6	6	6	5	5	5	4	4	4	2	3
2143	44	1	Jornada de la mañana, Jornada de la tarde	10	1	1	1	33	6	6	6	6	3	3	3	3	3	3	3	6	5	6	3	5
2194	39	2	Jornada de la mañana	10	1	1	2	33	3	0	0	2	5	5	5	6	5	1	0	2	1	1	0	1
2300	41	2	Jornada de la mañana	10	1	1	2	33	3	2	3	3	6	6	5	5	5	0	0	2	0	0	0	5
2523	42	2	Jornada de la mañana	10	1	1	2	33	1	1	0	1	2	2	4	3	3	1	0	1	1	1	0	1
2660	44	1	Jornada de la mañana, Jornada de la tarde	10	1	1	2	33	1	1	5	3	5	5	3	2	1	1	1	1	0	0	0	0
2776	44	1	Jornada de la mañana, Jornada de la tarde	10	1	1	2	33	5	0	0	0	2	5	4	4	2	0	1	1	0	0	0	0
2797	44	1	Jornada de la mañana	10	1	1	2	33	5	4	1	1	5	5	3	3	3	0	0	0	0	1	0	0
2876	44	2	Jornada de la mañana	10	1	1	1	33	0	0	1	0	1	2	1	1	1	4	1	1	1	1	1	1
945	39	1	Jornada de la mañana	10	1	1	2	34	0	0	0	0	5	5	5	4	5	4	1	1	5	4	5	5
1354	44	2	Jornada de la mañana	10	1	1	2	34	1	1	2	2	2	2	2	2	2	2	1	1	1	1	1	1
1403	44	2	Jornada de la mañana, Jornada de la tarde	10	1	1	2	34	6	0	0	0	0	1	1	1	1	0	0	0	0	0	0	6
1793	44	2	Jornada de la mañana	10	1	1	2	34	1	0	0	0	2	4	3	3	1	1	1	1	1	1	0	1
1861	34	2	Jornada de la mañana, Jornada de la tarde	10	1	1	2	34	0	0	2	0	6	6	6	6	6	6	0	5	0	2	0	2
2303	44	1	Jornada de la mañana, Jornada de la tarde	10	1	1	2	34	1	1	2	2	5	4	3	4	4	0	0	1	0	0	0	0
2315	40	2	Jornada de la mañana	10	1	1	2	34	1	0	0	1	5	5	6	5	6	3	5	6	4	4	0	5
2411	44	1	Jornada de la mañana, Jornada de la tarde	10	1	1	2	34	6	4	4	4	2	4	4	5	6	2	4	3	6	6	3	3
2432	30	2	Jornada de la mañana	10	1	1	1	34	4	4	3	3	4	4	4	4	3	0	1	2	2	2	2	2
2677	44	2		10	1	1	2	34	4	6	3	3	6	5	5	4	6	6	4	4	1	4	1	3
2748	30	2	Jornada de la mañana	10	1	1	2	34	0	0	0	0	1	2	2	1	1	0	0	0	0	0	0	0
2785	44	2	Jornada de la mañana	10	1	1	2	34	0	0	0	1	0	1	0	0	0	0	0	0	0	0	0	0
52	35	1	Jornada de la mañana, Jornada de la tarde	10	1	1	2	35	0	0	0	2	1	2	1	1	2	0	1	1	0	0	0	0
274	44	1	Jornada de la mañana	10	1	1	2	35	0	2	6	0	0	0	0	0	1	0	0	0	1	0	0	0
346	25	2	Jornada de la tarde	10	1	2	2	35	2	2	2	6	1	5	3	1	1	1	1	1	1	2	1	5
649	44	1	Jornada de la mañana, Jornada de la tarde	10	1	1	2	35	0	0	1	1	1	1	0	1	1	1	1	1	2	2	0	1
661	38	1	Jornada de la mañana, Jornada de la tarde	10	1	1	2	35	0	0	0	6	6	6	5	5	5	6	0	0	0	0	0	0
670	42	2	Jornada de la mañana, Jornada de la tarde	10	1	1	2	35	2	3	3	2	4	4	5	5	4	0	0	2	0	0	0	6
783	30	1	Jornada de la mañana, Jornada de la tarde	10	1	1	2	35	0	0	0	0	6	6	6	0	6	6	1	2	3	3	1	4
865	44	1	Jornada de la mañana, Jornada de la tarde	10	1	1	2	35	4	4	1	3	6	4	1	5	4	1	1	1	1	3	0	1
893	43	1	Jornada de la mañana	10	1	1	2	35	0	0	0	0	1	1	1	1	1	0	0	1	0	0	0	0
1050	42	2	Jornada de la mañana, Jornada de la tarde	10	1	1	2	35	2	3	3	2	4	4	5	5	4	0	0	2	0	0	0	6
1149	44	1	Jornada de la mañana	10	1	1	2	35	0	0	0	0	0	0	0	0	2	0	1	1	0	0	0	0
1350	44	1	Jornada de la mañana	10	1	1	2	35	0	0	0	2	3	4	2	5	5	4	3	1	3	3	0	5
1413	34	1	Jornada de la mañana, Jornada de la tarde	10	1	1	2	35	0	0	0	0	4	4	4	4	0	0	0	0	0	0	0	0
1462	44	1	Jornada de la mañana, Jornada de la tarde	10	1	1	1	35	4	4	3	4	5	5	4	5	4	1	1	4	1	2	0	2
1623	32	1	Jornada de la mañana	10	1	1	2	35	0	1	0	0	5	5	3	3	4	3	1	0	0	1	0	1
1781	39	1	Jornada de la mañana	10	1	1	2	35	1	0	0	1	6	6	6	6	6	6	6	6	1	6	0	6
1830	44	1	Jornada de la tarde	10	1	1	1	35	1	1	3	3	3	3	3	3	3	3	5	4	5	4	5	5
1843	44	1	Jornada de la mañana, Jornada de la tarde	10	1	1	2	35	0	0	0	2	5	5	5	5	6	0	0	4	0	4	0	0
1925	39	1	Jornada de la mañana	10	1	1	2	35	5	4	3	3	3	4	4	4	4	3	1	2	1	1	0	1
2010	41	1	Jornada de la mañana	10	1	1	2	35	0	1	1	1	2	2	0	2	1	0	1	0	0	1	0	0
2066	44	1	Jornada de la mañana, Jornada de la tarde	10	1	1	2	35	4	4	4	4	6	6	6	6	6	3	3	6	3	3	0	6
2307	44	1	Jornada de la mañana	10	1	1	2	35	0	0	0	0	6	4	4	4	0	0	0	0	0	0	0	0
2524	40	1	Jornada de la mañana	10	1	1	2	35	0	2	0	0	2	2	2	2	2	1	0	1	0	3	3	3
1199	37	1	Jornada de la mañana, Jornada de la tarde	10	1	1	2	35	2	1	0	1	1	1	1	1	1	1	1	1	2	2	0	6
612	44	1	Jornada de la mañana	10	1	1	2	36	3	1	3	4	6	6	6	6	6	0	0	3	0	5	0	0
779	42	1	Jornada de la mañana, Jornada de la tarde	10	1	1	2	36	1	1	1	0	1	1	1	1	1	1	1	1	1	1	0	1
818	44	2	Jornada de la mañana, Jornada de la tarde	10	1	1	2	36	4	0	2	4	5	6	6	5	5	5	5	5	6	6	3	3
1084	44	1	Jornada de la mañana, Jornada de la tarde	10	1	1	2	36	0	0	6	1	3	5	1	1	1	0	6	0	5	1	0	0
1086	42	1	Jornada de la mañana, Jornada de la tarde	10	1	1	2	36	1	1	1	0	1	1	1	1	1	1	1	1	1	1	0	1
1142	37	1	Jornada de la mañana	10	1	1	2	36	2	2	3	3	6	6	6	5	6	3	3	4	2	3	1	3
1303	40	1	Jornada de la mañana	10	1	1	2	36	0	0	0	0	0	0	0	1	1	0	1	1	0	2	0	1
1522	38	1	Jornada de la mañana, Jornada de la tarde	10	1	1	2	36	0	0	0	0	4	5	5	5	5	6	6	6	6	6	6	6
1543	44	2	Jornada de la mañana, Jornada de la tarde	10	1	1	2	36	1	0	1	1	1	1	1	1	2	2	2	1	0	2	1	1
1612	44	2		10	1	1	2	36	5	0	5	4	6	6	5	6	6	5	5	5	5	5	0	5
1672	33	1	Jornada de la tarde	10	1	1	2	36	3	5	4	4	5	5	5	4	4	4	4	5	0	1	0	0
1858	32	1	Jornada de la mañana	10	1	1	2	36	2	0	0	1	1	2	2	2	2	2	2	2	0	2	1	1
1962	44	1	Jornada de la mañana	10	1	1	1	36	0	0	0	0	3	3	0	0	0	0	0	0	0	0	0	0
2554	36	1	Jornada de la mañana	10	1	1	2	36	0	1	0	0	5	1	0	0	0	0	2	0	0	1	0	0
2813	40	2	Jornada de la mañana	10	1	1	2	36	1	1	0	0	0	6	5	3	4	5	4	4	0	4	0	3
2821	44	1	Jornada de la mañana	10	1	1	2	36	3	3	0	0	2	1	0	0	1	3	3	2	1	3	3	2
594	24	2	Jornada de la mañana, Jornada de la tarde	10	1	1	1	37	6	0	0	0	1	6	6	6	5	6	5	4	0	6	0	2
1029	44	1	Jornada de la mañana	10	1	1	2	37	5	5	6	6	6	6	6	6	6	5	5	6	4	6	5	6
1093	42	2	Jornada de la mañana	10	1	1	2	37	4	4	0	0	0	0	0	0	4	0	0	0	0	4	0	0
1343	41	1	Jornada de la mañana, Jornada de la tarde	10	1	1	2	37	5	1	1	3	4	2	3	2	2	3	1	1	0	5	3	4
1494	44	1	Jornada de la mañana, Jornada de la tarde	10	1	2	1	37	0	0	0	0	2	2	1	1	2	0	0	0	0	1	0	0
1501	41	1	Jornada de la mañana, Jornada de la tarde	10	1	1	1	37	2	3	1	1	4	4	4	3	2	1	3	3	1	1	0	1
1594	42	1	Jornada de la mañana	10	1	1	2	37	1	1	1	1	4	4	4	4	4	5	5	2	3	3	1	1
1816	41	1	Jornada de la mañana	10	1	1	2	37	5	5	5	5	5	5	5	5	5	5	3	5	4	4	1	5
1927	44	1	Jornada de la mañana	10	1	1	2	37	0	0	0	1	1	1	1	0	1	1	1	0	0	1	0	5
2177	44	2	Jornada de la mañana	10	1	1	2	37	0	1	1	4	6	5	4	4	5	5	5	4	4	4	0	3
2226	44	1	Jornada de la mañana	10	1	1	2	37	5	5	1	1	5	5	5	5	5	3	1	1	2	2	0	1
2350	44	1	Jornada de la mañana	10	1	1	2	37	5	3	0	0	5	6	3	4	4	0	0	2	0	0	0	2
2467	40	1	Jornada de la mañana, Jornada de la tarde	10	1	1	2	37	0	0	0	0	6	6	6	6	6	6	0	6	0	6	0	0
2577	40	1	Jornada de la mañana	10	1	1	2	37	1	3	4	4	3	3	3	3	3	3	3	3	6	3	0	2
2596	37	1	Jornada de la mañana	10	1	1	2	37	0	0	1	0	1	1	1	1	0	0	1	0	0	1	0	1
426	44	1	Jornada vespertina	10	1	1	2	37	5	3	5	5	6	6	6	6	6	6	6	6	5	5	2	4
1863	44	1	Jornada de la mañana	10	1	1	1	37	0	0	0	0	0	6	6	6	6	6	6	6	6	6	6	6
125	44	1	Jornada de la mañana	10	1	1	2	38	2	2	2	2	6	6	6	6	6	6	6	6	6	6	6	6
330	44	1	Jornada de la mañana	10	1	1	1	38	5	3	3	5	5	4	1	0	3	3	1	5	5	5	5	5
1056	40	1	Jornada de la mañana, Jornada de la tarde	10	1	1	2	38	0	0	1	0	1	1	1	1	1	1	1	0	0	0	0	0
1211	28	1	Jornada de la mañana	10	1	1	1	38	0	0	0	0	0	0	0	0	0	0	0	0	0	0	0	0
1468	44	1	Jornada de la mañana, Jornada de la tarde, Jornad	10	1	1	1	38	5	5	5	5	6	6	4	6	6	6	5	6	4	5	5	5
1680	44	1	Jornada de la mañana	10	1	1	2	38	0	0	0	0	5	5	5	5	5	0	0	3	0	0	0	0
1778	41	1	Jornada de la mañana	10	1	1	1	38	0	0	6	0	5	5	4	4	4	0	0	4	0	0	0	0
1878	38	2	Jornada de la mañana, Jornada de la tarde	10	1	1	2	38	0	0	0	1	0	1	1	3	3	3	0	0	0	0	0	0
2291	44	1	Jornada de la mañana, Jornada de la tarde	10	1	1	2	38	3	2	1	0	3	5	2	3	5	5	5	5	3	3	0	1
2402	38	1	Jornada de la mañana	10	1	1	2	38	0	0	0	0	6	6	6	6	6	0	1	1	1	1	0	1
2849	41	1	Jornada de la mañana	10	1	1	2	38	6	0	6	6	6	6	6	6	6	6	6	6	4	3	0	3
168	44	1	Jornada de la mañana	10	1	1	2	39	0	0	0	0	2	1	1	1	1	1	0	0	0	0	0	0
876	40	1	Jornada de la mañana	10	1	1	2	39	4	1	0	0	5	1	0	0	0	1	0	0	1	1	0	0
1555	44	1	Jornada de la mañana, Jornada de la tarde	10	1	1	2	39	0	0	0	0	3	4	0	0	0	0	0	0	0	0	0	0
1921	34	1	Jornada de la mañana	10	1	1	1	39	5	6	6	6	6	6	6	6	6	6	6	6	4	6	1	5
2105	44	1	Jornada de la mañana	10	1	1	2	39	0	5	0	0	0	0	0	0	0	0	0	0	0	1	0	0
2168	44	1	Jornada de la mañana, Jornada de la tarde	10	1	1	2	39	2	2	2	2	3	3	3	4	3	4	4	3	3	3	0	3
2264	35	1	Jornada de la mañana, Jornada de la tarde	10	1	1	1	39	0	0	0	0	0	3	1	0	0	0	0	0	0	0	0	0
2445	43	2	Jornada de la mañana, Jornada de la tarde	10	1	1	2	39	6	6	3	3	6	6	6	6	6	6	6	6	4	6	4	6
2601	44	2	Jornada de la mañana	10	1	1	1	39	6	0	0	0	3	2	2	4	3	1	1	1	0	1	0	6
2900	30	1	Jornada de la mañana, Jornada de la tarde	10	1	1	2	39	1	3	4	5	5	5	5	5	5	5	5	5	5	5	0	3
162	40	2	Jornada de la mañana	10	1	1	2	40	1	0	1	2	4	4	3	4	5	3	2	2	1	2	1	1
349	44	2	Jornada de la mañana	10	1	1	2	40	1	1	1	1	1	1	0	0	1	0	0	0	0	0	0	0
706	26	2	Jornada de la mañana, Jornada de la tarde	10	1	1	2	40	0	0	0	0	1	1	0	0	0	1	0	0	0	0	0	0
1204	35	2	Jornada de la mañana	10	1	1	2	40	1	0	0	0	0	1	1	0	0	0	0	0	0	0	0	0
1396	32	1	Jornada de la mañana, Jornada de la tarde	10	1	1	1	40	4	4	4	6	5	5	5	5	5	6	5	5	6	3	4	5
1528	40	1	Jornada de la mañana, Jornada de la tarde	10	1	1	1	40	4	4	4	4	3	4	2	2	2	2	2	2	3	3	3	3
1931	43	1	Jornada de la mañana, Jornada de la tarde	10	1	1	2	40	0	0	3	4	4	5	4	4	5	5	5	5	3	4	0	5
1998	30	1	Jornada de la mañana	10	1	1	1	40	0	0	0	1	1	2	1	2	1	1	1	1	1	1	0	1
2535	40	2	Jornada de la mañana, Jornada de la tarde	10	1	2	1	40	5	5	5	5	6	5	6	6	5	3	3	6	0	0	1	4
776	44	1	Jornada de la mañana	10	1	1	2	41	2	2	2	2	4	4	3	4	4	6	6	6	6	6	0	6
812	44	1	Jornada de la mañana	10	1	1	1	41	6	6	6	6	6	6	6	6	6	6	6	6	6	6	6	6
822	44	2	Jornada de la mañana, Jornada de la tarde	10	1	1	1	41	5	3	6	6	6	6	6	6	6	0	2	6	2	2	2	2
1067	40	1	Jornada de la tarde	10	1	1	2	41	5	4	4	4	5	5	5	5	6	5	6	6	6	6	0	5
1648	28	1	Jornada de la mañana	10	1	1	2	41	1	1	0	0	4	4	3	4	4	0	0	4	0	2	0	0
1976	43	2	Jornada de la mañana	10	1	1	2	41	0	0	0	0	1	1	0	0	0	1	0	0	1	1	0	0
258	44	1	Jornada de la mañana	10	1	1	1	42	0	0	0	0	0	0	0	0	0	0	0	0	0	0	0	0
290	44	2	Jornada de la mañana, Jornada de la tarde	10	1	1	2	42	6	2	5	6	6	6	6	6	5	6	0	4	0	6	0	0
824	44	2	Jornada de la mañana	10	1	1	2	42	5	4	6	6	6	6	6	6	6	5	5	6	5	4	0	6
1521	44	1	Jornada de la mañana, Jornada de la tarde	10	1	1	2	42	0	0	1	2	3	3	3	3	3	3	3	1	0	0	0	0
1551	44	2	Jornada de la mañana	10	1	1	2	42	0	0	0	2	3	3	0	0	3	0	0	0	0	0	0	0
2565	37	1	Jornada de la mañana	10	1	1	1	42	4	5	0	0	0	5	4	4	3	3	0	1	0	2	0	0
1187	40	1	Jornada de la mañana	10	1	1	1	43	0	0	0	0	4	2	2	2	0	0	0	0	0	0	0	0
1867	44	2	Jornada de la mañana, Jornada de la tarde	10	1	1	2	44	0	2	2	2	1	5	1	0	1	0	0	1	0	0	0	1
2829	41	1	Jornada de la mañana	10	1	1	2	44	0	0	0	1	5	5	4	4	4	1	0	0	1	1	0	1
235	44	2	Jornada de la mañana	10	1	1	2	45	0	1	1	0	0	1	1	2	0	0	1	2	2	0	0	2
1756	12	2	Jornada de la mañana	10	1	1	2	45	0	1	1	0	2	6	6	6	6	6	2	2	4	5	3	3
2855	34	1	Jornada de la mañana	10	1	1	2	45	5	3	4	3	6	6	6	6	6	5	4	6	4	4	0	4
2992	35	1	Jornada de la mañana, Jornada de la tarde	10	1	1	2	45	0	0	0	0	0	2	0	0	0	0	1	0	0	1	0	0
1216	41	1	Jornada de la mañana	10	1	1	2	46	0	0	0	0	0	0	0	0	0	0	0	0	0	0	0	0
1719	26	1	Jornada de la mañana	10	1	1	2	46	4	4	0	0	0	1	1	1	2	3	6	0	0	0	0	1
2019	33	1	Jornada de la mañana	10	1	1	2	46	3	3	3	3	6	6	6	6	5	5	5	5	4	4	0	3
1278	44	1	Jornada de la mañana	10	1	1	2	47	0	0	0	0	0	1	0	0	0	0	0	0	0	0	0	0
1092	40	2	Jornada de la mañana, Jornada de la tarde	10	1	1	2	49	6	0	0	0	0	0	0	0	0	0	0	0	0	0	0	0
2169	38	2	Jornada de la mañana	10	1	1	2	49	0	0	0	2	6	6	6	5	1	0	1	1	0	1	0	1
2354	43	2	Jornada de la mañana	10	1	1	2	50	3	2	3	3	5	5	4	4	4	3	3	4	1	2	1	3
2518	44	1	Jornada de la mañana, Jornada de la tarde	10	1	1	2	50	0	0	0	0	0	0	0	0	0	0	0	0	0	0	0	0
2675	44	1	Jornada de la mañana, Jornada de la tarde	10	1	1	2	52	1	5	1	1	5	5	5	5	4	4	2	4	2	4	1	3
917	40	2	Jornada de la mañana	10	1	1	2	53	3	3	3	2	6	6	5	4	5	6	6	5	5	4	1	5
1378	44	2	Jornada de la mañana, Jornada de la tarde	10	1	1	1	53	1	1	1	1	1	1	1	1	1	2	1	1	1	1	1	1
1992	30	1	Jornada de la mañana	10	1	1	2	53	6	0	0	0	3	3	3	3	3	0	0	0	0	0	0	0
2658	18	1	Jornada de la mañana, Jornada de la tarde	10	1	1	2	53	0	0	0	0	0	1	1	1	1	1	0	0	0	1	0	1
221	30	1	Jornada de la tarde	10	1	1	2	54	0	0	0	0	5	5	3	0	2	3	0	2	0	4	2	0
2771	44	1	Jornada de la mañana	10	1	1	1	55	0	0	0	0	0	0	0	0	0	0	0	0	0	0	0	0
2708	40	2	Jornada de la mañana	10	1	1	1	56	1	1	1	1	1	1	0	1	1	0	0	1	1	1	1	0
425	44	1	Jornada de la mañana	10	1	1	2	57	5	2	3	3	4	6	5	4	5	0	4	4	4	5	0	4
275	44	2	Jornada vespertina	10	1	2	1	58	0	0	0	0	6	5	0	0	6	0	0	0	0	0	0	0
1247	34	2	Jornada de la mañana	10	1	1	1	60	0	0	0	0	0	0	0	0	0	0	0	2	0	0	0	0
2057	35	1	Jornada de la mañana	10	1	1	2	60	2	2	2	1	1	5	6	3	6	6	5	6	3	5	5	5
2221	43	2	Jornada de la mañana, Jornada de la tarde	10	2	1	2	32	3	2	1	5	5	6	3	4	2	6	5	3	4	3	1	4
18	44	1	Jornada de la mañana, Jornada de la tarde	10	2	1	1	34	0	0	0	0	0	2	0	0	0	0	0	0	0	0	0	0
1560	41	2	Jornada de la mañana, Jornada de la tarde	10	2	1	2	34	0	3	3	6	6	6	6	6	6	6	6	6	6	6	6	6
2926	39	2	Jornada de la mañana	10	2	1	2	35	1	0	0	0	0	0	4	0	0	0	0	0	0	0	0	0
1222	40	2	Jornada de la mañana, Jornada de la tarde	10	2	1	2	36	3	1	1	1	5	5	4	5	4	1	1	1	1	3	0	1
1511	44	1	Jornada de la mañana, Jornada de la tarde	10	2	1	2	36	3	3	3	3	6	6	6	3	3	3	3	4	3	3	1	3
2116	26	2	Jornada de la mañana, Jornada de la tarde	10	2	1	1	36	2	3	3	3	5	6	6	6	5	4	2	4	3	4	1	3
2670	40	1	Jornada de la mañana	10	2	1	1	36	6	6	4	2	5	5	5	5	5	5	5	5	5	5	6	6
2318	30	2	Jornada de la mañana, Jornada de la tarde	10	2	1	2	38	0	0	0	6	3	4	6	0	0	0	0	1	0	0	0	0
859	37	1	Jornada de la mañana, Jornada de la tarde	10	2	1	1	39	0	1	0	0	1	1	1	1	1	1	1	1	1	1	1	1
2364	44	2	Jornada de la mañana	10	2	1	1	41	0	1	1	1	2	3	1	2	3	1	1	1	2	2	0	1
2209	44	1	Jornada de la mañana, Jornada de la tarde, Jornad	10	2	1	1	42	5	4	1	1	5	6	5	5	5	5	5	5	5	5	6	5
2	22	1	Jornada de la mañana, Jornada de la tarde	10	2	2	1	44	6	6	6	6	6	6	6	6	6	6	6	6	6	6	6	6
835	44	1	Jornada de la mañana	10	2	1	2	49	0	1	1	1	1	1	1	1	1	1	1	1	1	1	0	0
2809	44	1	Jornada de la mañana, Jornada de la tarde	10	2	1	2	57	5	1	1	0	5	6	5	4	5	5	5	4	5	4	5	5
1120	41	1	Jornada de la mañana	10	2	1	1	59	0	0	0	0	1	1	1	1	1	1	1	0	0	1	0	1
2815	44	2	Jornada de la mañana	10	3	1	1	41	0	0	0	0	6	5	4	0	4	0	3	3	4	4	0	0
2648	44	2	Jornada de la mañana, Jornada de la tarde	11	1	1	2	34	6	6	6	6	6	6	6	6	6	6	6	6	6	6	5	6
2281	39	1	Jornada de la mañana	11	1	1	2	35	0	0	0	0	0	0	0	0	0	0	0	0	0	0	0	0
1838	30	2	Jornada de la mañana, Jornada de la tarde	11	1	1	2	36	1	1	1	1	6	5	4	4	4	0	1	2	1	3	0	1
1841	44	1	Jornada de la mañana, Jornada de la tarde	11	1	1	2	36	0	0	0	0	6	6	6	6	6	6	5	5	0	5	0	5
834	39	1	Jornada de la mañana	11	1	1	2	37	0	0	1	1	1	0	1	1	6	0	0	1	0	0	0	0
919	16	2	Jornada de la mañana	11	1	1	2	37	0	1	2	2	2	5	5	5	5	1	1	1	0	2	0	1
2212	32	2	Jornada de la mañana	11	1	1	2	37	0	0	0	0	0	0	0	0	0	0	0	0	0	1	0	0
1016	38	1	Jornada de la mañana	11	1	1	2	39	1	1	2	4	3	3	2	3	3	2	3	4	2	4	1	4
1705	44	1	Jornada de la mañana	11	1	1	2	39	1	1	4	4	1	4	4	4	2	1	2	0	4	4	0	1
2342	33	1	Jornada de la mañana	11	1	1	2	47	3	3	3	3	3	3	2	2	2	2	2	2	2	2	0	2
926	44	1	Jornada de la mañana, Jornada de la tarde	11	1	1	2	50	1	0	0	4	4	5	6	6	6	6	4	5	0	0	0	1
1714	44	2	Jornada de la mañana, Jornada de la tarde	11	1	1	2	28	2	6	6	1	4	6	6	5	6	6	6	4	2	2	5	2
2598	44	1	Jornada de la mañana	11	1	1	1	32	0	0	0	0	6	6	4	4	0	0	0	0	0	0	0	0
627	43	1	Jornada de la mañana, Jornada de la tarde	11	1	1	2	33	2	1	1	1	6	6	6	6	4	3	3	1	0	2	0	2
644	44	1	Jornada de la mañana, Jornada de la tarde	11	1	1	2	33	0	0	2	0	4	4	5	5	4	0	0	0	0	0	0	2
1759	43	1	Jornada de la mañana, Jornada de la tarde	11	1	1	1	33	2	3	1	2	4	3	3	5	5	2	5	5	3	3	3	4
1936	44	1	Jornada de la mañana, Jornada de la tarde	11	1	1	2	33	5	5	5	5	6	6	6	6	6	6	6	6	6	6	6	6
2217	44	2	Jornada de la mañana, Jornada de la tarde	11	1	1	2	33	0	0	0	0	0	5	4	4	4	4	0	0	0	0	0	0
2853	44	1	Jornada de la mañana, Jornada de la tarde	11	1	1	2	33	0	0	0	0	1	3	2	1	0	0	0	0	0	1	0	1
121	44	1	Jornada de la mañana, Jornada de la tarde	11	1	1	1	34	0	1	1	2	3	2	2	2	2	3	0	0	0	2	0	0
758	41	1	Jornada de la mañana, Jornada de la tarde	11	1	1	2	34	5	5	5	4	5	5	5	5	6	6	6	6	5	6	5	5
980	44	1	Jornada de la tarde	11	1	1	1	34	6	6	6	6	6	6	5	6	5	2	5	6	6	6	6	6
1330	44	1	Jornada de la mañana	11	1	1	2	34	0	0	1	1	0	0	0	0	5	1	1	0	0	1	0	0
1481	44	1	Jornada de la mañana, Jornada de la tarde	11	1	1	2	34	3	3	6	6	6	6	5	6	6	3	4	4	5	4	2	4
1498	43	1	Jornada de la mañana, Jornada de la tarde	11	1	1	2	34	0	4	4	4	4	4	4	4	4	4	4	4	0	2	0	3
1683	44	1	Jornada de la tarde	11	1	1	2	34	3	3	5	4	5	5	0	2	2	2	0	2	2	2	0	0
1785	44	2	Jornada de la mañana, Jornada de la tarde	11	1	1	2	34	0	0	0	0	0	0	0	0	0	0	0	0	0	0	0	0
1786	44	2	Jornada de la mañana, Jornada de la tarde	11	1	1	2	34	0	0	0	0	0	0	0	0	0	0	0	0	0	0	0	0
1974	38	2	Jornada de la mañana, Jornada de la tarde	11	1	1	2	34	1	5	5	5	0	1	2	1	0	0	0	0	0	0	0	0
2195	22	1	Jornada de la mañana	11	1	1	2	34	6	6	6	6	6	6	6	6	6	0	0	6	0	1	0	1
2234	44	1	Jornada de la mañana	11	1	1	2	34	2	2	2	3	6	6	6	6	6	6	6	5	5	5	0	5
2268	44	2	Jornada de la mañana	11	1	1	2	34	0	0	0	0	1	5	4	4	5	2	1	5	2	1	0	1
2329	44	1	Jornada de la mañana, Jornada de la tarde	11	1	1	2	34	2	2	2	2	5	5	5	5	5	3	1	2	0	2	0	3
2388	44	2	Jornada de la mañana	11	1	1	2	34	3	1	1	5	2	0	0	2	2	0	1	0	0	2	0	0
2448	44	1	Jornada de la mañana, Jornada de la tarde	11	1	1	2	34	4	3	3	4	4	5	5	5	5	5	5	3	5	5	3	5
2461	44	1	Jornada de la mañana, Jornada de la tarde	11	1	1	2	34	1	1	1	1	1	2	2	1	1	0	0	1	0	1	0	0
492	43	1	Jornada de la mañana	11	1	1	2	35	0	0	0	0	0	0	0	0	0	1	1	0	0	0	0	0
688	44	1	Jornada de la mañana	11	1	1	2	35	0	0	0	0	0	1	1	0	2	0	0	0	0	0	0	0
1618	40	1	Jornada de la mañana	11	1	1	2	35	6	0	0	3	6	6	6	6	6	4	4	4	4	4	0	3
1804	42	1	Jornada de la mañana	11	1	1	2	35	6	4	5	5	5	5	5	5	5	5	5	5	1	1	1	1
2570	44	1	Jornada de la mañana, Jornada de la tarde	11	1	1	2	35	5	4	2	3	5	5	5	5	5	5	5	5	5	5	5	5
2665	44	1	Jornada de la mañana	11	1	1	2	35	2	1	0	0	0	2	0	0	1	0	1	0	0	0	0	0
2734	44	1	Jornada de la mañana, Jornada de la tarde	11	1	1	2	35	0	0	0	0	3	5	6	4	0	0	0	0	0	0	0	0
2890	43	1	Jornada de la mañana	11	1	1	1	35	0	0	0	0	5	5	5	4	5	6	4	5	0	0	0	0
2918	38	1	Jornada vespertina	11	1	1	2	35	0	0	0	0	0	0	0	0	0	0	0	0	0	0	0	0
169	44	1	Jornada de la mañana, Jornada de la tarde	11	1	1	2	36	6	6	6	0	6	5	5	5	5	0	0	0	0	0	0	0
683	38	1	Jornada de la mañana	11	1	1	2	36	0	0	2	2	5	5	5	5	5	5	4	4	3	3	1	3
1047	44	1	Jornada de la mañana	11	1	1	2	36	1	1	1	1	1	1	0	1	1	0	0	0	0	0	0	0
1550	44	1	Jornada de la mañana	11	1	1	2	36	3	5	3	3	4	6	5	6	6	5	1	4	2	2	0	0
2319	44	1	Jornada de la mañana	11	1	1	2	36	1	1	1	1	3	1	1	4	4	4	4	2	2	3	2	4
2540	44	1	Jornada de la mañana	11	1	1	2	36	1	1	1	1	3	1	1	4	4	4	4	2	2	3	2	4
2730	35	2	Jornada de la mañana, Jornada de la tarde	11	1	1	2	36	2	2	2	2	4	5	4	4	4	4	4	4	3	4	0	6
363	44	1	Jornada de la mañana	11	1	1	2	37	5	0	0	0	1	1	2	0	2	1	0	0	0	2	0	2
731	30	1	Jornada de la mañana	11	1	1	2	37	5	5	5	5	6	6	5	5	5	5	5	5	1	6	0	0
897	44	1	Jornada de la mañana, Jornada de la tarde	11	1	1	2	37	3	5	2	3	5	5	4	5	5	4	4	3	2	5	1	4
1161	35	1	Jornada de la mañana	11	1	1	2	37	0	0	1	0	2	4	4	4	4	4	0	0	3	1	0	5
1244	44	1	Jornada de la mañana, Jornada de la tarde	11	1	1	2	37	6	0	0	3	6	5	1	1	0	3	5	0	2	5	0	1
1385	41	1	Jornada de la mañana, Jornada de la tarde	11	1	1	3	37	0	0	0	0	5	5	3	3	3	2	0	1	0	1	0	1
1760	40	1	Jornada de la mañana	11	1	1	2	37	1	1	1	2	3	4	4	4	3	5	4	0	0	0	0	0
1999	37	1	Jornada de la mañana	11	1	1	2	37	6	6	6	6	6	6	6	6	6	6	6	6	6	6	4	4
2045	36	1	Jornada de la tarde	11	1	1	2	37	6	0	0	0	2	2	2	0	0	0	0	0	0	0	0	0
2119	44	1	Jornada de la mañana	11	1	1	2	37	5	5	5	5	5	5	5	5	5	5	6	0	5	5	0	5
2360	44	1	Jornada de la mañana	11	1	1	2	37	2	1	0	2	6	6	4	5	6	6	5	3	3	3	0	6
2480	30	1	Jornada de la mañana	11	1	1	1	38	1	1	6	6	3	6	5	3	5	5	5	4	4	4	3	5
2672	40	1	Jornada de la mañana, Jornada de la tarde	11	1	1	1	38	3	3	3	0	3	3	2	2	2	6	1	0	0	2	0	4
2676	44	2	Jornada de la mañana	11	1	1	2	38	0	0	0	0	2	3	3	2	1	2	2	0	0	0	0	0
337	44	2	Jornada de la mañana, Jornada de la tarde	11	1	1	2	39	0	0	0	1	0	2	1	1	0	0	0	0	1	2	0	1
362	30	1	Jornada de la mañana	11	1	2	1	39	5	5	5	6	4	5	5	6	6	4	2	6	4	4	3	4
447	35	1	Jornada de la tarde	11	1	1	2	39	0	6	0	0	5	5	5	5	4	0	0	0	1	1	0	0
496	44	1	Jornada de la mañana	11	1	1	1	39	2	2	6	6	6	5	6	5	5	5	5	5	0	2	0	1
1823	32	1	Jornada de la mañana	11	1	1	2	39	5	5	2	4	4	4	5	5	5	5	5	5	3	5	0	2
2020	38	2	Jornada de la mañana	11	1	1	1	39	1	1	1	1	1	1	1	1	1	1	1	1	1	1	1	1
2968	35	1	Jornada de la tarde	11	1	1	2	39	0	6	0	0	5	5	5	5	4	0	0	0	1	1	0	0
756	44	1		11	1	1	2	40	6	4	6	3	6	6	6	6	6	6	5	6	4	5	0	2
981	39	2	Jornada de la mañana	11	1	1	1	40	1	0	0	0	4	4	4	4	4	2	0	2	0	0	0	2
1745	44	1	Jornada de la mañana	11	1	1	1	40	0	0	1	1	5	5	4	4	6	0	0	0	0	0	0	0
1746	33	1	Jornada de la mañana, Jornada de la tarde	11	1	1	1	40	1	1	1	1	2	0	0	1	1	2	2	2	1	1	0	1
2202	17	4	Jornada de la mañana, Jornada de la tarde	11	1	1	2	40	4	4	4	4	4	4	4	4	4	4	3	4	5	5	6	6
631	44	1	Jornada de la mañana, Jornada de la tarde	11	1	1	2	41	1	0	0	5	5	5	4	0	0	0	0	0	0	0	0	0
1322	30	1	Jornada de la mañana	11	1	1	2	42	1	1	1	2	4	5	4	4	4	0	0	1	1	1	0	0
1476	44	2	Jornada de la mañana, Jornada de la tarde	11	1	1	2	42	0	0	0	0	0	0	0	0	0	0	0	0	0	0	0	0
1538	44	1	Jornada de la mañana	11	1	1	2	42	0	0	2	0	6	5	3	5	3	3	5	0	0	3	0	3
2279	36	1	Jornada de la mañana	11	1	1	2	42	2	0	2	0	2	2	2	1	1	0	1	1	1	1	0	0
2083	32	1	Jornada de la mañana	11	1	1	2	42	0	0	0	0	0	2	1	0	0	1	1	0	1	0	0	1
773	38	1	Jornada de la mañana, Jornada de la tarde	11	1	1	2	43	5	5	5	5	6	6	6	6	6	5	5	6	5	5	4	5
2214	43	1	Jornada de la mañana	11	1	2	2	43	4	2	4	6	2	2	2	2	6	6	6	6	6	6	0	6
2004	44	1	Jornada de la mañana	11	1	1	2	44	3	3	3	4	3	3	3	3	3	0	0	2	0	2	0	0
2595	38	1	Jornada de la mañana, Jornada de la tarde	11	1	1	2	44	0	0	1	3	5	6	6	5	6	6	6	6	4	6	1	4
1651	40	2	Jornada de la mañana	11	1	1	1	45	0	3	0	0	3	3	4	2	3	3	3	3	2	2	1	2
2588	44	1	Jornada de la mañana, Jornada de la tarde, Jornad	11	1	1	1	47	0	0	0	0	1	0	2	2	0	0	0	0	0	0	0	0
2839	42	1	Jornada vespertina	11	1	1	1	47	0	0	1	0	1	2	0	0	1	0	1	0	0	1	0	6
388	44	1	Jornada de la mañana, Jornada de la tarde	11	1	1	2	49	6	4	4	2	2	2	1	1	0	5	6	4	0	0	0	4
1135	43	1	Jornada de la mañana	11	1	1	2	51	0	0	0	0	0	5	0	0	4	0	0	5	4	5	0	0
2053	39	1	Jornada de la mañana	11	1	1	1	52	0	1	1	0	1	2	3	1	3	4	3	3	1	1	0	2
98	44	1	Jornada de la mañana	11	1	1	1	54	0	0	0	0	2	2	1	1	5	5	5	5	5	2	1	2
1085	44	1	Jornada de la mañana, Jornada de la tarde	11	1	1	2	54	2	2	2	2	1	1	1	1	1	1	1	0	2	2	2	2
2687	44	1	Jornada de la mañana, Jornada de la tarde	11	1	1	2	54	2	2	5	5	5	5	5	5	5	5	5	5	5	5	0	5
1398	44	1	Jornada de la mañana	11	1	1	2	55	0	0	0	0	1	1	1	1	1	1	0	0	0	0	0	0
986	30	2	Jornada de la mañana	11	2	1	2	36	0	0	0	0	4	5	5	5	4	0	0	1	0	0	0	0
2842	40	1	Jornada de la mañana, Jornada de la tarde	11	2	1	2	40	2	1	0	1	1	2	1	2	1	2	2	2	0	1	0	0
1406	44	1	Jornada de la mañana, Jornada de la tarde	11	3	1	2	38	5	5	1	1	5	6	6	6	6	6	6	6	6	6	6	6
1694	30	1	Jornada de la mañana	11	3	1	2	41	4	0	0	2	6	6	6	6	6	6	6	5	1	6	0	6
2612	44	1	Jornada de la mañana, Jornada de la tarde	11	4	1	2	41	6	6	5	4	4	4	4	4	3	0	0	0	0	0	0	0
1837	44	2	Jornada de la mañana	12	1	1	1	33	1	0	1	1	0	2	0	0	0	0	0	0	0	1	0	0
1031	40	2	Jornada de la mañana	12	1	1	2	34	2	1	0	1	3	3	2	2	1	1	1	0	0	1	0	0
2027	43	1	Jornada de la mañana	12	1	1	2	34	0	0	0	0	6	6	5	4	2	1	0	1	4	1	0	0
1934	40	2	Jornada de la mañana	12	1	1	2	35	0	0	0	2	1	1	0	0	1	0	0	0	0	0	0	0
1026	44	1	Jornada de la mañana, Jornada de la tarde	12	1	1	2	36	4	1	3	2	0	0	1	2	1	0	0	0	0	0	0	0
2298	42	1	Jornada de la mañana, Jornada de la tarde	12	1	1	2	36	5	4	2	2	5	6	6	6	6	6	5	6	2	2	0	2
1758	44	2	Jornada de la mañana, Jornada de la tarde	12	1	1	1	37	0	0	0	0	0	0	3	0	0	0	0	0	0	0	0	0
2736	30	1	Jornada de la mañana	12	1	1	2	37	2	0	0	0	5	3	4	4	4	5	1	0	0	4	0	1
1482	44	1	Jornada de la tarde	12	1	1	1	38	5	3	2	3	4	4	4	4	4	1	2	4	1	5	1	6
2067	28	1	Jornada de la mañana	12	1	1	2	38	0	0	6	6	6	6	4	6	6	0	6	6	6	6	0	0
2724	36	2	Jornada de la mañana, Jornada de la tarde	12	1	1	2	38	0	1	0	0	2	2	2	2	2	1	1	1	1	1	0	1
1813	42	1	Jornada de la tarde	12	1	1	1	40	5	3	0	0	6	6	5	5	6	0	0	5	0	0	0	5
2073	44	1	Jornada de la mañana	12	1	1	1	40	5	5	6	6	6	5	4	4	3	3	2	2	2	1	1	1
1605	44	1	Jornada de la mañana, Jornada de la tarde	12	1	1	2	41	2	1	3	2	3	3	3	3	3	3	3	3	2	3	3	3
636	44	1	Jornada de la tarde	12	1	1	2	43	0	0	0	0	6	5	5	2	2	5	5	4	4	4	1	1
987	40	2	Jornada de la mañana	12	1	1	2	43	0	1	0	3	6	6	6	6	6	2	0	1	4	0	0	3
1832	44	4	Jornada de la mañana	12	1	1	1	43	6	5	5	5	5	5	5	5	5	0	0	0	0	0	0	0
593	38	1	Jornada de la mañana	12	1	1	2	46	0	0	0	0	0	0	0	0	0	0	0	0	0	0	0	6
2820	40	2	Jornada de la mañana	12	1	1	2	49	3	2	0	0	0	4	0	0	2	1	1	0	0	1	0	0
852	44	1	Jornada de la mañana	12	1	1	2	52	0	0	1	1	0	1	1	0	0	0	0	0	0	0	0	1
249	44	1	Jornada de la tarde	12	1	1	2	57	0	1	0	0	3	5	3	3	3	3	3	2	2	1	0	3
1249	44	1	Jornada de la mañana	12	1	1	2	57	0	0	0	4	5	6	6	6	5	5	6	6	6	6	0	6
642	40	1		12	1	1	1	58	0	3	0	1	3	4	2	2	0	0	0	0	0	0	0	0
1010	44	1	Jornada de la mañana	12	1	1	2	58	0	0	0	0	0	0	0	0	0	0	0	0	0	0	0	0
2422	38	2	Jornada de la mañana	12	1	1	2	31	5	5	0	3	6	6	4	4	6	6	6	3	0	2	0	6
1671	38	1	Jornada de la mañana, Jornada de la tarde	12	1	1	2	33	0	3	1	0	3	4	3	2	3	1	3	3	4	2	1	1
1320	36	1	Jornada de la mañana, Jornada de la tarde	12	1	1	2	34	0	0	0	5	6	5	5	5	5	5	6	5	5	5	5	5
1452	44	1	Jornada de la mañana, Jornada de la tarde	12	1	1	2	34	5	1	2	2	2	5	5	5	5	2	6	5	0	0	0	5
2482	41	1	Jornada de la tarde	12	1	1	1	34	0	0	0	1	6	6	6	6	6	5	0	1	0	0	0	0
131	44	1	Jornada de la mañana, Jornada de la tarde	12	1	1	1	35	2	2	2	2	4	4	3	4	5	2	1	2	1	1	1	1
142	44	1	Jornada de la mañana, Jornada de la tarde	12	1	1	1	35	1	1	2	2	4	4	3	3	3	0	0	1	1	1	1	1
164	44	1	Jornada de la mañana	12	1	1	2	35	0	0	0	0	1	1	1	1	1	1	0	0	0	1	0	0
700	44	1	Jornada de la mañana	12	1	1	2	35	0	0	0	0	0	0	0	0	0	0	0	0	0	0	0	0
1507	44	2	Jornada vespertina	12	1	1	2	35	6	0	0	0	0	0	1	0	1	1	1	1	0	2	0	1
1508	44	1	Jornada de la mañana, Jornada de la tarde	12	1	1	2	35	0	0	0	0	6	6	6	4	0	0	0	0	0	0	0	3
1574	44	1	Jornada de la mañana, Jornada de la tarde	12	1	1	2	35	6	6	0	2	6	6	6	6	6	6	6	6	4	4	4	4
1794	34	1	Jornada de la mañana, Jornada de la tarde	12	1	1	2	35	1	0	0	3	4	4	4	4	4	1	4	3	0	4	1	4
1928	44	1	Jornada de la mañana, Jornada de la tarde	12	1	1	2	35	3	0	0	0	4	6	5	4	5	0	0	4	0	1	0	0
1967	44	1	Jornada de la mañana, Jornada de la tarde	12	1	1	2	35	0	3	0	0	6	6	5	5	6	6	5	5	6	6	0	2
2141	44	2	Jornada de la mañana	12	1	1	2	35	3	1	1	2	5	5	5	5	5	5	5	5	4	5	2	4
2914	35	2	Jornada de la mañana	12	1	1	2	35	0	0	1	0	0	1	0	0	0	2	2	0	0	1	0	0
62	42	2	Jornada de la mañana	12	1	1	2	36	0	0	0	1	1	2	1	0	3	0	1	0	0	3	0	2
279	40	1	Jornada vespertina	12	1	1	2	36	0	1	1	1	6	6	6	6	6	6	5	5	4	4	1	2
585	44	1	Jornada de la mañana, Jornada de la tarde	12	1	1	2	36	1	2	0	0	1	1	1	1	1	1	2	0	0	2	0	2
841	44	2	Jornada de la mañana	12	1	1	2	36	3	2	0	2	0	3	4	0	3	0	0	2	2	2	2	2
1441	41	1	Jornada vespertina	12	1	1	2	36	2	2	1	2	6	6	6	6	6	1	1	6	2	1	0	1
1654	38	1	Jornada de la mañana, Jornada de la tarde	12	1	1	2	36	0	0	0	2	2	1	1	2	1	0	0	0	0	0	0	0
1855	44	1		12	1	1	2	36	5	0	0	0	6	6	6	5	6	5	0	5	0	1	0	0
1857	44	2	Jornada de la mañana, Jornada de la tarde	12	1	1	2	36	0	2	0	0	4	6	6	6	6	0	1	1	2	2	4	4
1862	20	2	Jornada de la mañana	12	1	1	2	36	5	0	1	1	6	6	6	6	6	6	6	6	4	4	0	0
1947	44	2	Jornada de la mañana, Jornada de la tarde	12	1	1	2	36	0	0	1	2	3	3	6	1	1	1	1	1	1	1	2	1
2017	44	1	Jornada de la mañana	12	1	1	2	36	0	0	0	1	1	1	1	1	1	0	0	0	0	1	0	0
2086	44	2	Jornada de la mañana, Jornada de la tarde, Jornad	12	1	1	2	36	0	0	0	5	5	5	5	4	5	0	0	0	0	0	0	0
2550	40	2	Jornada de la mañana	12	1	1	2	36	0	0	0	0	6	6	4	4	5	0	3	2	0	1	0	0
259	44	1	Jornada de la mañana	12	1	1	2	37	0	0	0	0	5	4	0	4	4	5	5	4	0	5	0	5
1140	44	1	Jornada de la mañana	12	1	1	2	37	1	0	0	0	4	6	6	6	6	6	0	3	0	1	0	0
1264	44	1	Jornada de la mañana	12	1	1	2	37	0	0	0	0	0	1	1	0	0	0	0	0	0	0	0	0
1692	41	1	Jornada de la mañana	12	1	1	1	37	0	0	0	0	0	0	0	0	0	0	0	0	0	0	0	0
1752	44	1	Jornada de la mañana, Jornada de la tarde	12	1	1	2	37	3	3	3	2	6	6	5	5	5	3	3	3	3	4	1	3
2096	42	1	Jornada de la mañana	12	1	1	2	37	5	3	4	4	4	5	6	5	5	5	5	5	5	5	2	4
2622	37	2	Jornada de la mañana, Jornada de la tarde	12	1	1	2	37	3	2	0	0	5	5	5	5	5	0	2	2	0	2	2	2
2816	40	1	Jornada de la mañana	12	1	1	2	37	3	3	3	2	4	5	4	6	6	4	5	5	4	4	4	5
2831	44	2	Jornada de la mañana, Jornada de la tarde	12	1	1	2	37	0	0	0	0	0	2	2	0	0	0	2	0	0	0	0	0
140	42	1	Jornada de la mañana	12	1	1	2	38	0	0	1	2	2	2	1	1	1	1	1	1	1	1	0	0
662	44	1	Jornada de la mañana	12	1	1	2	38	0	0	0	0	1	2	1	1	1	0	0	0	0	0	0	0
713	29	1	Jornada de la mañana, Jornada de la tarde	12	1	1	2	38	0	0	0	0	0	0	0	0	0	0	0	0	0	0	0	0
774	44	1	Jornada de la mañana	12	1	1	1	38	1	2	1	2	2	2	2	1	3	0	1	2	3	2	0	2
775	44	1	Jornada de la mañana, Jornada de la tarde	12	1	1	1	38	6	4	4	3	6	6	6	6	6	4	4	1	4	4	1	4
849	44	1	Jornada de la mañana	12	1	1	2	38	0	0	0	2	6	5	5	5	5	5	3	4	4	3	0	4
1124	30	2	Jornada de la mañana	12	1	1	2	38	0	0	0	0	0	1	1	1	1	1	1	1	0	1	0	1
1174	37	1	Jornada de la mañana, Jornada de la tarde	12	1	1	2	38	0	0	0	0	0	0	0	0	0	0	0	0	0	0	0	0
1377	40	1	Jornada de la mañana, Jornada de la tarde	12	1	1	1	38	0	0	0	0	0	0	0	0	2	0	0	0	0	0	0	0
1489	32	1	Jornada de la mañana	12	1	1	2	38	0	0	0	0	2	2	0	0	0	1	1	1	0	1	0	0
1540	34	1	Jornada de la mañana	12	1	1	2	38	1	0	0	0	3	4	5	4	3	0	0	1	0	0	0	0
1812	44	1	Jornada de la mañana	12	1	1	2	38	0	0	0	0	2	1	1	0	2	1	1	0	0	1	1	4
1887	44	1	Jornada de la mañana	12	1	1	2	38	0	0	0	0	0	0	0	0	0	0	0	0	0	0	0	0
2649	42	1	Jornada de la mañana, Jornada de la tarde, Jornad	12	1	1	2	38	5	4	3	1	3	4	4	3	2	2	2	1	2	2	2	3
226	44	1	Jornada de la mañana, Jornada de la tarde	12	1	1	1	39	0	0	0	0	1	2	3	1	1	0	0	0	0	0	0	0
1170	38	2	Jornada de la mañana, Jornada de la tarde	12	1	1	2	39	5	2	1	1	3	5	5	4	2	0	0	1	0	1	0	0
1473	38	1	Jornada de la mañana, Jornada de la tarde	12	1	2	2	39	6	0	0	0	0	0	0	0	1	0	0	0	0	0	0	6
1545	44	1	Jornada de la mañana	12	1	1	2	39	2	5	1	0	5	5	5	5	5	1	6	6	2	6	1	5
1866	44	1	Jornada de la mañana	12	1	1	1	39	0	0	1	1	1	1	1	1	1	1	2	1	1	1	0	1
2050	43	1	Jornada de la mañana	12	1	1	3	39	2	4	4	4	5	5	5	5	5	5	5	5	5	5	3	4
2486	44	1	Jornada de la mañana	12	1	1	2	39	0	0	0	0	1	1	1	1	1	1	1	1	2	3	0	1
2705	32	1	Jornada de la mañana	12	1	1	1	39	3	5	0	2	6	3	6	6	6	2	2	2	0	2	0	2
2845	35	1	Jornada de la mañana	12	1	1	2	39	6	6	6	6	6	6	6	6	6	0	6	6	4	6	0	6
762	41	2	Jornada de la mañana, Jornada de la tarde	12	1	1	2	40	2	1	0	1	5	5	6	4	4	0	2	2	2	2	1	5
942	44	1	Jornada de la mañana	12	1	1	1	40	0	6	0	0	1	4	2	0	2	0	0	0	0	0	0	0
1019	30	1	Jornada de la mañana	12	1	1	2	40	0	6	0	0	0	2	0	0	0	0	0	0	0	0	0	0
1342	44	2	Jornada de la mañana, Jornada de la tarde	12	1	1	2	40	0	1	0	0	5	5	4	5	4	0	0	0	0	1	0	0
1829	44	1	Jornada de la mañana, Jornada de la tarde	12	1	1	2	40	1	1	1	1	6	6	5	5	5	0	0	0	0	0	0	0
1952	38	1	Jornada de la mañana	12	1	1	2	40	0	5	5	0	0	5	0	0	0	3	5	3	0	0	0	0
2404	35	2	Jornada de la mañana	12	1	1	2	40	0	0	0	0	5	4	4	4	0	0	0	0	0	0	0	0
2499	39	1	Jornada de la mañana, Jornada de la tarde	12	1	1	1	40	0	0	0	0	5	5	5	4	5	0	0	0	0	0	0	0
2819	35	2	Jornada de la mañana	12	1	1	2	40	0	0	0	0	1	1	1	0	0	0	0	0	0	0	0	0
11	37	1	Jornada de la mañana	12	1	1	1	41	1	1	1	1	2	2	3	3	3	3	3	2	0	1	0	1
753	33	1	Jornada de la tarde	12	1	1	1	41	1	2	2	2	0	2	0	0	0	0	0	0	0	1	0	0
801	44	1	Jornada de la mañana, Jornada de la tarde	12	1	1	2	41	1	1	1	1	1	5	1	1	1	0	0	0	0	0	0	0
719	42	1	Jornada de la mañana	12	1	1	1	42	4	4	4	5	5	6	6	6	6	6	4	6	2	2	1	2
2084	44	1	Jornada de la mañana	12	1	1	1	42	4	4	4	4	5	4	4	4	5	4	3	5	5	4	3	4
2163	38	1	Jornada de la mañana, Jornada de la tarde	12	1	1	2	42	0	0	0	0	0	0	0	0	0	0	0	0	0	0	0	0
2295	38	2	Jornada de la mañana	12	1	1	2	42	2	2	2	2	1	1	1	1	1	1	1	1	1	1	1	1
1653	38	2	Jornada de la mañana	12	1	1	2	43	6	6	1	1	2	2	0	1	1	1	1	1	0	0	0	0
1815	33	1	Jornada de la mañana	12	1	1	2	43	2	2	2	3	4	4	5	5	4	5	3	5	4	4	1	4
2133	42	1		12	1	1	2	43	5	4	4	4	4	5	5	4	4	4	4	5	4	5	3	4
2439	44	2	Jornada de la mañana	12	1	1	2	43	4	5	4	3	5	5	5	5	5	5	3	3	2	4	2	5
2769	41	1	Jornada de la mañana	12	1	1	2	43	0	0	0	2	3	4	4	4	2	2	0	1	0	0	0	1
856	38	1	Jornada de la mañana	12	1	1	2	44	0	0	0	0	1	4	2	2	0	1	1	1	2	1	0	1
2071	44	1	Jornada de la mañana	12	1	1	2	45	5	5	5	5	6	6	6	6	6	6	6	6	4	6	6	6
295	44	1	Jornada de la mañana, Jornada de la tarde	12	1	1	2	46	0	6	0	0	5	2	2	2	2	5	2	0	0	0	0	0
1225	44	1	Jornada de la mañana	12	1	1	2	46	0	0	0	6	5	5	6	5	5	5	4	3	3	3	2	4
2079	44	1	Jornada de la mañana, Jornada de la tarde	12	1	1	2	46	6	3	0	3	4	3	4	0	0	0	0	0	2	2	0	1
2663	44	1	Jornada de la mañana	12	1	1	2	46	4	4	1	4	6	6	6	6	6	0	0	4	0	4	0	5
1848	44	1	Jornada de la mañana	12	1	1	2	47	0	0	1	2	2	2	1	2	2	2	1	0	0	1	0	1
1942	44	2	Jornada de la mañana	12	1	1	2	47	0	0	0	0	1	3	3	3	0	2	0	0	0	0	0	0
2583	42	2	Jornada de la mañana	12	1	1	2	47	2	2	2	2	0	2	2	0	2	0	2	0	0	0	0	0
2651	42	2	Jornada de la mañana	12	1	1	2	48	0	0	0	0	1	1	0	0	0	0	0	0	0	1	0	0
418	44	1	Jornada de la mañana	12	1	1	2	49	0	0	1	1	1	1	0	1	1	1	1	1	0	1	0	1
821	44	1	Jornada de la mañana, Jornada de la tarde	12	1	1	2	49	4	4	0	0	1	3	3	3	3	1	0	1	4	1	0	4
1478	44	1	Jornada de la mañana	12	1	1	2	49	0	0	0	0	2	2	0	0	2	2	0	0	0	0	0	0
1230	43	1	Jornada de la mañana	12	1	1	1	49	0	0	0	0	1	2	1	1	2	1	2	1	0	1	1	1
602	40	1	Jornada de la mañana	12	1	1	2	50	6	5	5	5	6	6	6	6	6	5	5	6	4	5	0	4
1466	32	1	Jornada de la tarde	12	1	1	2	50	0	0	0	2	3	3	5	1	2	5	5	1	0	0	0	1
1620	38	2	Jornada de la mañana, Jornada de la tarde	12	1	1	2	50	5	4	4	4	6	6	6	6	6	6	5	6	5	5	4	5
913	28	1	Jornada vespertina	12	1	1	2	52	6	0	0	0	5	5	5	5	5	0	0	0	0	0	0	0
2112	43	1	Jornada de la mañana	12	1	1	2	52	5	5	0	0	5	5	4	4	4	0	4	5	4	5	0	4
2702	44	1	Jornada de la mañana, Jornada de la tarde	12	1	1	2	52	1	1	0	0	4	4	3	2	2	0	5	0	2	5	5	5
144	40	1	Jornada de la mañana	12	1	1	2	54	3	2	3	3	1	1	0	1	2	2	2	3	2	2	1	2
1180	44	1	Jornada de la mañana	12	1	1	1	54	1	1	0	0	0	1	0	0	1	0	0	0	0	0	0	0
1181	44	1	Jornada de la mañana	12	1	1	1	54	1	1	0	0	0	1	0	0	1	0	0	0	0	0	0	0
991	44	1	Jornada de la mañana, Jornada de la tarde	12	1	1	2	55	0	0	4	5	5	4	5	4	5	5	5	4	1	4	1	4
2327	38	2	Jornada de la mañana	12	1	1	2	55	0	0	0	0	0	3	0	0	0	1	0	0	0	0	0	0
2780	36	1	Jornada de la mañana	12	1	1	2	56	0	0	0	0	0	2	0	0	0	0	1	0	0	1	0	0
199	27	1	Jornada de la tarde	12	1	1	2	57	0	0	0	0	0	1	0	1	0	0	0	0	0	1	0	0
2111	44	2	Jornada de la mañana	12	1	1	2	57	1	1	2	2	2	4	4	4	5	5	3	2	1	4	2	0
2394	40	2	Jornada de la mañana	12	1	1	1	58	3	0	0	0	5	4	1	1	2	2	1	0	1	1	0	1
1404	30	1	Jornada de la mañana, Jornada de la tarde	12	1	1	2	59	0	0	0	1	4	6	2	3	3	5	0	2	2	3	0	0
588	30	2	Jornada de la mañana	12	1	1	1	60	0	1	0	0	2	1	1	2	2	2	1	1	2	2	2	2
2681	33	1	Jornada de la mañana	12	1	1	2	60	0	0	0	0	3	4	4	3	4	3	3	0	5	0	0	1
935	32	1	Jornada de la mañana	12	1	1	2	62	0	0	0	0	6	6	4	4	4	4	1	1	1	4	0	0
804	44	1	Jornada de la mañana	12	2	1	1	35	0	0	1	2	6	6	5	5	3	0	0	1	0	0	0	0
831	25	1	Jornada de la mañana	12	2	1	1	35	3	3	3	3	3	5	5	5	5	1	1	2	1	3	0	0
645	38	1	Jornada de la mañana	12	2	1	2	36	0	0	0	0	2	4	4	4	4	0	0	0	0	1	0	0
1102	44	1	Jornada de la mañana, Jornada de la tarde	12	2	1	1	37	6	0	0	0	6	6	6	6	6	6	6	6	0	1	0	5
1305	30	2	Jornada vespertina	12	2	1	1	37	2	1	1	1	2	2	2	2	2	2	2	2	2	1	1	1
1625	21	2	Jornada de la mañana	12	2	1	2	37	1	1	1	1	3	3	2	2	4	1	1	1	1	1	1	3
2984	44	1	Jornada de la mañana, Jornada de la tarde	12	2	1	1	37	6	0	0	0	6	6	6	6	6	6	6	6	0	1	0	5
2640	21	2	Jornada de la mañana	12	2	1	1	39	0	0	1	1	1	5	3	1	1	1	1	1	0	1	1	1
1939	40	2	Jornada de la mañana, Jornada de la tarde	12	2	1	2	40	1	0	0	1	6	6	6	6	6	6	6	4	1	2	2	0
1312	33	2	Jornada de la mañana	12	2	1	2	41	0	0	0	0	2	1	0	1	1	0	0	0	0	0	0	0
1720	44	1	Jornada de la mañana, Jornada de la tarde	12	2	1	2	41	0	0	0	1	2	2	1	0	2	0	2	2	2	2	0	2
955	31	1	Jornada de la mañana, Jornada de la tarde	12	2	1	2	42	1	1	1	2	2	2	1	0	0	0	0	0	1	1	1	0
78	43	1	Jornada de la mañana, Jornada de la tarde	12	2	1	1	44	5	0	2	2	5	5	5	5	5	3	3	2	0	1	0	0
693	44	1	Jornada de la mañana, Jornada de la tarde	12	2	1	2	50	5	1	0	0	0	1	6	6	6	0	0	1	0	0	0	0
2438	8	2	Jornada de la mañana, Jornada de la tarde	12	3	1	1	40	0	0	0	0	1	2	3	1	2	0	0	0	0	1	0	2
288	44	1	Jornada de la mañana, Jornada de la tarde	12	5	1	2	40	5	0	0	0	1	2	3	2	2	2	1	1	1	0	0	1
769	40	1	Jornada de la mañana	12	5	1	2	40	5	5	6	6	6	6	4	4	3	4	4	4	3	3	1	1
2139	44	1	Jornada de la mañana, Jornada de la tarde	13	1	1	2	36	0	0	0	0	0	1	0	0	0	0	0	0	0	0	0	0
902	44	1	Jornada de la mañana	13	1	1	2	37	1	1	1	1	1	1	0	1	1	1	1	1	1	1	0	1
577	44	1	Jornada de la mañana, Jornada de la tarde	13	1	1	2	38	1	1	1	1	1	1	1	1	1	1	1	1	0	1	0	0
681	44	1	Jornada de la mañana	13	1	1	2	38	0	6	0	1	0	1	0	0	0	0	0	0	0	0	0	0
888	44	1	Jornada de la mañana, Jornada de la tarde	13	1	1	2	38	0	0	0	0	5	2	0	0	1	0	1	0	0	0	0	0
89	36	1	Jornada de la mañana	13	1	1	2	39	0	2	0	0	0	1	1	1	1	1	1	1	2	1	2	1
111	41	1	Jornada de la mañana	13	1	1	1	39	6	0	5	5	6	6	0	0	0	5	5	5	6	5	5	5
922	44	1	Jornada de la mañana, Jornada de la tarde	13	1	1	2	39	0	0	1	3	5	5	4	4	4	0	0	2	0	1	0	0
1391	40	2	Jornada de la mañana, Jornada de la tarde	13	1	1	2	39	0	0	0	0	3	3	3	2	3	0	3	3	0	3	0	0
1456	42	1	Jornada de la mañana, Jornada de la tarde	13	1	1	2	41	4	0	3	4	5	4	3	2	2	0	0	1	0	2	0	0
1762	32	1	Jornada de la mañana	13	1	1	2	41	6	6	6	6	6	6	6	6	6	4	1	3	0	6	0	4
2559	44	2	Jornada de la mañana	13	1	1	2	42	0	0	0	0	2	2	2	2	2	0	0	0	0	0	0	0
609	44	1	Jornada de la mañana	13	1	1	1	43	1	0	0	5	5	5	4	4	4	1	1	4	1	4	0	4
1133	44	1	Jornada de la mañana	13	1	1	1	43	1	0	0	5	5	5	4	4	4	1	1	4	1	4	0	4
1177	39	2	Jornada de la mañana, Jornada de la tarde	13	1	1	2	53	4	5	3	6	4	5	6	4	6	6	6	6	4	3	0	1
155	44	1	Jornada de la mañana, Jornada de la tarde	13	1	1	1	56	0	1	1	4	6	4	4	3	5	4	4	3	0	4	0	3
212	44	1	Jornada de la mañana, Jornada de la tarde	13	1	1	2	34	0	0	0	0	0	0	1	0	0	0	0	0	0	0	0	0
2270	24	2	Jornada de la mañana, Jornada de la tarde	13	1	1	1	34	0	0	0	0	4	4	3	5	4	1	1	3	1	3	0	2
976	44	2	Jornada de la mañana	13	1	1	2	35	3	1	0	0	6	6	6	5	4	0	0	0	0	5	0	0
999	42	1	Jornada de la mañana, Jornada de la tarde	13	1	1	1	35	0	0	0	0	1	1	1	1	2	1	1	1	1	1	1	1
1450	20	2	Jornada de la tarde	13	1	1	1	35	2	3	2	2	5	4	3	3	3	4	4	5	2	3	3	4
1916	40	2	Jornada de la mañana, Jornada de la tarde	13	1	1	2	35	1	1	1	1	1	2	2	2	2	0	0	0	0	2	0	0
2192	44	1	Jornada de la mañana, Jornada de la tarde, Jornad	13	1	1	2	35	3	3	3	3	5	5	5	5	5	5	5	5	5	5	0	3
750	44	1	Jornada de la mañana	13	1	1	1	36	3	3	3	3	3	4	4	4	4	4	4	3	4	4	4	3
959	44	1	Jornada de la mañana	13	1	1	1	36	3	3	3	3	3	4	4	4	4	4	4	3	4	4	4	3
1138	41	1	Jornada de la mañana, Jornada de la tarde	13	1	1	2	36	0	0	0	0	6	6	6	6	6	0	0	0	0	3	0	0
1564	44	1	Jornada de la mañana	13	1	1	1	36	3	3	3	3	3	4	4	4	4	4	4	3	4	4	4	3
1630	44	1	Jornada de la mañana	13	1	1	2	36	2	2	1	1	2	2	1	1	2	1	2	2	2	2	0	2
2857	44	2	Jornada de la mañana	13	1	1	2	36	2	0	0	0	4	1	4	0	0	0	0	0	0	0	0	0
2891	44	2	Jornada de la mañana	13	1	1	1	36	0	0	2	1	1	1	2	1	1	0	0	0	0	0	0	0
2994	44	1	Jornada de la tarde, Jornada vespertina	13	1	1	2	36	6	0	0	0	6	6	6	6	6	5	0	6	1	6	5	5
918	44	1	Jornada de la mañana, Jornada de la tarde	13	1	1	2	37	0	0	0	1	5	5	5	5	1	1	0	0	1	1	0	0
1631	38	2	Jornada de la mañana	13	1	#NULL!	2	37	5	6	0	0	6	6	6	6	6	0	0	4	0	1	0	6
1985	44	1	Jornada de la mañana, Jornada de la tarde	13	1	1	2	37	3	3	3	3	3	1	3	3	3	2	2	2	3	3	1	1
2029	41	1	Jornada de la mañana, Jornada de la tarde	13	1	1	1	37	1	0	0	0	1	1	1	1	1	0	0	0	0	1	0	0
2213	28	2	Jornada de la mañana, Jornada de la tarde	13	1	1	2	37	5	0	5	3	3	4	6	6	6	0	0	0	0	0	0	0
2260	44	1	Jornada de la mañana	13	1	1	1	37	4	3	5	5	4	5	5	5	4	3	3	4	3	4	2	4
2430	41	1	Jornada de la mañana	13	1	1	2	37	0	0	0	0	3	3	3	0	3	0	0	2	0	2	0	2
718	36	1	Jornada de la mañana	13	1	1	2	38	0	0	0	0	1	2	2	1	0	0	0	0	0	0	0	0
800	30	1	Jornada de la mañana	13	1	1	2	38	0	0	0	0	0	0	0	0	0	1	1	0	0	1	0	0
1223	35	2	Jornada de la mañana	13	1	1	2	38	6	6	0	2	6	6	6	6	6	6	2	6	2	6	0	0
1438	34	1	Jornada de la mañana	13	1	1	2	38	0	1	1	1	1	1	1	0	0	0	0	0	6	0	6	0
646	40	2	Jornada de la mañana	13	1	1	2	39	6	0	0	0	0	2	2	0	0	2	0	5	3	3	0	0
855	44	1	Jornada de la mañana	13	1	1	2	39	4	4	5	4	4	4	4	4	4	4	4	4	4	4	4	4
862	30	1	Jornada de la mañana	13	1	1	2	39	1	1	0	0	2	3	1	1	3	5	5	3	3	4	0	2
874	35	2	Jornada de la mañana, Jornada de la tarde	13	1	1	2	39	0	1	0	3	6	6	5	5	3	0	0	2	0	3	0	3
1068	42	1	Jornada de la mañana, Jornada de la tarde	13	1	1	2	39	0	0	0	0	6	6	4	4	4	1	1	0	0	0	1	0
1401	42	1	Jornada de la mañana, Jornada de la tarde	13	1	1	2	39	0	0	1	1	1	1	1	1	1	2	1	1	1	1	1	1
2752	44	1	Jornada de la mañana, Jornada de la tarde	13	1	1	2	39	0	0	0	0	3	3	2	2	2	4	0	0	0	1	2	2
2787	44	1	Jornada de la tarde	13	1	1	2	39	3	1	0	0	2	2	2	2	2	0	2	2	0	3	0	1
795	44	1	Jornada de la mañana	13	1	1	2	40	0	0	0	0	2	2	0	0	0	0	0	0	0	0	0	0
863	44	1	Jornada de la mañana	13	1	1	1	40	0	1	0	3	3	3	2	2	2	0	1	2	1	1	0	1
1281	44	1	Jornada de la mañana	13	1	1	2	40	0	1	1	0	1	1	0	1	0	1	0	0	6	1	5	0
632	44	1	Jornada de la mañana	13	1	1	2	41	2	4	1	1	6	6	6	4	0	2	1	5	0	1	0	0
840	44	1	Jornada de la mañana	13	1	1	2	41	2	4	1	1	6	6	6	4	0	2	1	5	0	1	0	0
984	44	1	Jornada de la mañana, Jornada de la tarde	13	1	1	2	41	0	0	0	0	0	0	0	0	0	1	1	0	0	0	0	1
1424	44	1	Jornada de la mañana	13	1	1	2	41	2	4	1	1	6	6	6	4	0	2	1	5	0	1	0	0
2536	41	2	Jornada de la mañana	13	1	1	1	41	3	1	1	2	3	5	5	5	5	1	1	2	0	1	0	0
1106	44	1	Jornada de la mañana, Jornada de la tarde	13	1	1	2	42	0	0	0	0	0	1	1	1	1	1	0	1	0	0	0	0
2253	30	1	Jornada vespertina	13	1	2	1	42	0	0	0	0	0	0	0	0	0	0	0	0	0	0	0	0
2302	35	2	Jornada de la tarde	13	1	1	2	42	5	6	4	4	6	6	6	6	6	6	6	6	5	5	4	4
2818	43	1	Jornada de la mañana	13	1	1	2	43	6	0	1	0	1	1	1	1	1	1	0	1	0	1	0	0
1400	42	2	Jornada de la mañana	13	1	1	2	44	6	3	1	0	5	6	6	6	6	6	6	6	6	6	6	5
1439	44	2	Jornada de la mañana, Jornada de la tarde	13	1	1	2	44	6	0	0	4	6	6	4	6	5	6	2	2	0	5	1	3
368	36	1	Jornada de la mañana	13	1	1	2	45	0	0	0	0	0	0	0	0	2	1	1	0	0	1	0	0
485	35	1	Jornada de la mañana	13	1	1	2	45	1	0	2	2	5	6	5	4	4	6	0	3	0	3	0	5
95	30	1	Jornada de la mañana	13	1	1	2	46	3	2	3	3	5	6	6	6	6	6	6	6	5	5	4	2
1668	34	2	Jornada de la mañana	13	1	1	2	46	2	0	0	2	1	1	0	0	1	1	0	1	0	2	0	1
1995	41	1	Jornada de la mañana	13	1	1	2	47	2	5	5	6	6	6	6	6	5	3	3	5	3	3	0	1
2572	44	1	Jornada de la mañana	13	1	1	1	47	1	1	0	3	6	6	5	5	5	0	0	2	0	0	0	0
1533	34	1	Jornada de la mañana	13	1	1	2	48	0	0	0	0	0	0	0	0	0	0	0	0	0	0	0	0
890	30	1	Jornada de la mañana	13	1	1	2	49	5	4	2	4	5	5	5	3	4	2	3	4	3	3	1	2
2851	30	2	Jornada de la tarde	13	1	1	2	49	0	0	0	0	5	5	5	5	5	5	1	4	0	1	0	1
1013	38	1	Jornada de la mañana	13	1	1	2	50	5	4	4	6	6	6	5	6	6	4	5	6	5	6	0	5
1890	43	1	Jornada de la mañana	13	1	1	2	52	4	4	4	4	4	4	2	0	0	0	0	0	0	0	0	0
1783	34	1	Jornada de la mañana	13	1	1	2	54	0	1	0	1	1	1	0	0	1	0	0	1	0	1	0	0
1763	44	1	Jornada de la mañana, Jornada de la tarde	13	1	1	1	56	0	0	0	0	0	0	0	0	0	1	0	0	0	0	0	0
1198	30	2	Jornada de la tarde	13	2	1	2	35	2	2	2	6	5	6	5	2	5	4	1	4	2	4	1	2
1091	19	1	Jornada de la mañana	13	2	1	2	37	3	3	3	5	6	6	6	6	4	2	2	4	2	1	1	1
1806	31	1	Jornada de la mañana	13	2	1	1	38	0	6	6	0	5	5	5	5	5	5	5	5	3	3	3	4
2175	24	2	Jornada de la mañana, Jornada de la tarde	13	2	1	2	41	0	0	0	0	1	2	2	2	2	0	0	0	0	0	0	0
2308	33	1	Jornada de la mañana, Jornada de la tarde	13	2	1	1	41	0	0	1	1	3	3	3	3	3	3	1	3	2	4	3	4
736	20	2	Jornada de la mañana	13	2	2	2	43	1	0	0	0	1	2	3	3	3	0	0	0	0	0	0	0
1687	44	2	Jornada de la mañana	13	2	1	1	44	0	0	0	0	2	4	2	3	2	0	0	0	0	1	0	0
1912	39	1	Jornada de la mañana	13	2	1	1	60	6	6	6	4	6	6	6	6	6	6	6	6	6	6	2	6
1185	44	1	Jornada de la mañana, Jornada de la tarde	13	7	1	1	42	5	4	0	0	3	3	3	3	2	0	0	0	0	1	0	0
5	44	2	Jornada de la mañana, Jornada de la tarde	14	1	1	1	36	4	5	5	6	4	5	5	5	5	4	5	4	4	4	4	5
2223	40	1	Jornada de la mañana, Jornada de la tarde	14	1	1	2	36	1	0	1	2	6	6	6	6	4	0	0	1	1	1	0	1
711	8	1	Jornada de la mañana	14	1	1	2	38	0	0	3	0	2	3	3	0	3	4	0	0	0	3	0	0
1298	44	2	Jornada de la mañana	14	1	1	2	38	4	5	0	0	1	1	1	1	1	2	1	1	1	1	0	0
2304	44	1	Jornada de la mañana	14	1	1	2	38	0	0	0	0	6	5	5	5	4	4	0	0	0	0	0	0
655	42	2	Jornada de la mañana, Jornada de la tarde	14	1	1	1	39	5	0	3	3	3	2	1	1	1	6	3	3	1	1	0	1
1162	44	1	Jornada de la mañana, Jornada de la tarde	14	1	1	2	39	1	1	3	3	3	3	5	5	4	3	5	5	4	4	0	5
355	44	2	Jornada de la mañana, Jornada de la tarde	14	1	1	2	40	3	3	0	2	4	6	6	6	6	1	0	5	0	2	0	1
2132	39	1	Jornada de la mañana	14	1	1	2	40	0	1	0	1	4	5	5	5	5	6	2	3	4	4	4	4
1428	43	1	Jornada de la mañana	14	1	1	1	43	1	1	0	0	2	2	1	1	1	0	0	0	1	1	0	0
19	44	2	Jornada de la mañana	14	1	1	2	44	2	0	0	1	6	6	5	6	6	5	3	4	1	2	1	4
2784	44	2	Jornada de la mañana, Jornada de la tarde	14	1	1	2	47	4	2	3	2	4	2	1	0	2	0	1	0	4	0	0	1
1626	30	1	Jornada de la mañana	14	1	1	2	49	0	0	0	0	0	1	0	0	0	0	1	0	0	0	0	0
738	44	1	Jornada de la mañana	14	1	1	2	50	3	0	2	6	6	6	6	5	6	3	3	6	3	3	0	0
1043	44	1	Jornada de la mañana, Jornada de la tarde	14	1	1	1	51	0	0	0	6	1	5	5	5	5	0	0	0	0	6	0	0
2940	38	2	Jornada de la mañana	14	1	1	2	52	0	0	0	0	1	1	0	0	1	1	0	0	1	1	1	0
624	44	1	Jornada de la mañana, Jornada de la tarde	14	1	1	2	36	0	0	0	0	0	2	0	0	0	2	0	0	2	0	0	0
1526	44	1	Jornada de la mañana, Jornada de la tarde	14	1	1	2	36	3	0	6	6	6	6	6	6	6	6	0	6	0	0	0	0
2781	44	1	Jornada de la mañana	14	1	1	2	36	1	1	3	2	5	5	4	5	3	1	2	1	1	2	1	5
916	38	1	Jornada de la mañana, Jornada de la tarde	14	1	1	2	37	0	0	0	0	1	0	2	2	0	2	2	1	2	4	0	2
1835	28	2	Jornada de la mañana	14	1	1	1	37	0	0	0	0	1	1	0	0	0	0	0	0	0	0	0	0
2239	44	1	Jornada de la mañana	14	1	1	2	37	0	0	0	6	6	6	6	6	6	6	6	1	0	6	0	6
2609	44	1	Jornada de la mañana	14	1	1	2	37	0	0	0	0	1	5	5	4	4	5	5	3	1	3	0	2
2902	44	1	Jornada de la mañana, Jornada de la tarde	14	1	1	1	37	0	0	0	0	3	3	0	0	0	0	0	0	0	0	0	0
172	44	1	Jornada de la mañana	14	1	1	2	38	0	0	0	0	1	1	1	2	3	0	0	0	0	0	0	0
377	44	2	Jornada de la mañana, Jornada de la tarde	14	1	1	2	38	0	0	0	6	6	6	4	4	4	6	6	4	4	4	0	5
454	44	2	Jornada de la mañana, Jornada de la tarde	14	1	1	2	38	5	3	3	3	3	6	6	6	2	1	5	4	4	1	0	0
567	40	2	Jornada de la mañana	14	1	1	2	38	1	2	2	2	3	2	1	0	0	0	1	1	0	1	0	1
1529	35	1	Jornada de la mañana	14	1	1	2	38	0	0	0	0	1	4	1	3	0	0	0	1	0	0	0	1
1629	30	1	Jornada de la mañana	14	1	1	2	38	4	3	2	2	6	6	6	6	6	0	0	0	0	0	0	0
1839	38	1	Jornada de la mañana	14	1	1	2	38	1	0	2	2	4	4	1	2	1	0	0	0	0	2	0	1
2070	40	2	Jornada de la mañana	14	1	1	2	38	6	6	6	6	6	6	6	6	6	6	6	6	6	6	0	6
2102	38	1	Jornada de la mañana, Jornada de la tarde	14	1	1	1	38	0	0	0	0	1	1	0	0	0	0	0	0	0	1	0	0
2278	40	2	Jornada de la mañana, Jornada de la tarde	14	1	1	2	38	0	0	0	0	1	3	3	3	0	0	1	2	0	3	0	1
2747	35	1	Jornada de la mañana, Jornada de la tarde	14	1	1	2	38	6	0	0	0	0	0	0	0	0	0	0	0	0	0	0	0
2850	40	2	Jornada de la mañana, Jornada de la tarde	14	1	1	1	38	0	0	0	0	5	5	3	3	3	3	3	3	3	3	3	3
2623	37	1	Jornada de la mañana, Jornada de la tarde	14	1	1	2	38	2	0	0	0	2	2	2	0	2	2	1	1	0	1	0	1
2276	44	1	Jornada de la mañana	14	1	1	2	39	1	1	1	0	4	4	4	4	4	0	0	0	0	0	0	0
2655	44	1	Jornada de la mañana	14	1	1	2	39	0	0	0	1	1	0	0	0	2	2	1	1	1	1	1	1
68	44	1	Jornada de la mañana	14	1	1	2	40	3	1	0	0	1	2	0	0	1	6	6	4	4	1	0	0
1372	38	1	Jornada de la mañana	14	1	1	1	40	0	0	1	1	1	2	1	1	1	0	1	1	1	2	0	1
1755	44	1	Jornada de la mañana, Jornada de la tarde	14	1	1	2	40	0	0	0	0	0	0	1	0	0	0	0	0	0	0	0	0
1063	40	1	Jornada de la mañana	14	1	1	2	41	6	3	3	2	2	3	2	2	3	2	1	2	2	3	1	0
8	41	1	Jornada de la mañana, Jornada de la tarde	14	1	1	2	42	3	1	0	0	1	1	0	0	2	0	1	1	0	1	0	0
985	44	1	Jornada de la mañana, Jornada de la tarde	14	1	1	2	42	0	6	0	0	5	5	4	4	4	0	0	0	0	0	0	0
1616	30	2	Jornada de la tarde	14	1	1	2	42	6	6	6	6	6	6	6	6	6	6	3	4	0	1	0	2
1728	44	1	Jornada de la mañana	14	1	1	2	42	0	0	0	1	5	5	5	5	0	0	1	0	1	0	0	1
1790	44	1	Jornada de la mañana, Jornada de la tarde	14	1	1	2	42	0	0	0	0	0	0	3	1	1	0	0	0	0	0	0	0
1895	31	2	Jornada de la mañana	14	1	1	2	42	0	0	0	1	1	1	1	1	1	1	0	0	0	0	0	0
946	30	2	Jornada de la mañana	14	1	1	2	43	0	0	0	0	3	3	3	3	3	6	6	4	0	3	0	3
1206	44	1	Jornada de la mañana	14	1	1	2	43	3	3	2	2	4	5	4	4	4	1	1	2	1	1	1	1
2003	43	1	Jornada de la mañana, Jornada de la tarde	14	1	1	2	43	0	0	0	0	6	0	0	0	0	0	0	0	0	0	0	0
1446	20	1	Jornada de la mañana, Jornada de la tarde	14	1	1	2	44	3	0	2	3	1	2	2	1	3	0	0	0	0	0	0	0
2833	44	3	Jornada de la mañana	14	1	1	1	44	0	0	0	3	5	5	5	3	1	0	0	0	0	0	0	0
2014	42	1	Jornada de la mañana, Jornada de la tarde	14	1	1	2	45	6	6	0	0	6	6	6	6	6	6	6	6	5	5	0	6
770	44	1	Jornada de la mañana	14	1	1	2	45	6	4	4	4	4	5	5	5	6	4	4	5	5	4	1	5
973	44	2	Jornada de la mañana, Jornada de la tarde	14	1	1	2	46	1	0	0	1	4	6	6	4	4	6	5	2	1	0	1	3
1534	38	2	Jornada de la mañana, Jornada de la tarde	14	1	1	2	46	6	5	4	5	4	6	4	4	4	4	4	4	4	4	4	4
1779	44	1	Jornada de la mañana	14	1	1	2	46	0	0	0	0	0	3	4	0	0	0	0	0	0	0	0	0
2059	44	2	Jornada de la mañana	14	1	1	2	46	0	0	0	2	2	5	4	2	2	5	2	2	0	0	0	0
2297	44	1	Jornada vespertina	14	1	1	2	46	0	0	0	0	2	6	6	4	4	0	0	0	0	0	0	0
2099	44	1	Jornada de la mañana, Jornada de la tarde	14	1	1	2	46	3	2	3	3	6	6	6	2	3	2	6	6	6	6	4	4
156	44	1	Jornada de la mañana	14	1	1	1	47	0	0	0	3	4	5	4	2	4	2	2	0	2	4	0	6
974	30	1	Jornada de la mañana	14	1	1	2	47	0	0	0	0	6	6	6	6	6	6	6	5	2	5	0	4
1423	33	1	Jornada de la mañana	14	1	1	1	47	0	0	0	0	4	4	4	4	2	0	2	2	2	2	0	3
1650	36	1	Jornada de la tarde	14	1	1	1	47	5	5	5	5	6	6	5	5	5	5	5	5	5	5	3	3
2641	39	2	Jornada de la mañana	14	1	1	1	47	0	3	3	3	1	1	1	1	1	1	1	1	1	1	1	2
1197	40	1	Jornada de la mañana	14	1	1	2	48	0	0	0	3	6	6	6	4	6	0	0	2	0	4	0	0
75	34	1	Jornada de la mañana	14	1	1	1	49	0	0	0	0	0	1	0	0	0	1	1	0	2	0	0	1
1965	44	1	Jornada de la mañana	14	1	1	1	49	0	0	0	0	0	2	0	0	0	0	0	0	0	1	0	1
2751	37	1	Jornada de la tarde, Jornada vespertina	14	1	1	2	49	0	0	0	0	0	0	0	0	0	0	0	0	0	0	0	0
2455	44	1	Jornada de la mañana, Jornada de la tarde	14	1	1	1	50	0	0	0	0	0	0	0	0	0	0	0	0	0	0	0	0
1301	44	1	Jornada de la mañana	14	1	1	1	51	2	4	4	5	4	5	3	3	2	2	2	1	4	4	0	0
817	42	1	Jornada de la mañana, Jornada de la tarde	14	1	1	2	53	0	0	0	0	1	5	0	0	0	1	1	1	1	1	1	1
1588	41	1	Jornada de la mañana	14	1	1	2	53	0	0	0	0	0	0	1	0	2	0	1	1	0	0	0	0
2038	37	2	Jornada de la mañana	14	1	1	2	53	0	0	0	0	0	0	0	0	0	0	0	0	0	0	0	0
2325	36	1	Jornada de la mañana	14	1	1	1	53	0	0	0	0	0	5	5	0	0	0	0	0	0	0	0	0
2206	39	1		14	1	1	2	54	1	1	1	1	2	3	4	2	1	0	1	1	1	2	1	1
2626	44	1	Jornada de la mañana	14	1	1	2	54	0	0	2	2	6	0	0	2	2	0	2	1	2	2	2	1
1769	43	1	Jornada de la mañana, Jornada de la tarde	14	1	1	1	55	0	0	1	3	5	5	3	3	1	1	1	1	0	1	1	1
2656	44	1	Jornada de la mañana, Jornada de la tarde	14	1	1	2	55	2	1	1	1	2	6	6	6	0	6	6	6	6	6	6	6
1257	44	1	Jornada de la mañana, Jornada de la tarde	14	1	1	2	57	5	4	3	3	6	6	6	6	6	6	6	6	6	5	5	5
1015	6	3	Jornada de la mañana	14	2	1	1	37	0	0	0	0	0	0	0	0	1	0	1	1	1	2	0	0
2549	18	1	Jornada de la mañana	14	2	1	2	37	0	0	0	0	0	0	0	0	0	0	0	0	0	0	0	0
2627	34	2	Jornada de la mañana, Jornada de la tarde	14	2	1	1	38	6	6	6	6	6	6	6	6	6	6	5	5	5	6	5	6
2592	31	1	Jornada de la mañana, Jornada de la tarde	14	2	1	1	40	2	2	5	6	3	6	6	6	6	6	4	4	5	2	5	3
1697	38	1	Jornada de la mañana	14	2	1	2	42	1	1	1	1	1	4	4	4	4	3	3	1	0	1	0	1
2539	28	1	Jornada de la mañana	14	2	1	2	50	3	4	3	2	6	6	5	3	4	0	0	1	1	1	1	1
940	12	1	Jornada de la mañana	14	2	1	1	52	1	0	0	0	2	2	0	0	1	0	0	0	0	5	0	0
2920	17	1	Jornada de la mañana, Jornada de la tarde, Jornad	14	3	1	1	39	2	4	3	3	4	5	5	5	1	0	0	1	0	0	0	0
1040	44	1	Jornada de la mañana	14	5	1	2	41	1	1	1	1	3	3	3	3	3	3	1	1	1	2	0	1
789	40	1	Jornada de la mañana	15	1	1	1	37	5	4	6	6	6	6	6	6	6	4	4	6	6	3	1	2
1519	44	1	Jornada de la mañana	15	1	1	2	37	4	2	5	5	5	6	0	0	4	0	4	4	0	4	0	0
2786	35	2	Jornada de la mañana	15	1	1	2	37	2	2	3	2	6	5	5	4	4	4	6	4	4	5	0	1
633	33	2	Jornada de la mañana, Jornada de la tarde	15	1	1	1	39	6	6	5	5	5	5	5	5	5	4	4	4	4	4	3	3
2137	42	1	Jornada de la mañana	15	1	1	2	39	5	5	5	5	5	5	5	5	6	6	6	5	5	5	3	5
1100	44	1	Jornada de la mañana, Jornada de la tarde	15	1	1	2	40	6	6	6	6	6	6	6	6	6	6	6	6	4	4	0	4
1422	44	1	Jornada de la mañana, Jornada de la tarde	15	1	1	2	41	0	0	0	0	1	1	1	1	1	0	0	0	0	0	0	0
1215	31	2	Jornada de la mañana	15	1	1	1	42	0	0	0	0	0	2	1	1	0	0	0	0	0	0	0	0
690	44	2	Jornada de la mañana, Jornada de la tarde	15	1	1	1	43	5	0	0	0	2	2	2	2	2	2	0	0	0	1	0	0
1077	40	1	Jornada de la mañana, Jornada de la tarde	15	1	1	1	43	6	0	0	0	0	0	0	0	0	0	0	0	0	0	0	0
573	44	1	Jornada de la mañana, Jornada de la tarde	15	1	1	2	48	5	4	4	4	5	5	5	5	5	4	4	4	4	4	3	4
2978	44	1	Jornada de la mañana, Jornada de la tarde	15	1	1	2	48	5	4	4	4	5	5	5	5	5	4	4	4	4	4	3	4
749	38	1	Jornada de la mañana	15	1	1	1	49	0	0	0	0	0	1	0	0	0	0	0	0	0	1	0	0
568	38	1	Jornada de la mañana	15	1	1	2	52	1	0	0	0	0	1	0	0	0	2	1	0	0	0	0	6
1344	44	1	Jornada de la mañana	15	1	1	2	55	0	0	5	0	5	6	5	5	5	4	0	0	0	5	0	6
2861	44	2	Jornada de la mañana, Jornada de la tarde	15	1	1	2	34	0	0	0	0	3	3	3	3	3	1	1	1	0	1	0	4
2998	44	2	Jornada de la mañana, Jornada de la tarde	15	1	1	2	34	2	2	3	2	6	5	5	4	4	4	6	4	4	5	0	1
1226	36	2	Jornada de la mañana	15	1	1	2	37	2	2	2	2	2	0	0	0	0	0	0	0	0	1	0	0
2760	34	2	Jornada de la mañana	15	1	1	2	37	6	0	0	6	6	6	6	6	6	6	6	6	0	5	0	6
151	30	1	Jornada de la mañana, Jornada de la tarde	15	1	1	2	38	6	0	0	3	4	2	4	4	4	4	4	1	0	1	0	1
755	43	1	Jornada de la mañana, Jornada de la tarde	15	1	1	1	38	5	5	4	4	5	6	4	5	6	4	4	5	3	3	2	3
914	30	2	Jornada de la mañana	15	1	1	2	38	3	1	1	3	5	6	5	5	6	5	0	3	1	3	0	0
1681	34	1	Jornada de la mañana	15	1	1	1	38	2	3	3	2	2	1	1	2	3	3	2	2	1	2	1	1
2912	44	1	Jornada de la mañana, Jornada de la tarde	15	1	1	2	38	0	0	0	0	0	5	1	0	0	0	0	0	0	0	0	0
123	44	1	Jornada de la mañana, Jornada de la tarde	15	1	1	2	39	0	0	0	0	0	1	0	0	0	0	0	0	0	0	0	0
129	36	2	Jornada de la mañana	15	1	1	1	39	0	0	0	0	0	4	0	0	0	0	0	0	0	0	0	6
408	44	1	Jornada de la mañana, Jornada de la tarde	15	1	1	2	39	3	0	0	3	4	4	4	4	3	0	0	3	0	0	1	3
526	44	1	Jornada de la mañana	15	1	1	2	39	0	2	1	0	2	2	2	2	2	2	2	2	2	2	0	2
764	44	1	Jornada de la mañana, Jornada de la tarde	15	1	1	2	39	3	3	1	1	1	3	1	1	3	3	3	3	1	1	1	1
846	44	1	Jornada de la mañana, Jornada de la tarde	15	1	1	2	39	0	0	0	0	0	3	2	2	0	0	0	0	0	0	0	0
932	38	2	Jornada de la tarde, Jornada vespertina	15	1	1	2	39	5	5	6	3	6	5	5	5	3	4	4	2	2	3	0	2
1360	43	2	Jornada de la mañana	15	1	1	2	39	4	4	4	5	5	4	5	5	5	5	5	5	5	5	5	5
1580	44	1	Jornada de la mañana	15	1	1	2	39	0	0	0	0	0	2	2	2	1	1	1	0	0	1	0	0
1599	30	2	Jornada de la mañana	15	1	1	2	39	6	3	0	0	6	6	1	0	6	6	6	1	1	1	0	1
1766	44	1	Jornada de la mañana	15	1	1	3	39	3	3	3	3	5	5	5	5	3	0	0	3	0	2	0	0
1979	36	1	Jornada de la mañana	15	1	1	2	39	0	0	0	0	3	2	0	0	0	0	0	0	0	0	0	0
2238	44	2	Jornada de la mañana	15	1	1	2	39	0	0	0	0	1	1	1	0	1	2	2	2	2	0	0	1
2905	44	2	Jornada de la mañana, Jornada de la tarde	15	1	1	1	39	4	2	2	4	5	6	5	5	5	3	3	4	4	3	3	4
2941	35	4	Jornada de la mañana, Jornada de la tarde	15	1	1	2	39	2	1	0	0	3	3	2	2	2	2	3	2	0	1	1	2
2963	44	2	Jornada de la mañana	15	1	1	2	39	2	2	2	2	2	2	2	2	3	3	3	3	3	3	3	3
674	40	1	Jornada de la tarde	15	1	1	2	40	0	0	0	0	2	4	4	0	2	0	0	0	2	1	0	1
1172	44	2	Jornada de la tarde	15	1	1	2	40	0	0	5	5	4	3	3	0	0	1	1	0	0	0	0	0
1338	30	1	Jornada de la mañana	15	1	1	2	40	0	0	0	0	0	1	1	0	1	1	1	0	1	1	0	1
1382	44	1	Jornada de la mañana, Jornada de la tarde	15	1	1	2	40	0	6	0	0	1	1	0	1	3	0	1	0	0	0	0	0
1531	37	1	Jornada de la mañana	15	1	1	2	40	0	6	0	0	6	6	5	6	5	0	0	0	0	0	0	0
1676	38	2	Jornada de la tarde	15	1	1	2	40	5	3	3	3	3	3	3	3	3	3	3	3	1	1	0	1
1747	40	1	Jornada de la mañana, Jornada de la tarde	15	1	1	3	40	6	6	4	5	6	5	6	6	6	0	0	0	0	0	0	0
2283	44	1	Jornada de la mañana, Jornada de la tarde	15	1	1	2	40	0	0	0	0	5	6	5	6	5	0	0	0	0	0	0	0
2662	44	1	Jornada de la mañana, Jornada de la tarde	15	1	1	2	40	0	0	0	0	0	0	0	0	0	0	0	0	0	2	0	0
85	44	1	Jornada de la mañana	15	1	1	2	41	0	0	0	1	5	5	5	5	2	0	2	1	1	1	0	1
678	38	1	Jornada de la mañana	15	1	1	2	41	6	1	1	0	5	6	4	4	5	3	4	5	3	5	0	5
1195	44	1	Jornada de la mañana	15	1	1	2	41	3	3	3	3	2	3	2	1	1	0	0	0	1	1	1	1
599	37	1	Jornada de la mañana, Jornada de la tarde	15	1	1	1	42	0	0	0	0	0	0	0	0	0	0	0	0	0	0	0	0
934	44	1	Jornada de la mañana, Jornada de la tarde	15	1	1	2	42	0	0	0	2	3	5	5	4	4	3	1	1	0	1	0	1
983	44	1	Jornada de la mañana, Jornada de la tarde	15	1	1	2	42	3	0	1	0	4	5	3	3	6	1	0	2	1	5	0	3
1028	40	1	Jornada de la mañana, Jornada de la tarde	15	1	1	2	42	1	1	1	0	0	0	0	0	0	0	0	0	0	0	0	0
1622	44	2	Jornada de la tarde	15	1	1	2	42	1	0	1	2	3	3	3	4	4	4	3	2	2	2	1	6
1727	44	1	Jornada de la mañana	15	1	2	2	42	6	6	4	6	6	6	6	6	6	6	6	6	6	6	6	6
2205	44	1	Jornada de la mañana	15	1	1	2	42	1	1	1	1	1	1	1	1	1	1	0	1	0	0	0	0
2452	30	2	Jornada de la mañana	15	1	1	2	42	2	0	0	2	3	3	3	3	3	4	3	0	3	3	0	2
42	44	2	Jornada de la mañana	15	1	1	1	43	0	0	0	0	0	1	0	0	1	2	1	1	0	0	0	0
64	44	1	Jornada de la mañana, Jornada de la tarde	15	1	1	1	43	0	0	3	4	4	5	4	4	4	3	0	2	4	1	0	2
114	44	1	Jornada de la mañana, Jornada de la tarde	15	1	1	3	43	3	1	1	1	4	5	3	4	3	2	1	1	0	2	0	1
1005	40	2	Jornada de la mañana	15	1	2	2	43	0	0	0	0	5	5	5	5	3	0	1	0	0	1	0	1
1253	44	1	Jornada de la mañana	15	1	1	2	43	0	0	0	0	0	3	2	1	1	6	6	3	0	0	0	0
1913	36	1	Jornada de la mañana, Jornada de la tarde	15	1	1	2	43	6	5	4	4	6	6	6	6	6	5	4	4	2	0	0	1
2668	26	2	Jornada de la mañana	15	1	1	2	43	0	0	0	0	0	0	0	0	0	2	0	0	0	0	0	0
2915	26	2	Jornada de la mañana	15	1	1	2	43	0	0	0	0	0	0	0	0	0	2	0	0	0	0	0	0
551	43	2	Jornada de la mañana, Jornada de la tarde	15	1	2	2	43	4	3	0	0	0	5	5	5	6	6	1	1	2	2	1	3
843	40	1	Jornada de la mañana, Jornada de la tarde	15	1	1	2	44	3	5	4	5	6	5	6	6	5	3	4	5	5	6	0	6
872	40	2	Jornada de la tarde	15	1	1	2	44	0	0	0	0	0	0	0	0	0	0	0	0	0	0	1	0
1817	21	1	Jornada de la mañana, Jornada de la tarde	15	1	1	2	44	6	0	6	0	0	0	1	0	0	0	0	0	0	0	0	0
2140	44	1	Jornada de la mañana, Jornada de la tarde	15	1	1	2	44	0	0	0	0	4	1	1	1	1	0	0	1	0	0	0	0
2512	37	4	Jornada de la mañana, Jornada de la tarde	15	1	1	2	44	5	4	4	4	1	6	4	3	4	4	4	4	4	4	4	3
2826	44	2	Jornada de la mañana, Jornada de la tarde	15	1	1	2	44	0	0	2	2	2	2	2	0	3	5	4	0	0	1	0	1
2889	44	1	Jornada de la mañana, Jornada de la tarde	15	1	1	2	44	0	6	3	2	1	1	1	1	1	0	0	0	0	0	0	0
1419	40	1	Jornada de la tarde	15	1	1	1	44	3	4	3	3	5	5	5	5	5	0	1	2	0	1	0	0
724	32	1	Jornada de la mañana	15	1	1	2	45	0	0	5	5	5	5	5	5	6	5	5	5	5	5	0	5
2617	41	1	Jornada de la mañana	15	1	1	2	45	2	2	2	2	2	2	2	2	2	2	2	2	2	2	1	2
2691	35	2	Jornada de la mañana	15	1	1	1	45	3	0	3	3	2	4	4	4	5	2	4	0	0	1	0	2
84	40	1	Jornada de la mañana	15	1	1	2	46	6	5	5	4	6	6	5	5	5	3	4	5	3	3	1	2
1203	40	1	Jornada de la mañana, Jornada de la tarde	15	1	1	1	46	0	2	1	1	5	3	1	1	1	0	0	1	1	4	2	1
1389	44	1	Jornada de la mañana	15	1	1	1	46	0	0	0	1	0	1	0	0	0	0	0	0	0	0	0	0
2120	38	2	Jornada de la mañana, Jornada de la tarde	15	1	1	2	46	4	3	1	3	3	5	5	6	6	4	4	4	3	3	1	1
2361	26	1	Jornada de la mañana, Jornada de la tarde	15	1	1	1	46	0	0	0	0	1	1	0	1	1	1	0	1	0	0	0	0
2827	44	1	Jornada de la mañana	15	1	1	2	47	5	5	5	5	6	6	5	5	5	0	1	4	3	3	0	3
177	44	2	Jornada de la mañana	15	1	1	2	48	4	0	2	2	6	6	6	6	6	6	5	5	4	6	0	2
1283	36	2	Jornada de la mañana	15	1	1	2	48	1	5	0	0	3	6	4	1	3	1	0	0	6	2	0	0
2288	41	2	Jornada de la mañana, Jornada de la tarde	15	1	1	2	49	0	0	0	1	0	1	1	0	0	0	0	1	0	0	0	0
1321	42	2	Jornada de la mañana	15	1	1	2	49	3	1	1	1	4	4	4	4	3	0	1	1	1	1	0	0
1250	41	1	Jornada de la mañana, Jornada de la tarde	15	1	1	2	50	0	0	0	0	6	6	2	2	4	5	0	0	0	0	0	0
2646	39	1	Jornada de la mañana	15	1	1	2	50	0	0	0	0	0	0	0	0	0	0	0	0	0	0	0	0
2746	38	2	Jornada de la mañana, Jornada de la tarde	15	1	1	2	50	6	3	0	0	5	5	0	0	0	0	0	0	0	5	0	0
2036	44	1	Jornada de la mañana	15	1	1	2	51	0	0	0	0	0	0	1	1	1	1	0	0	0	1	0	0
2064	38	1	Jornada de la mañana	15	1	1	1	51	5	5	5	6	6	5	3	5	6	6	6	5	5	5	5	5
326	41	1	Jornada vespertina	15	1	1	2	52	0	2	2	0	2	2	0	0	4	0	0	0	0	1	0	6
2103	44	2	Jornada de la mañana, Jornada de la tarde	15	1	1	1	52	1	2	3	1	3	3	2	2	3	0	3	0	0	3	0	0
765	35	1	Jornada de la mañana, Jornada de la tarde	15	1	1	2	53	0	0	0	0	1	1	0	2	1	2	1	0	0	1	0	0
332	39	1	Jornada de la mañana, Jornada de la tarde	15	1	1	2	55	0	0	2	0	4	4	1	4	4	5	5	4	4	4	0	4
1966	40	1	Jornada de la mañana, Jornada de la tarde	15	1	1	2	55	0	0	0	0	6	6	6	6	6	6	6	6	3	6	0	6
2118	37	1	Jornada de la mañana	15	1	1	2	56	0	0	0	0	6	6	4	4	6	0	0	1	0	0	0	0
625	44	2	Jornada de la mañana	15	1	1	2	58	2	2	2	2	2	2	2	2	1	2	1	1	1	1	1	1
1017	39	1	Jornada de la mañana, Jornada de la tarde	15	1	1	2	58	0	1	1	1	4	3	0	4	4	4	0	1	0	2	0	6
2241	36	2	Jornada de la mañana, Jornada de la tarde	15	1	1	1	59	6	0	0	0	2	1	0	0	0	1	0	0	1	0	0	0
232	42	1	Jornada de la mañana, Jornada de la tarde	15	1	1	2	60	0	0	0	0	3	3	3	0	0	3	0	0	0	0	0	0
1232	38	2	Jornada vespertina	15	1	1	1	60	0	0	0	0	4	0	0	0	0	0	0	0	0	0	0	0
2097	40	1	Jornada de la mañana	15	1	1	2	60	1	2	2	2	3	3	3	3	3	3	3	3	3	3	3	3
1155	44	1	Jornada de la mañana, Jornada de la tarde	15	1	1	2	62	2	2	1	1	2	3	2	2	2	3	3	2	3	3	1	2
1910	43	1	Jornada de la mañana	15	1	1	1	63	3	3	3	4	4	3	3	2	2	2	2	1	2	1	1	1
1089	34	1	Jornada de la mañana	15	1	1	2	63	1	1	1	1	3	4	3	1	1	1	2	2	2	2	2	2
2901	30	1	Jornada de la mañana	15	1	1	2	64	0	0	0	0	3	3	3	3	3	2	1	2	0	1	0	0
1425	44	1	Jornada de la mañana	15	1	1	2	64	0	0	0	0	0	0	0	1	0	0	0	0	0	0	0	0
2738	44	1	Jornada de la mañana	15	1	1	1	68	0	2	1	0	2	2	1	1	1	1	1	2	1	2	1	0
113	44	2	Jornada de la mañana, Jornada de la tarde	15	2	1	1	39	4	1	1	0	6	6	6	6	6	6	5	5	1	1	0	5
556	30	1	Jornada de la mañana	15	2	1	2	40	3	5	1	3	3	5	5	4	4	4	4	2	3	4	3	3
658	38	1	Jornada de la mañana, Jornada de la tarde	15	2	1	2	41	0	0	0	0	2	5	2	2	0	0	0	0	0	0	0	0
1052	10	2	Jornada de la tarde, Jornada vespertina	15	2	1	1	49	2	2	1	1	1	2	1	1	1	1	1	1	1	1	1	1
2983	10	2	Jornada de la tarde, Jornada vespertina	15	2	1	1	49	2	2	1	1	1	2	1	1	1	1	1	1	1	1	1	1
1530	44	1	Jornada de la mañana, Jornada de la tarde	16	1	1	2	41	0	0	0	6	4	0	0	0	4	0	0	0	0	4	0	0
1907	43	1	Jornada de la mañana	16	1	1	2	42	3	5	1	2	5	6	5	5	5	3	1	2	2	4	0	4
2895	41	1	Jornada de la mañana	16	1	1	1	42	0	0	0	0	0	2	1	0	0	0	0	0	0	0	0	0
1731	44	1	Jornada de la mañana, Jornada de la tarde	16	1	1	2	43	6	6	3	0	6	6	6	6	6	4	5	5	1	0	0	2
2129	42	1	Jornada de la mañana, Jornada de la tarde	16	1	1	2	44	0	0	1	1	5	5	3	4	5	4	3	3	1	3	4	3
132	44	1	Jornada de la mañana	16	1	1	1	58	0	1	2	1	4	5	5	4	3	1	1	1	1	1	0	4
458	44	1	Jornada de la tarde	16	1	1	2	60	2	6	5	5	0	0	0	0	3	2	0	3	0	0	0	0
1256	44	2	Jornada de la mañana	16	1	1	1	63	0	0	0	0	0	0	0	0	0	0	0	0	0	0	0	0
1055	44	1	Jornada de la mañana, Jornada de la tarde	16	1	1	2	38	0	0	0	0	1	1	1	1	1	0	0	0	5	0	0	0
1186	43	1	Jornada de la mañana, Jornada de la tarde	16	1	1	2	38	0	0	4	4	6	6	6	6	6	5	5	5	1	3	0	0
1809	30	1	Jornada de la mañana, Jornada de la tarde	16	1	1	2	38	5	4	1	4	4	5	1	1	4	0	0	4	1	2	1	1
1906	44	2	Jornada de la mañana	16	1	1	2	38	0	0	0	0	1	2	0	0	1	0	0	0	0	1	0	0
607	44	1	Jornada de la mañana	16	1	1	2	39	2	2	2	2	4	4	4	4	4	4	4	4	4	4	4	4
737	44	1	Jornada de la mañana, Jornada de la tarde	16	1	1	2	39	0	0	0	0	0	6	6	6	6	0	0	0	1	1	0	0
2410	35	1	Jornada de la mañana	16	1	1	2	39	0	0	0	0	6	2	5	6	6	6	3	1	4	6	0	6
2880	44	1	Jornada de la mañana	16	1	1	2	39	0	1	0	0	1	1	0	1	2	2	1	0	0	1	0	0
554	44	1	Jornada de la mañana	16	1	1	1	40	0	6	0	0	5	5	5	5	0	0	0	0	0	0	0	6
828	39	1	Jornada de la mañana, Jornada de la tarde	16	1	1	2	40	4	1	0	0	5	5	4	5	5	5	5	4	3	4	0	5
994	44	2	Jornada de la mañana, Jornada de la tarde	16	1	1	2	40	0	0	0	0	0	5	0	5	5	2	0	0	0	0	0	0
1581	38	1	Jornada de la mañana, Jornada de la tarde	16	1	1	2	40	0	0	0	0	0	6	6	6	6	4	6	6	3	3	2	3
1981	44	1	Jornada de la mañana, Jornada de la tarde	16	1	1	1	40	5	5	5	5	5	6	6	6	6	5	1	6	4	4	1	2
327	44	1	Jornada de la mañana, Jornada de la tarde	16	1	1	2	41	1	1	0	2	4	4	5	5	4	5	5	3	3	2	1	5
640	40	1	Jornada de la mañana	16	1	1	2	41	3	2	2	1	4	4	4	2	6	6	3	1	2	5	1	3
664	42	1	Jornada de la mañana, Jornada de la tarde	16	1	1	2	41	0	0	5	4	6	6	5	5	4	3	1	1	0	2	0	2
768	35	2	Jornada de la mañana, Jornada de la tarde	16	1	1	1	41	4	3	0	0	3	5	5	4	5	4	3	3	0	2	0	2
1214	44	1	Jornada de la mañana	16	1	1	2	41	0	0	0	1	1	2	3	2	4	0	0	1	1	1	0	1
1412	32	1	Jornada de la mañana, Jornada de la tarde	16	1	1	2	41	2	2	5	5	2	2	2	5	2	5	5	2	0	2	0	1
2339	44	1	Jornada de la mañana	16	1	1	2	41	4	2	3	4	5	5	4	4	6	0	5	5	1	3	1	2
2652	44	1	Jornada de la mañana, Jornada de la tarde	16	1	1	2	42	0	0	0	0	1	2	1	0	0	0	0	0	0	0	0	0
452	43	1	Jornada de la mañana	16	1	1	1	43	0	2	1	1	5	5	5	5	6	5	5	5	5	5	0	5
826	36	1	Jornada de la mañana	16	1	1	2	43	5	3	3	3	3	5	3	4	0	0	0	0	5	0	0	0
2128	44	1	Jornada de la mañana, Jornada de la tarde	16	1	1	1	43	0	2	0	0	5	6	5	5	6	6	6	5	0	2	0	5
2858	21	1	Jornada de la mañana	16	1	1	2	43	3	4	0	1	5	4	5	4	3	0	0	0	0	0	0	5
2981	36	1	Jornada de la mañana	16	1	1	2	43	5	3	3	3	3	5	3	4	0	0	0	0	5	0	0	0
2995	44	1	Jornada de la tarde, Jornada vespertina	16	1	1	2	43	3	3	1	2	4	5	5	4	3	0	0	0	0	1	0	0
611	30	1	Jornada de la mañana	16	1	1	2	44	5	5	5	5	5	5	5	5	5	5	5	5	5	5	5	5
653	41	1	Jornada de la mañana, Jornada de la tarde	16	1	1	1	44	6	5	5	5	6	6	5	5	3	3	4	4	3	4	3	4
1341	12	1	Jornada de la mañana	16	1	1	2	44	0	1	3	3	3	4	3	3	3	0	0	0	0	0	0	0
1822	40	1	Jornada de la mañana, Jornada de la tarde	16	1	1	2	44	6	5	3	2	6	6	6	6	6	5	3	5	4	4	0	5
2274	44	1	Jornada de la mañana	16	1	1	1	44	4	4	5	4	5	5	6	5	6	5	5	3	3	3	3	3
2515	44	1	Jornada de la mañana	16	1	1	2	44	5	2	2	2	6	6	6	5	6	3	3	1	1	3	2	2
1317	31	1	Jornada de la mañana, Jornada de la tarde	16	1	1	3	45	2	3	5	5	6	6	5	5	5	2	2	4	2	2	1	2
2081	44	1	Jornada de la mañana	16	1	1	2	45	4	4	0	5	6	6	6	6	6	0	0	1	0	2	0	2
635	44	1	Jornada de la mañana, Jornada de la tarde	16	1	1	2	46	4	6	0	0	2	2	2	2	2	0	0	0	0	0	0	0
2732	30	1	Jornada de la mañana	16	1	1	2	47	0	0	0	0	6	6	5	6	6	5	1	5	5	6	4	5
1024	35	1	Jornada de la mañana	16	1	1	2	48	0	0	0	0	1	0	1	1	0	0	0	0	0	0	0	0
1325	30	2	Jornada de la mañana	16	1	1	2	48	5	5	4	4	6	6	6	6	6	5	4	4	4	4	4	4
2034	44	2	Jornada de la mañana, Jornada de la tarde	16	1	1	1	48	0	0	0	4	0	1	2	2	0	0	0	0	0	0	0	0
2427	44	1	Jornada de la mañana	16	1	1	2	48	3	5	0	3	4	3	0	0	0	3	0	0	0	0	0	0
1296	44	1	Jornada de la mañana	16	1	1	2	49	0	0	0	1	2	4	3	2	3	4	3	2	1	2	1	1
1279	44	2	Jornada de la mañana	16	1	1	1	50	5	4	2	2	2	2	3	3	0	2	3	3	2	2	2	2
412	44	1	Jornada de la mañana	16	1	1	2	51	0	0	0	0	3	3	3	3	3	3	3	3	3	3	0	1
628	42	1	Jornada de la mañana, Jornada de la tarde	16	1	1	1	51	0	0	0	0	1	1	0	0	0	0	0	0	0	0	0	0
2025	44	1	Jornada de la mañana	16	1	1	1	52	0	0	0	0	5	5	4	0	4	0	0	0	0	0	0	0
2138	37	2	Jornada de la mañana	16	1	1	2	52	1	1	0	1	3	3	3	3	4	1	1	1	4	1	1	1
300	44	1	Jornada de la mañana	16	1	1	2	53	0	6	1	1	1	3	1	1	1	1	1	1	1	1	0	0
361	44	1	Jornada vespertina	16	1	1	2	53	5	5	6	6	6	6	6	5	6	6	5	6	6	6	5	5
1943	44	1	Jornada de la mañana, Jornada de la tarde	16	1	1	2	53	6	0	0	4	6	6	6	6	6	5	0	0	5	5	0	5
905	42	2	Jornada de la mañana, Jornada de la tarde	16	1	1	2	54	2	4	5	5	5	5	4	4	4	0	1	5	1	1	0	5
1136	44	1	Jornada de la mañana, Jornada de la tarde	16	1	1	1	54	2	1	3	3	1	1	1	1	1	0	0	1	0	1	0	0
480	44	1	Jornada de la tarde	16	1	1	2	54	1	0	0	0	2	3	3	5	5	0	0	1	0	0	0	0
716	34	2	Jornada de la mañana	16	1	1	2	55	0	0	0	0	2	2	2	2	2	3	2	0	0	0	1	0
1429	44	1	Jornada de la mañana, Jornada de la tarde	16	1	1	2	60	0	1	1	1	1	1	1	0	1	2	2	1	1	1	0	1
539	44	1	Jornada de la mañana	16	1	1	1	67	1	1	1	1	2	2	2	2	2	2	2	2	2	2	2	2
405	44	1	Jornada de la mañana	16	2	1	1	37	0	0	0	0	0	0	0	0	1	0	0	1	0	1	0	0
879	40	2	Jornada de la mañana, Jornada de la tarde	16	2	1	2	38	0	0	0	0	6	6	4	5	6	4	2	0	0	2	1	1
508	40	2	Jornada de la mañana	16	2	1	1	41	1	1	1	3	6	6	6	6	6	1	3	2	2	2	1	1
793	19	2	Jornada de la mañana, Jornada de la tarde	16	2	1	1	43	6	5	0	1	6	1	0	0	0	1	1	0	1	0	0	0
507	43	1	Jornada de la mañana, Jornada de la tarde	16	2	1	1	50	0	0	0	1	4	5	1	2	2	2	1	1	1	1	1	1
2009	40	1	Jornada de la tarde	16	2	1	2	53	0	0	6	0	4	4	4	4	4	4	4	3	4	2	0	2
1331	20	1	Jornada de la mañana	16	2	1	2	54	5	0	4	4	4	4	4	4	4	3	3	3	3	4	0	5
92	18	1	Jornada de la mañana	16	2	1	1	62	0	1	0	0	0	0	0	0	1	0	0	0	0	0	0	0
1266	34	1	Jornada de la mañana, Jornada de la tarde	16	3	1	1	57	5	6	1	4	3	5	3	1	1	5	1	0	3	5	0	5
1242	41	1	Jornada de la mañana	17	1	1	2	51	4	4	4	4	5	5	5	5	5	0	0	5	1	3	0	5
839	44	1	Jornada de la mañana	17	1	1	2	52	6	0	0	0	5	6	6	6	6	1	1	5	1	2	0	6
1334	36	2	Jornada de la mañana, Jornada vespertina	17	1	2	2	52	0	0	0	0	3	5	1	1	1	4	1	3	2	4	1	1
575	44	1	Jornada de la mañana	17	1	1	2	40	1	1	1	1	5	5	6	6	5	3	3	3	3	3	0	2
1079	40	2	Jornada de la mañana	17	1	1	2	40	5	4	0	6	6	6	6	6	6	5	6	5	0	5	0	3
38	44	1	Jornada de la mañana	17	1	1	3	41	4	4	4	0	2	6	6	4	3	0	0	0	0	0	0	0
595	44	1	Jornada de la mañana	17	1	1	2	41	0	0	0	0	5	6	5	5	5	2	2	3	1	2	0	4
16	44	1	Jornada de la mañana, Jornada de la tarde	17	1	1	2	42	1	1	1	1	1	1	1	0	0	0	0	0	0	1	0	0
161	44	1	Jornada de la tarde	17	1	1	3	42	6	6	4	4	6	6	6	6	6	0	3	0	1	4	0	2
562	38	1	Jornada de la mañana	17	1	1	2	42	0	0	0	3	5	5	4	4	4	4	4	4	0	0	0	4
2517	42	3	Jornada de la mañana	17	1	1	2	42	0	0	0	1	4	5	4	3	6	0	2	4	3	2	0	1
266	36	1	Jornada de la mañana	17	1	1	2	43	0	0	0	0	4	4	3	4	0	0	0	0	0	0	0	0
761	38	1	Jornada de la tarde	17	1	1	2	43	0	0	0	0	1	2	2	1	3	4	1	0	1	1	0	1
1165	44	1	Jornada de la mañana, Jornada de la tarde	17	1	1	2	43	3	0	3	4	2	4	0	1	4	0	4	0	0	0	0	4
2541	30	2	Jornada de la mañana	17	1	1	3	43	1	3	0	0	5	6	5	6	0	0	1	0	0	2	0	6
2579	44	1	Jornada de la mañana	17	1	1	1	43	1	0	0	0	3	3	2	2	1	1	1	2	0	1	0	0
2755	41	1	Jornada de la mañana	17	1	1	2	43	2	2	1	1	5	6	6	5	5	1	1	1	0	3	0	0
949	32	2	Jornada de la mañana	17	1	1	2	44	0	0	0	0	4	4	4	3	2	0	0	1	0	5	0	0
1443	36	1	Jornada de la mañana	17	1	1	2	44	0	0	0	0	0	0	0	1	0	0	0	0	0	0	0	0
2044	44	1	Jornada de la mañana, Jornada de la tarde	17	1	1	2	44	2	1	5	1	6	4	5	3	5	5	2	1	1	1	1	1
2522	43	1	Jornada de la mañana, Jornada de la tarde	17	1	1	2	44	0	0	0	3	6	6	4	4	5	5	1	3	1	1	0	3
1873	37	1	Jornada de la mañana, Jornada de la tarde	17	1	1	2	46	0	1	1	1	1	1	1	1	1	1	1	1	1	1	2	2
2686	39	1	Jornada de la mañana	17	1	1	2	46	0	6	6	0	0	0	0	0	0	0	0	0	0	0	0	0
832	44	2	Jornada de la mañana	17	1	1	2	47	5	5	5	3	3	5	6	6	6	3	5	6	5	6	3	5
2428	4	4	Jornada de la tarde	17	1	1	2	47	0	0	0	0	0	0	0	0	0	0	0	0	0	0	0	0
1159	39	1	Jornada de la mañana, Jornada de la tarde	17	1	1	2	49	0	1	0	1	1	5	2	4	5	4	2	4	0	4	0	0
2006	44	1	Jornada de la mañana, Jornada de la tarde	17	1	1	2	49	0	0	0	0	0	1	1	1	0	2	1	0	1	2	0	1
1295	39	2	Jornada de la mañana	17	1	1	2	51	0	0	0	0	0	1	1	0	1	4	4	1	0	0	0	1
2767	38	1	Jornada de la mañana	17	1	1	2	53	4	3	2	3	2	5	1	4	4	1	4	2	2	4	1	2
2061	44	1	Jornada de la mañana	17	1	#NULL!	2	55	0	0	0	0	4	4	4	4	0	0	0	0	0	0	0	0
601	30	1	Jornada de la mañana	17	1	1	2	56	0	0	0	0	0	0	0	0	0	0	0	0	0	1	0	0
858	44	1	Jornada de la mañana, Jornada de la tarde	17	1	1	2	56	0	0	6	0	3	4	0	0	3	0	0	0	0	0	0	0
1008	42	2	Jornada de la mañana, Jornada de la tarde, Jornad	17	1	1	2	56	0	0	0	0	0	0	0	0	0	0	0	0	0	0	0	0
213	44	1	Jornada de la tarde	17	1	1	2	58	0	0	0	0	1	0	0	0	0	0	0	0	1	1	0	0
2707	44	1	Jornada de la mañana, Jornada de la tarde	17	1	1	2	63	6	3	3	2	3	4	3	2	4	3	3	3	3	1	0	1
1784	43	2	Jornada de la mañana, Jornada de la tarde, Jornad	17	2	1	1	38	5	5	6	5	6	6	6	6	6	5	0	5	0	0	0	0
2783	44	1	Jornada de la mañana	17	2	1	2	44	3	3	1	2	4	5	5	4	3	0	0	0	0	1	0	0
1134	44	1	Jornada de la mañana, Jornada de la tarde	17	2	1	2	54	1	0	1	3	1	1	1	1	2	2	1	1	1	1	0	0
2908	44	1	Jornada de la mañana	18	1	1	2	41	3	3	3	3	4	5	5	5	5	2	2	3	1	3	1	1
548	44	1	Jornada de la mañana	18	1	1	1	42	0	0	0	0	1	2	1	1	0	0	0	0	0	0	0	0
90	44	1	Jornada de la mañana	18	1	1	2	43	2	2	3	3	3	4	4	4	3	3	3	3	2	3	0	2
414	38	1	Jornada de la mañana	18	1	1	2	43	2	0	0	1	1	6	5	2	1	0	0	0	0	0	0	0
91	44	1	Jornada de la mañana	18	1	1	2	45	1	1	1	1	6	6	5	5	6	5	6	6	6	6	6	6
629	34	1	Jornada de la mañana, Jornada de la tarde	18	1	1	2	45	1	1	1	1	2	2	2	2	2	2	2	2	2	2	0	2
2567	44	1	Jornada de la mañana	18	1	1	2	45	5	5	3	2	5	6	6	6	6	6	4	6	3	5	0	5
1054	32	2	Jornada de la mañana	18	1	1	1	47	5	5	5	5	5	6	6	5	6	5	5	5	4	4	1	4
1919	44	1	Jornada de la mañana	18	1	1	2	47	3	3	3	3	3	3	3	3	3	3	3	3	0	2	0	0
2459	39	2	Jornada de la mañana, Jornada de la tarde	18	1	1	2	49	0	0	1	0	2	2	3	6	3	5	0	0	0	0	5	6
1749	41	2	Jornada de la mañana, Jornada de la tarde	18	1	1	2	58	4	5	5	3	5	6	6	6	6	1	1	6	4	4	0	3
2373	37	2	Jornada de la mañana	18	1	1	1	60	0	0	0	0	0	0	0	0	0	0	0	0	0	0	0	0
1704	44	2	Jornada de la mañana	18	1	1	2	66	0	0	0	0	0	0	0	0	0	0	0	0	0	0	0	0
1178	36	2	Jornada de la mañana, Jornada de la tarde	18	1	1	1	38	0	0	0	0	1	2	2	1	1	0	0	1	0	1	0	0
2715	44	1	Jornada de la mañana	18	1	1	2	40	2	2	2	2	3	6	5	5	5	5	5	5	0	5	0	1
2860	15	2	Jornada de la mañana	18	1	1	2	40	0	0	1	1	2	6	2	1	1	1	0	0	0	0	0	1
2997	44	1	Jornada vespertina	18	1	1	2	40	0	0	0	1	0	1	0	0	0	0	0	0	0	0	0	0
104	40	1	Jornada de la mañana, Jornada de la tarde	18	1	1	2	41	0	0	0	0	1	2	2	2	2	2	2	1	2	1	1	1
2421	34	2	Jornada de la mañana	18	1	1	2	41	0	0	1	1	1	1	1	1	0	1	1	0	1	1	0	1
734	44	2	Jornada de la mañana, Jornada de la tarde	18	1	1	2	42	5	0	1	1	3	3	2	2	2	2	2	1	0	0	0	5
861	40	1	Jornada de la mañana	18	1	1	1	42	1	1	0	0	1	1	0	0	0	0	0	0	0	0	0	0
1238	44	1	Jornada de la mañana, Jornada de la tarde	18	1	1	2	42	6	6	0	1	2	2	3	5	4	2	0	0	0	1	1	2
1901	42	1	Jornada de la mañana	18	1	1	2	42	0	0	0	1	2	2	2	2	3	2	2	2	0	2	0	1
2359	44	1	Jornada de la mañana, Jornada de la tarde	18	1	1	2	42	0	0	0	0	0	1	1	0	0	0	0	0	0	0	0	0
2674	40	1	Jornada de la mañana, Jornada de la tarde	18	1	1	2	42	1	0	0	0	1	1	0	0	5	5	4	4	4	4	3	4
2679	44	2	Jornada de la mañana	18	1	1	1	42	1	4	2	1	1	2	1	1	1	1	1	1	1	2	0	1
2913	33	2	Jornada de la mañana, Jornada de la tarde	18	1	1	2	42	0	0	0	0	2	1	1	0	1	1	1	1	1	1	1	1
603	34	1	Jornada de la mañana	18	1	1	2	43	0	0	0	0	2	1	0	0	0	0	0	0	0	0	0	0
866	43	1	Jornada de la mañana	18	1	1	2	43	2	2	0	0	4	4	3	3	2	2	1	1	1	1	0	0
941	44	1	Jornada de la mañana	18	1	1	1	43	6	6	2	1	6	6	6	6	6	6	2	4	0	6	4	6
1333	44	1	Jornada de la mañana, Jornada de la tarde	18	1	1	2	43	4	2	5	4	6	6	5	5	6	5	4	5	4	4	1	5
1645	44	1	Jornada de la mañana	18	1	1	1	43	4	6	6	6	6	6	6	6	6	6	0	6	6	6	6	6
1908	40	1	Jornada de la mañana	18	1	1	2	43	0	0	0	0	0	0	0	0	1	0	0	0	0	0	0	0
1066	40	1	Jornada de la mañana	18	1	1	2	44	0	0	0	0	2	0	0	0	0	0	0	0	0	0	0	0
1669	33	2	Jornada de la mañana	18	1	1	2	44	3	0	4	6	4	5	2	4	4	0	5	3	3	3	0	2
2770	43	2	Jornada de la mañana, Jornada de la tarde	18	1	1	2	44	0	0	0	0	3	3	0	3	3	0	0	0	0	0	0	0
174	36	2	Jornada de la tarde	18	1	1	2	45	3	4	0	0	3	3	3	2	2	4	4	3	3	4	2	2
1633	34	1	Jornada de la tarde	18	1	1	2	45	0	0	0	0	3	4	3	1	1	0	0	0	0	0	0	0
409	44	1	Jornada de la mañana, Jornada de la tarde	18	1	1	2	46	0	0	0	0	4	5	4	0	5	0	3	5	0	4	0	4
550	44	1	Jornada de la mañana	18	1	#NULL!	2	46	5	3	6	6	6	6	6	6	6	5	3	5	3	6	1	5
667	44	2	Jornada de la mañana, Jornada de la tarde	18	1	1	2	47	5	1	1	1	1	2	1	1	1	0	1	1	2	1	1	1
747	30	1	Jornada de la mañana, Jornada de la tarde	18	1	1	2	47	1	0	2	0	2	0	3	0	0	3	0	0	0	1	0	0
757	44	1	Jornada de la mañana, Jornada de la tarde	18	1	1	2	47	0	0	0	0	1	1	1	2	2	2	0	0	0	0	0	1
1677	44	3	Jornada de la mañana	18	1	1	1	47	0	0	0	0	0	0	0	0	0	0	0	0	0	0	0	0
1229	32	2	Jornada de la mañana	18	1	1	2	48	3	2	4	4	4	4	3	4	3	3	3	3	3	3	2	3
1426	42	1	Jornada de la mañana	18	1	1	2	48	0	0	0	0	0	0	0	0	2	2	1	1	1	1	0	1
2054	44	1	Jornada de la mañana, Jornada de la tarde	18	1	1	2	48	0	0	0	0	0	0	0	0	0	0	0	0	0	1	0	1
2443	44	1	Jornada de la mañana	18	1	1	2	48	0	0	0	0	3	2	2	1	2	0	1	0	0	1	1	0
2953	44	1	Jornada de la mañana, Jornada de la tarde	18	1	1	2	49	3	0	4	4	5	5	5	4	5	3	3	5	0	2	0	3
14	44	1	Jornada de la mañana	18	1	1	2	50	1	2	2	2	4	6	6	6	6	4	0	1	0	1	0	1
1236	44	1	Jornada de la mañana, Jornada de la tarde	18	1	1	1	50	0	2	0	0	3	3	3	0	3	3	1	0	0	1	0	0
1392	24	2	Jornada de la mañana, Jornada de la tarde	18	1	1	1	50	1	1	1	3	3	4	3	3	3	2	2	2	2	2	2	2
2312	44	2	Jornada de la mañana	18	1	1	2	51	0	6	0	0	0	1	2	2	1	0	0	0	0	0	0	0
2181	43	1	Jornada de la mañana, Jornada de la tarde	18	1	1	2	52	6	0	6	0	5	5	5	5	5	0	0	0	0	0	0	6
2520	25	1	Jornada de la tarde	18	1	1	1	52	0	0	0	0	0	0	0	0	0	0	0	0	0	0	6	0
334	44	1	Jornada de la mañana	18	1	1	2	54	0	0	0	0	0	1	1	0	0	0	0	0	0	0	0	0
887	38	1	Jornada de la mañana, Jornada de la tarde	18	1	1	2	54	2	2	0	0	6	6	6	6	6	1	2	0	0	0	0	4
1057	38	1	Jornada de la mañana	18	1	1	2	54	0	0	0	1	2	2	2	2	2	2	1	1	0	1	0	1
1277	38	1	Jornada de la mañana, Jornada de la tarde	18	1	1	2	54	0	0	0	0	5	5	4	4	5	0	0	2	0	0	1	1
1544	44	2	Jornada de la mañana, Jornada de la tarde	18	1	1	2	54	3	2	3	0	4	4	3	4	4	0	2	2	4	2	0	3
407	40	1	Jornada de la mañana	18	1	#NULL!	1	59	3	2	2	3	1	0	0	2	0	2	1	0	0	1	0	2
1821	36	1	Jornada de la mañana	18	1	1	1	59	5	1	1	1	5	5	3	3	3	2	0	0	1	2	0	0
1213	44	1	Jornada de la mañana	18	1	1	2	60	0	0	0	0	0	0	0	0	0	0	0	0	0	0	0	0
598	32	1	Jornada de la mañana, Jornada de la tarde	18	1	1	1	62	1	2	1	1	2	2	3	3	3	2	1	2	1	2	1	2
2454	30	2	Jornada de la mañana, Jornada de la tarde	18	2	1	1	42	5	5	5	2	6	6	6	6	5	5	5	5	6	5	0	3
1379	44	1	Jornada de la mañana, Jornada de la tarde	18	2	1	2	48	6	6	0	0	0	0	0	0	0	0	0	0	0	0	0	0
2756	44	1	Jornada de la mañana	18	2	1	1	49	1	1	1	1	1	1	1	1	1	0	1	1	1	1	0	1
1237	36	1	Jornada de la mañana	18	2	1	2	56	0	0	0	0	3	2	4	5	1	0	0	0	0	0	0	0
2001	44	1	Jornada de la mañana, Jornada de la tarde	18	2	2	1	56	3	3	3	3	4	5	4	4	4	1	2	3	3	2	1	2
2555	22	1	Jornada de la mañana	18	2	1	2	56	6	1	0	1	0	2	1	0	1	3	3	0	0	5	0	2
682	43	4	Jornada de la mañana, Jornada de la tarde	19	1	1	2	35	1	0	0	0	4	4	5	5	6	6	1	4	3	6	0	5
561	44	1	Jornada de la mañana, Jornada de la tarde	19	1	1	2	44	0	0	0	0	0	2	0	0	1	0	0	0	0	0	0	0
689	44	2	Jornada de la mañana, Jornada de la tarde	19	1	1	2	44	0	0	0	0	1	1	1	1	1	1	1	0	0	1	0	0
723	44	1	Jornada de la mañana, Jornada de la tarde	19	1	1	2	44	0	0	0	0	0	0	0	0	0	0	0	0	0	0	0	0
2488	30	2	Jornada de la mañana, Jornada de la tarde	19	1	1	1	44	3	1	0	1	2	2	1	1	2	2	2	1	2	2	1	1
735	44	1	Jornada de la mañana	19	1	1	2	47	6	1	1	1	2	2	1	2	2	1	1	1	1	2	0	1
1110	44	1	Jornada de la mañana, Jornada de la tarde	19	1	1	2	50	1	1	1	1	5	5	5	5	5	6	6	3	4	5	5	5
1270	40	1	Jornada de la mañana, Jornada de la tarde	19	1	1	2	58	5	5	5	6	6	6	6	6	6	6	5	4	2	2	1	1
1646	44	2	Jornada de la mañana, Jornada de la tarde	19	1	1	1	41	0	0	0	0	6	4	6	5	5	2	0	0	1	0	0	0
139	39	1	Jornada de la mañana	19	1	1	2	42	0	0	0	0	4	3	3	1	1	0	0	2	0	0	0	0
669	44	1	Jornada de la mañana	19	1	1	1	42	4	4	4	4	6	6	6	6	6	0	0	2	0	2	0	6
2635	40	1	Jornada de la mañana	19	1	1	2	42	1	1	0	0	2	2	1	1	1	1	1	1	0	1	0	1
457	44	1	Jornada de la mañana	19	1	1	2	43	0	0	0	5	5	5	0	0	0	0	0	0	0	0	0	0
1774	44	1	Jornada de la mañana	19	1	1	2	43	0	0	0	0	0	0	0	0	0	0	0	0	0	0	0	6
2368	39	1	Jornada de la mañana, Jornada de la tarde	19	1	1	2	43	0	0	0	2	1	2	1	1	1	3	2	1	1	2	0	1
2468	44	1	Jornada de la mañana	19	1	1	1	43	5	2	1	1	6	6	6	6	6	6	3	4	2	2	1	6
472	35	2	Jornada de la mañana	19	1	1	1	45	1	0	1	1	0	4	4	5	3	0	1	2	0	1	0	2
1114	44	1	Jornada de la mañana	19	1	1	1	45	0	0	1	1	1	1	1	1	0	0	0	0	1	1	0	0
1647	44	3	Jornada de la mañana, Jornada de la tarde	19	1	1	2	45	1	2	2	2	6	6	6	6	6	6	6	6	1	2	0	1
1904	44	1	Jornada de la mañana, Jornada de la tarde	19	1	1	2	45	0	0	0	0	0	1	0	0	0	0	0	0	0	0	0	0
2750	44	1	Jornada de la mañana	19	1	1	2	45	1	0	0	0	4	4	1	4	1	0	0	0	0	0	0	0
153	43	1	Jornada de la mañana	19	1	1	2	46	6	0	0	0	5	5	4	3	4	3	2	2	2	2	2	2
1563	41	1	Jornada de la mañana	19	1	1	2	46	0	0	0	0	4	4	5	5	5	5	5	2	2	2	1	1
1395	44	2	Jornada de la mañana	19	1	1	2	47	0	0	0	0	1	1	0	0	1	2	1	0	0	1	0	0
335	44	1	Jornada de la mañana	19	1	1	2	48	2	2	0	1	1	2	2	2	3	3	0	2	2	1	1	1
77	44	1	Jornada de la mañana	19	1	1	2	49	5	3	2	2	5	6	5	5	5	5	5	4	1	4	1	3
924	37	2	Jornada de la mañana	19	1	1	1	51	2	0	1	5	6	5	6	5	6	1	1	3	0	1	0	0
1111	44	1	Jornada de la mañana	19	1	1	2	51	3	4	3	2	3	3	4	5	4	5	4	3	1	2	0	2
1139	35	1	Jornada de la mañana	19	1	1	1	51	0	0	1	1	3	3	0	1	2	0	1	0	1	2	0	2
743	40	1	Jornada de la mañana, Jornada de la tarde	19	1	1	1	52	0	0	1	0	6	6	6	6	6	6	6	0	0	6	0	0
1275	27	2	Jornada de la mañana	19	1	1	2	52	5	4	1	0	3	3	3	3	1	0	3	3	0	3	0	0
1621	43	1	Jornada de la mañana	19	1	1	2	52	3	3	3	2	2	2	4	4	4	3	2	2	2	2	1	2
1326	18	1	Jornada de la mañana	19	1	1	1	63	0	5	0	0	2	1	1	1	3	3	3	1	1	1	1	3
201	32	2	Jornada de la mañana	19	1	1	2	66	3	6	6	6	6	6	6	6	6	6	6	6	6	6	6	6
1156	44	1	Jornada de la mañana, Jornada vespertina	19	3	1	1	46	0	0	0	0	6	6	6	4	0	0	0	4	0	0	0	0
1675	41	1	Jornada de la mañana	20	1	1	1	43	0	1	1	2	0	4	2	1	2	0	0	1	0	1	1	1
544	44	1	Jornada de la mañana	20	1	1	2	44	4	3	2	2	3	3	2	3	2	0	0	2	0	1	0	0
1113	40	1	Jornada de la mañana	20	1	1	2	44	1	2	1	2	2	2	2	2	3	1	2	2	1	2	1	2
1959	44	2	Jornada de la mañana, Jornada de la tarde	20	1	1	2	44	0	0	1	1	3	3	2	3	4	5	5	3	1	3	1	4
321	44	1	Jornada de la mañana	20	1	1	2	45	3	3	3	3	3	3	3	2	2	2	2	2	3	3	1	3
542	43	2	Jornada de la mañana, Jornada de la tarde	20	1	1	2	45	0	0	0	0	2	5	5	5	4	4	4	1	0	1	0	1
787	40	1	Jornada de la mañana, Jornada de la tarde	20	1	1	1	45	3	1	1	1	3	2	2	2	2	4	2	2	1	2	0	2
1291	38	2	Jornada de la mañana, Jornada de la tarde	20	1	1	2	45	3	0	0	0	5	5	5	5	5	5	0	0	0	5	0	0
528	12	1	Jornada vespertina	20	1	1	1	46	0	0	0	0	0	0	0	0	0	0	0	0	0	0	0	0
586	37	1	Jornada de la mañana, Jornada de la tarde	20	1	1	2	46	1	1	1	1	1	1	1	1	1	1	0	0	0	0	0	2
1069	1	4	Jornada de la mañana	20	1	1	2	47	0	5	3	0	0	0	0	0	2	2	2	1	1	2	3	0
1193	44	1	Jornada de la mañana, Jornada de la tarde	20	1	1	1	47	6	6	6	5	6	5	6	6	6	6	3	4	4	6	5	0
1255	36	1	Jornada de la mañana	20	1	1	1	47	0	0	1	1	2	2	2	2	2	2	2	2	2	2	2	2
1825	44	1	Jornada de la mañana, Jornada de la tarde	20	1	1	1	47	1	1	4	5	4	3	2	1	1	1	0	1	0	1	0	1
2033	44	1	Jornada de la mañana	20	1	1	1	47	2	2	2	4	4	4	4	4	4	4	2	4	1	3	0	5
501	38	1	Jornada de la mañana	20	1	1	2	49	5	5	0	0	4	4	2	2	3	0	0	0	0	0	0	0
814	44	1	Jornada de la mañana	20	1	1	1	49	0	0	1	1	1	1	1	1	1	0	0	0	1	1	1	1
1169	41	1	Jornada de la mañana	20	1	1	2	50	3	0	0	1	2	2	2	2	2	0	0	2	0	0	0	1
1834	44	1	Jornada de la mañana, Jornada de la tarde	20	1	1	1	51	3	3	3	3	4	4	3	3	3	3	3	3	3	3	3	3
819	35	1	Jornada de la tarde	20	1	1	2	52	0	0	1	1	4	6	5	4	5	0	0	1	0	2	0	1
954	42	1	Jornada de la mañana	20	1	1	2	52	4	4	6	4	6	6	6	6	6	0	0	4	2	2	0	4
1840	38	1	Jornada de la mañana	20	1	1	2	57	2	3	3	5	5	5	5	5	5	5	5	5	5	5	5	5
2267	40	1	Jornada de la mañana	20	1	1	1	57	6	0	0	0	0	0	0	0	0	0	0	0	0	0	0	0
1239	30	1	Jornada de la mañana	20	1	1	2	62	0	1	0	0	5	5	5	5	6	3	3	4	4	2	5	2
378	44	1	Jornada vespertina	20	1	1	1	40	2	2	2	2	2	2	2	2	2	2	2	2	2	2	2	2
589	44	1	Jornada de la mañana	20	1	1	1	40	3	4	4	3	4	4	3	4	4	3	4	4	4	4	4	4
2873	30	4	Jornada de la mañana, Jornada de la tarde	20	1	1	1	40	0	2	0	1	2	2	3	3	2	3	1	3	1	1	0	1
2966	44	1	Jornada vespertina	20	1	1	1	40	2	2	2	2	2	2	2	2	2	2	2	2	2	2	2	2
1805	44	1	Jornada de la mañana	20	1	1	2	41	1	0	0	0	1	0	3	1	5	1	0	1	0	1	0	0
580	44	2	Jornada de la mañana	20	1	1	2	42	0	0	0	0	5	2	2	0	4	0	1	0	0	0	0	0
781	44	1	Jornada de la mañana, Jornada de la tarde	20	1	1	2	42	0	0	0	0	0	3	0	0	0	0	0	1	0	1	0	1
1245	44	1	Jornada de la mañana	20	1	1	2	42	1	0	0	0	5	6	5	5	6	0	0	1	0	1	0	0
1542	40	1	Jornada de la mañana	20	1	1	2	42	6	1	0	1	2	6	4	2	3	2	2	1	0	0	0	2
2952	42	1	Jornada de la mañana	20	1	1	1	42	1	0	1	1	5	5	4	4	4	1	1	3	0	1	0	1
708	44	1	Jornada de la mañana, Jornada de la tarde	20	1	1	2	43	0	0	0	0	1	4	4	5	0	0	0	0	0	0	0	0
1145	44	1	Jornada de la mañana	20	1	1	2	43	1	1	1	0	2	2	2	2	1	1	3	1	3	2	2	2
1407	33	1	Jornada de la mañana, Jornada de la tarde	20	1	1	2	43	1	3	3	1	3	2	1	1	2	2	1	1	1	1	0	1
15	44	1	Jornada de la mañana	20	1	1	2	44	5	4	5	1	4	4	4	4	3	2	2	2	2	2	1	2
727	40	2	Jornada de la mañana	20	1	1	2	44	2	2	2	2	2	2	2	2	0	0	0	0	2	0	0	0
1123	41	1	Jornada de la mañana, Jornada de la tarde	20	1	1	2	44	0	0	0	0	3	2	2	2	2	5	0	0	0	0	0	0
1188	36	1	Jornada de la mañana, Jornada de la tarde	20	1	1	2	44	0	1	1	1	2	3	2	1	2	0	0	0	1	1	0	1
1440	44	1	Jornada de la mañana	20	1	1	1	44	0	0	0	0	3	2	0	1	1	0	0	1	0	0	0	0
2055	40	2	Jornada de la tarde	20	1	1	2	44	3	1	2	4	4	5	5	5	1	2	4	2	4	4	1	4
2305	44	1	Jornada de la mañana, Jornada de la tarde	20	1	1	2	44	1	2	2	2	1	1	1	0	1	0	1	1	1	1	0	1
2356	44	1	Jornada de la mañana	20	1	1	2	44	5	5	5	5	5	6	6	5	4	5	4	4	1	1	0	0
684	39	1	Jornada de la mañana, Jornada de la tarde	20	1	1	2	45	4	3	0	2	2	6	6	6	6	6	3	3	3	2	1	3
717	28	1	Jornada de la mañana, Jornada de la tarde	20	1	1	2	45	2	1	0	1	2	2	1	2	0	1	0	2	2	2	0	2
948	44	1	Jornada de la mañana, Jornada de la tarde	20	1	1	2	45	5	5	6	6	6	5	4	5	6	4	6	6	4	5	2	3
990	24	2	Jornada de la mañana	20	1	1	2	45	1	2	1	1	5	5	5	5	5	2	2	2	1	1	1	2
1596	44	2	Jornada de la mañana, Jornada de la tarde	20	1	1	2	45	0	6	0	0	5	5	5	5	5	5	5	5	1	5	0	5
1757	44	1	Jornada de la mañana, Jornada de la tarde	20	1	1	1	45	1	1	1	2	3	4	4	3	3	4	4	4	2	2	3	3
1831	40	1	Jornada de la mañana, Jornada de la tarde	20	1	1	2	45	6	0	0	0	2	5	4	4	5	0	0	0	0	0	4	3
1963	32	2	Jornada de la mañana	20	1	1	2	45	0	0	0	0	2	2	1	3	1	2	2	0	2	0	0	0
2292	43	1	Jornada de la mañana	20	1	1	2	45	2	2	3	4	4	6	4	4	4	5	5	5	4	4	4	4
79	38	1	Jornada de la mañana	20	1	1	2	46	2	2	2	5	2	2	2	1	2	0	0	2	3	2	0	3
546	19	2	Jornada de la mañana, Jornada de la tarde	20	1	1	2	46	5	5	0	6	5	5	5	6	5	0	0	5	3	5	5	3
605	44	2	Jornada de la mañana, Jornada vespertina	20	1	1	1	46	0	5	0	0	5	5	5	5	5	0	0	0	0	0	0	0
665	35	2	Jornada de la mañana	20	1	1	2	46	0	0	1	1	2	2	0	0	0	1	1	0	0	0	0	0
997	36	2	Jornada de la mañana	20	1	1	2	46	1	1	0	0	2	2	1	1	3	2	1	1	1	1	0	2
1000	41	1	Jornada de la mañana, Jornada de la tarde	20	1	1	1	46	6	6	0	0	0	1	1	0	3	0	0	0	0	0	0	0
1483	44	2	Jornada de la mañana	20	1	1	2	46	1	0	0	0	2	4	4	2	4	0	0	1	0	4	0	4
1502	34	2	Jornada de la mañana	20	1	1	2	46	3	3	3	6	6	6	6	6	6	6	6	6	6	5	0	4
2353	44	1	Jornada de la mañana	20	1	1	2	46	0	0	0	0	6	6	5	5	5	0	0	0	0	0	0	0
2491	41	2	Jornada de la mañana	20	1	1	2	46	3	0	3	3	3	3	3	3	3	3	3	0	3	3	0	3
[truncated: 1,007 more rows]

## Sheet: Base_Etiqueta
Folio	Horas	Contrato	Jornada	Años_Docencia	Cantidad	Título	Género	Edad	r_1	r_2	r_3	r_4	r_5	r_6	r_7	r_8	r_9	r_10	r_11	r_12	r_13	r_14	r_15	r_16
2012	38	2	Jornada de la mañana, Jornada de la tarde	1	1	1	2	33	Nada	Nada	Casi nada	Casi nada	Con frecuencia	Con frecuencia	Siempre	Con frecuencia	Siempre	Con frecuencia	Bastante	Algunas veces	Raramente	Casi nada	Casi nada	Con frecuencia
29	41	2	Jornada de la mañana, Jornada de la tarde	1	1	1	2	37	Nada	Nada	Nada	Nada	Algunas veces	Bastante	Siempre	Nada	Nada	Nada	Nada	Nada	Bastante	Bastante	Siempre	Con frecuencia
158	44	4	Jornada de la mañana, Jornada de la tarde	1	1	1	2	26	Nada	Nada	Nada	Nada	Nada	Nada	Nada	Nada	Nada	Nada	Nada	Nada	Nada	Nada	Nada	Nada
2433	31	2	Jornada de la mañana, Jornada de la tarde	1	1	1	2	26	Nada	Siempre	Nada	Nada	Nada	Algunas veces	Raramente	Casi nada	Nada	Casi nada	Nada	Nada	Nada	Nada	Nada	Nada
1541	22	2	Jornada de la tarde	1	1	1	2	27	Con frecuencia	Con frecuencia	Con frecuencia	Con frecuencia	Con frecuencia	Con frecuencia	Con frecuencia	Siempre	Con frecuencia	Con frecuencia	Con frecuencia	Nada	Algunas veces	Algunas veces	Nada	Algunas veces
1243	35	2	Jornada de la mañana	1	1	2	2	31	Nada	Nada	Siempre	Nada	Siempre	Siempre	Siempre	Siempre	Siempre	Siempre	Siempre	Nada	Con frecuencia	Nada	Nada	Siempre
1520	43	2	Jornada de la mañana	1	1	1	3	34	Siempre	Siempre	Raramente	Bastante	Siempre	Siempre	Siempre	Siempre	Siempre	Siempre	Siempre	Siempre	Siempre	Siempre	Nada	Siempre
1430	38	1	Jornada de la mañana, Jornada de la tarde	1	1	1	2	40	Nada	Nada	Nada	Nada	Nada	Nada	Nada	Nada	Nada	Nada	Nada	Nada	Nada	Nada	Nada	Nada
710	31	1	Jornada de la mañana	1	1	2	2	42	Casi nada	Casi nada	Nada	Nada	Casi nada	Casi nada	Casi nada	Casi nada	Casi nada	Casi nada	Casi nada	Raramente	Casi nada	Casi nada	Casi nada	Casi nada
1592	39	2	Jornada de la mañana, Jornada de la tarde	1	1	1	2	23	Algunas veces	Siempre	Con frecuencia	Bastante	Siempre	Siempre	Siempre	Siempre	Siempre	Con frecuencia	Nada	Raramente	Nada	Raramente	Raramente	Nada
1637	42	2	Jornada de la mañana, Jornada de la tarde	1	1	1	2	23	Raramente	Nada	Nada	Nada	Con frecuencia	Con frecuencia	Con frecuencia	Con frecuencia	Casi nada	Casi nada	Nada	Nada	Nada	Nada	Nada	Nada
2440	28	2	Jornada de la mañana	1	1	1	2	23	Nada	Bastante	Bastante	Casi nada	Raramente	Con frecuencia	Con frecuencia	Con frecuencia	Con frecuencia	Con frecuencia	Con frecuencia	Con frecuencia	Siempre	Con frecuencia	Con frecuencia	Con frecuencia
1208	11	2	Jornada de la mañana, Jornada de la tarde	1	1	2	2	24	Con frecuencia	Con frecuencia	Bastante	Bastante	Con frecuencia	Con frecuencia	Con frecuencia	Con frecuencia	Con frecuencia	Con frecuencia	Con frecuencia	Raramente	Casi nada	Con frecuencia	Bastante	Con frecuencia
1600	38	3	Jornada de la mañana, Jornada de la tarde	1	1	1	2	24	Bastante	Nada	Nada	Raramente	Siempre	Siempre	Siempre	Siempre	Siempre	Siempre	Casi nada	Raramente	Raramente	Algunas veces	Raramente	Raramente
2481	36	2	Jornada de la mañana	1	1	1	2	24	Nada	Nada	Nada	Nada	Bastante	Bastante	Bastante	Bastante	Nada	Nada	Nada	Nada	Nada	Nada	Nada	Nada
2836	37	2	Jornada de la mañana, Jornada de la tarde	1	1	2	2	24	Nada	Nada	Nada	Nada	Algunas veces	Con frecuencia	Con frecuencia	Raramente	Nada	Nada	Nada	Nada	Nada	Raramente	Nada	Nada
67	30	2	Jornada de la mañana	1	1	2	2	25	Nada	Nada	Nada	Nada	Con frecuencia	Bastante	Bastante	Bastante	Bastante	Bastante	Bastante	Bastante	Nada	Casi nada	Nada	Casi nada
324	30	2	Jornada de la mañana	1	1	2	2	25	Nada	Nada	Nada	Nada	Con frecuencia	Bastante	Bastante	Bastante	Bastante	Bastante	Bastante	Bastante	Nada	Casi nada	Nada	Casi nada
1557	1	4	Jornada de la mañana	1	1	2	1	25	Nada	Nada	Nada	Nada	Nada	Nada	Nada	Nada	Nada	Nada	Nada	Nada	Nada	Nada	Nada	Nada
87	44	2	Jornada de la tarde	1	1	1	2	26	Nada	Bastante	Nada	Nada	Casi nada	Casi nada	Casi nada	Casi nada	Casi nada	Casi nada	Casi nada	Nada	Nada	Algunas veces	Nada	Nada
1638	39	1	Jornada de la mañana	1	1	1	2	27	Nada	Nada	Nada	Nada	Casi nada	Casi nada	Nada	Nada	Nada	Nada	Nada	Nada	Nada	Nada	Nada	Nada
1657	35	2	Jornada de la mañana, Jornada de la tarde	1	1	1	2	27	Nada	Casi nada	Algunas veces	Algunas veces	Siempre	Con frecuencia	Bastante	Con frecuencia	Con frecuencia	Raramente	Algunas veces	Bastante	Algunas veces	Algunas veces	Con frecuencia	Siempre
2731	42	2	Jornada de la mañana, Jornada de la tarde	1	1	1	1	27	Algunas veces	Raramente	Algunas veces	Con frecuencia	Con frecuencia	Siempre	Con frecuencia	Bastante	Con frecuencia	Bastante	Bastante	Con frecuencia	Algunas veces	Bastante	Nada	Algunas veces
251	44	2	Jornada de la mañana	1	1	1	1	28	Nada	Nada	Nada	Nada	Algunas veces	Siempre	Nada	Algunas veces	Siempre	Nada	Nada	Nada	Nada	Bastante	Nada	Siempre
336	44	2	Jornada de la mañana	1	1	2	2	28	Nada	Nada	Nada	Nada	Raramente	Con frecuencia	Bastante	Raramente	Casi nada	Con frecuencia	Casi nada	Nada	Nada	Raramente	Nada	Nada
2301	44	2	Jornada de la mañana, Jornada de la tarde	1	1	1	2	28	Nada	Nada	Nada	Casi nada	Con frecuencia	Con frecuencia	Con frecuencia	Con frecuencia	Casi nada	Siempre	Con frecuencia	Raramente	Bastante	Bastante	Casi nada	Bastante
2749	42	2	Jornada de la mañana	1	1	2	2	28	Nada	Casi nada	Nada	Casi nada	Con frecuencia	Raramente	Raramente	Nada	Bastante	Nada	Nada	Nada	Nada	Nada	Nada	Nada
2791	18	2	Jornada de la mañana	1	1	2	1	29	Nada	Algunas veces	Nada	Algunas veces	Bastante	Con frecuencia	Raramente	Bastante	Raramente	Nada	Nada	Casi nada	Nada	Nada	Nada	Nada
1590	30	4	Jornada de la mañana, Jornada de la tarde	1	1	1	3	30	Nada	Algunas veces	Casi nada	Algunas veces	Con frecuencia	Con frecuencia	Bastante	Con frecuencia	Algunas veces	Con frecuencia	Algunas veces	Bastante	Raramente	Raramente	Casi nada	Casi nada
899	8	1	Jornada de la mañana	1	1	1	2	34	Siempre	Siempre	Siempre	Siempre	Siempre	Siempre	Siempre	Siempre	Siempre	Siempre	Siempre	Siempre	Siempre	Siempre	Siempre	Siempre
2621	30	2	Jornada vespertina	1	1	1	2	36	Bastante	Bastante	Con frecuencia	Con frecuencia	Con frecuencia	Con frecuencia	Bastante	Bastante	Con frecuencia	Bastante	Raramente	Bastante	Nada	Algunas veces	Nada	Nada
305	44	1	Jornada de la mañana, Jornada de la tarde	1	1	1	2	40	Raramente	Casi nada	Casi nada	Algunas veces	Algunas veces	Bastante	Algunas veces	Bastante	Bastante	Raramente	Con frecuencia	Algunas veces	Raramente	Algunas veces	Nada	Raramente
1570	25	2	Jornada de la mañana, Jornada de la tarde	1	1	1	2	45	Nada	Nada	Nada	Casi nada	Casi nada	Casi nada	Casi nada	Casi nada	Casi nada	Nada	Nada	Nada	Nada	Nada	Nada	Siempre
2551	34	2	Jornada de la mañana	1	1	1	2	52	Nada	Nada	Nada	Con frecuencia	Bastante	Bastante	Con frecuencia	Bastante	Bastante	Casi nada	Nada	Nada	Casi nada	Casi nada	Nada	Casi nada
2400	44	2	Jornada de la mañana, Jornada de la tarde	1	1	1	1	60	Nada	Nada	Nada	Nada	Nada	Casi nada	Nada	Nada	Nada	Nada	Nada	Nada	Nada	Nada	Nada	Nada
1723	30	2	Jornada de la mañana, Jornada de la tarde	1	1	1	2	63	Con frecuencia	Bastante	Algunas veces	Algunas veces	Algunas veces	Algunas veces	Algunas veces	Algunas veces	Algunas veces	Algunas veces	Algunas veces	Algunas veces	Algunas veces	Algunas veces	Algunas veces	Algunas veces
1603	33	1	Jornada de la tarde	1	1	1	1	64	Siempre	Siempre	Siempre	Siempre	Con frecuencia	Con frecuencia	Con frecuencia	Con frecuencia	Con frecuencia	Nada	Nada	Nada	Nada	Nada	Nada	Nada
1742	20	2	Jornada de la mañana	1	2	1	1	24	Nada	Nada	Nada	Nada	Casi nada	Casi nada	Casi nada	Nada	Nada	Nada	Nada	Nada	Nada	Nada	Nada	Nada
1436	30	2	Jornada de la mañana	1.5	1	1	2	38	Nada	Casi nada	Nada	Nada	Algunas veces	Algunas veces	Raramente	Bastante	Algunas veces	Con frecuencia	Casi nada	Casi nada	Nada	Casi nada	Casi nada	Casi nada
307	43	2	Jornada de la mañana	2	1	1	2	26	Nada	Nada	Bastante	Algunas veces	Nada	Siempre	Siempre	Siempre	Siempre	Algunas veces	Casi nada	Bastante	Casi nada	Siempre	Casi nada	Algunas veces
2620	40	2	Jornada de la mañana, Jornada de la tarde	2	1	1	2	26	Raramente	Casi nada	Nada	Algunas veces	Algunas veces	Algunas veces	Algunas veces	Algunas veces	Algunas veces	Algunas veces	Algunas veces	Algunas veces	Nada	Casi nada	Nada	Nada
2964	43	2	Jornada de la mañana	2	1	1	2	26	Nada	Nada	Bastante	Algunas veces	Nada	Siempre	Siempre	Siempre	Siempre	Algunas veces	Casi nada	Bastante	Casi nada	Siempre	Casi nada	Algunas veces
2397	37	2	Jornada de la tarde	2	1	1	2	27	Nada	Nada	Nada	Con frecuencia	Siempre	Con frecuencia	Con frecuencia	Siempre	Siempre	Nada	Nada	Algunas veces	Nada	Nada	Nada	Algunas veces
2943	30	2	Jornada de la mañana	2	1	1	1	27	Nada	Nada	Nada	Nada	Siempre	Siempre	Siempre	Siempre	Siempre	Raramente	Algunas veces	Casi nada	Siempre	Siempre	Casi nada	Casi nada
2494	42	2	Jornada de la mañana, Jornada de la tarde	2	1	1	2	28	Nada	Nada	Nada	Nada	Raramente	Con frecuencia	Con frecuencia	Con frecuencia	Con frecuencia	Con frecuencia	Nada	Nada	Nada	Nada	Nada	Nada
1589	42	2	Jornada de la mañana	2	1	1	1	31	Siempre	Algunas veces	Raramente	Casi nada	Siempre	Siempre	Siempre	Siempre	Siempre	Nada	Algunas veces	Algunas veces	Casi nada	Raramente	Casi nada	Casi nada
2184	44	2	Jornada de la mañana	2	1	2	1	32	Algunas veces	Bastante	Bastante	Bastante	Con frecuencia	Bastante	Raramente	Bastante	Raramente	Raramente	Raramente	Algunas veces	Algunas veces	Raramente	Casi nada	Casi nada
2699	44	2	Jornada de la mañana	2	1	2	2	32	Nada	Nada	Casi nada	Nada	Raramente	Casi nada	Casi nada	Casi nada	Nada	Nada	Nada	Nada	Nada	Nada	Nada	Nada
66	38	2	Jornada de la mañana	2	1	1	1	35	Bastante	Bastante	Bastante	Casi nada	Siempre	Siempre	Siempre	Siempre	Siempre	Siempre	Siempre	Siempre	Bastante	Bastante	Raramente	Con frecuencia
135	44	2	Jornada de la mañana	2	1	1	2	35	Con frecuencia	Con frecuencia	Con frecuencia	Nada	Algunas veces	Bastante	Siempre	Siempre	Siempre	Siempre	Siempre	Con frecuencia	Con frecuencia	Con frecuencia	Nada	Bastante
2692	44	2	Jornada de la mañana	2	1	1	2	43	Bastante	Algunas veces	Algunas veces	Raramente	Algunas veces	Algunas veces	Algunas veces	Algunas veces	Algunas veces	Raramente	Algunas veces	Raramente	Raramente	Raramente	Raramente	Raramente
2949	40	4	Jornada de la mañana, Jornada de la tarde	2	1	1	3	43	Nada	Nada	Nada	Raramente	Con frecuencia	Siempre	Con frecuencia	Con frecuencia	Con frecuencia	Siempre	Con frecuencia	Bastante	Casi nada	Casi nada	Nada	Casi nada
1554	41	2	Jornada de la tarde	2	1	1	2	24	Siempre	Raramente	Casi nada	Casi nada	Casi nada	Casi nada	Casi nada	Casi nada	Nada	Nada	Nada	Nada	Nada	Nada	Nada	Casi nada
2924	44	2	Jornada de la mañana, Jornada de la tarde	2	1	1	2	24	Algunas veces	Nada	Nada	Nada	Bastante	Raramente	Algunas veces	Algunas veces	Raramente	Raramente	Casi nada	Siempre	Nada	Casi nada	Nada	Casi nada
1686	38	2	Jornada de la mañana, Jornada de la tarde	2	1	1	2	25	Algunas veces	Algunas veces	Raramente	Raramente	Algunas veces	Algunas veces	Algunas veces	Raramente	Raramente	Casi nada	Bastante	Raramente	Casi nada	Algunas veces	Nada	Nada
2164	44	2	Jornada de la mañana	2	1	1	1	25	Nada	Nada	Algunas veces	Nada	Raramente	Siempre	Siempre	Siempre	Siempre	Siempre	Casi nada	Nada	Nada	Nada	Nada	Nada
2544	44	2	Jornada de la mañana, Jornada de la tarde	2	1	1	2	25	Con frecuencia	Con frecuencia	Con frecuencia	Con frecuencia	Con frecuencia	Siempre	Siempre	Siempre	Siempre	Siempre	Siempre	Siempre	Casi nada	Bastante	Casi nada	Siempre
606	44	2	Jornada de la mañana	2	1	2	2	26	Nada	Nada	Nada	Nada	Nada	Nada	Nada	Nada	Nada	Casi nada	Nada	Nada	Nada	Nada	Nada	Nada
2618	44	1	Jornada de la mañana	2	1	1	2	26	Siempre	Casi nada	Con frecuencia	Casi nada	Con frecuencia	Siempre	Siempre	Con frecuencia	Siempre	Bastante	Casi nada	Casi nada	Casi nada	Bastante	Nada	Casi nada
2688	35	2	Jornada de la tarde	2	1	1	2	26	Nada	Nada	Bastante	Bastante	Siempre	Siempre	Con frecuencia	Siempre	Con frecuencia	Nada	Casi nada	Algunas veces	Casi nada	Raramente	Nada	Bastante
2844	40	2	Jornada de la mañana, Jornada de la tarde	2	1	1	2	26	Nada	Nada	Nada	Raramente	Con frecuencia	Con frecuencia	Bastante	Casi nada	Nada	Nada	Casi nada	Nada	Nada	Nada	Nada	Nada
2935	35	2	Jornada de la mañana	2	1	1	2	26	Casi nada	Casi nada	Nada	Nada	Bastante	Raramente	Algunas veces	Siempre	Casi nada	Raramente	Nada	Casi nada	Nada	Nada	Nada	Nada
2805	44	3	Jornada de la mañana, Jornada de la tarde	2	1	1	1	27	Siempre	Siempre	Siempre	Siempre	Siempre	Siempre	Siempre	Siempre	Siempre	Siempre	Siempre	Siempre	Siempre	Siempre	Siempre	Siempre
36	41	2	Jornada de la mañana	2	1	1	1	28	Bastante	Raramente	Raramente	Algunas veces	Algunas veces	Raramente	Raramente	Raramente	Raramente	Algunas veces	Raramente	Raramente	Raramente	Raramente	Casi nada	Casi nada
1733	44	2	Jornada de la mañana	2	1	2	1	28	Nada	Nada	Nada	Nada	Raramente	Casi nada	Casi nada	Nada	Casi nada	Nada	Nada	Nada	Nada	Nada	Nada	Nada
2593	21	2	Jornada de la mañana	2	1	1	2	28	Nada	Nada	Nada	Nada	Nada	Nada	Nada	Nada	Nada	Raramente	Nada	Nada	Nada	Nada	Nada	Nada
2740	43	2	Jornada de la mañana	2	1	1	1	28	Nada	Nada	Nada	Nada	Casi nada	Bastante	Bastante	Nada	Nada	Nada	Nada	Nada	Nada	Nada	Nada	Nada
2773	28	2	Jornada de la mañana	2	1	1	2	28	Nada	Nada	Nada	Nada	Nada	Nada	Nada	Nada	Nada	Nada	Nada	Nada	Nada	Nada	Nada	Nada
2854	30	1	Jornada de la mañana	2	1	1	2	28	Nada	Nada	Nada	Nada	Nada	Nada	Nada	Casi nada	Casi nada	Casi nada	Nada	Raramente	Raramente	Raramente	Raramente	Raramente
1561	40	2	Jornada de la mañana, Jornada de la tarde	2	1	1	2	29	Siempre	Siempre	Nada	Bastante	Siempre	Siempre	Siempre	Siempre	Bastante	Siempre	Bastante	Nada	Nada	Nada	Nada	Nada
2186	44	2	Jornada de la mañana	2	1	1	2	29	Nada	Nada	Con frecuencia	Nada	Nada	Con frecuencia	Con frecuencia	Bastante	Nada	Con frecuencia	Nada	Algunas veces	Nada	Nada	Nada	Nada
136	24	2	Jornada de la mañana	2	1	1	1	30	Nada	Nada	Nada	Nada	Nada	Nada	Nada	Nada	Casi nada	Nada	Nada	Nada	Nada	Nada	Nada	Nada
514	42	2	Jornada de la mañana	2	1	1	2	30	Nada	Nada	Nada	Nada	Con frecuencia	Con frecuencia	Casi nada	Nada	Nada	Nada	Nada	Algunas veces	Nada	Nada	Nada	Nada
2701	39	2	Jornada de la mañana	2	1	1	1	30	Nada	Raramente	Nada	Casi nada	Con frecuencia	Bastante	Siempre	Bastante	Bastante	Siempre	Nada	Casi nada	Casi nada	Casi nada	Nada	Casi nada
2689	36	2	Jornada de la mañana	2	1	1	2	31	Nada	Nada	Casi nada	Raramente	Casi nada	Siempre	Siempre	Siempre	Bastante	Bastante	Nada	Raramente	Nada	Casi nada	Nada	Raramente
116	44	2	Jornada de la mañana	2	1	1	1	32	Raramente	Raramente	Raramente	Con frecuencia	Con frecuencia	Siempre	Siempre	Siempre	Siempre	Siempre	Siempre	Siempre	Siempre	Raramente	Nada	Siempre
2333	30	2	Jornada de la mañana	2	1	1	2	33	Nada	Nada	Nada	Nada	Nada	Nada	Nada	Nada	Nada	Nada	Nada	Nada	Nada	Nada	Nada	Nada
2277	26	2	Jornada de la mañana	2	1	1	2	35	Nada	Nada	Nada	Nada	Con frecuencia	Con frecuencia	Con frecuencia	Con frecuencia	Con frecuencia	Nada	Nada	Raramente	Nada	Nada	Nada	Nada
2460	44	3	Jornada de la mañana	2	1	1	2	36	Con frecuencia	Nada	Con frecuencia	Con frecuencia	Siempre	Siempre	Con frecuencia	Siempre	Siempre	Siempre	Siempre	Con frecuencia	Nada	Nada	Nada	Con frecuencia
2812	38	2	Jornada de la mañana	2	1	1	2	39	Raramente	Raramente	Raramente	Raramente	Raramente	Raramente	Raramente	Raramente	Raramente	Raramente	Raramente	Raramente	Raramente	Raramente	Raramente	Raramente
2837	44	2	Jornada de la mañana	2	1	1	2	42	Nada	Nada	Nada	Nada	Nada	Nada	Nada	Nada	Nada	Nada	Nada	Nada	Nada	Nada	Nada	Nada
2474	44	2	Jornada de la mañana, Jornada de la tarde	2	1	1	2	43	Algunas veces	Nada	Raramente	Siempre	Algunas veces	Bastante	Algunas veces	Nada	Nada	Casi nada	Nada	Nada	Nada	Raramente	Nada	Nada
794	44	2	Jornada de la mañana	2	1	1	2	49	Nada	Nada	Nada	Nada	Nada	Nada	Nada	Nada	Nada	Nada	Nada	Nada	Nada	Nada	Nada	Nada
1989	36	2	Jornada de la mañana	2	1	1	2	58	Nada	Nada	Nada	Casi nada	Raramente	Raramente	Casi nada	Casi nada	Casi nada	Casi nada	Nada	Casi nada	Nada	Nada	Nada	Casi nada
214	44	2	Jornada de la mañana	2	2	1	2	35	Raramente	Raramente	Raramente	Bastante	Con frecuencia	Con frecuencia	Con frecuencia	Con frecuencia	Bastante	Bastante	Bastante	Bastante	Con frecuencia	Bastante	Con frecuencia	Con frecuencia
998	44	2	Jornada de la mañana	2	2	2	1	35	Raramente	Casi nada	Casi nada	Nada	Raramente	Con frecuencia	Raramente	Raramente	Raramente	Nada	Nada	Nada	Nada	Nada	Nada	Nada
2384	38	2	Jornada de la mañana	2	2	#NULL!	2	42	Algunas veces	Raramente	Nada	Nada	Algunas veces	Siempre	Con frecuencia	Bastante	Bastante	Casi nada	Nada	Casi nada	Nada	Nada	Nada	Nada
2340	30	2	Jornada de la mañana	2	3	1	2	25	Nada	Nada	Nada	Algunas veces	Algunas veces	Bastante	Bastante	Bastante	Casi nada	Casi nada	Algunas veces	Casi nada	Casi nada	Algunas veces	Nada	Nada
2272	14	2	Jornada de la mañana	2	4	1	2	25	Nada	Nada	Nada	Nada	Casi nada	Nada	Nada	Nada	Nada	Nada	Casi nada	Nada	Casi nada	Casi nada	Casi nada	Casi nada
2932	38	2	Jornada de la mañana	2	4	1	2	28	Bastante	Nada	Nada	Nada	Siempre	Siempre	Bastante	Raramente	Siempre	Siempre	Bastante	Bastante	Algunas veces	Bastante	Algunas veces	Algunas veces
1300	44	2	Jornada de la mañana	2.5	1	2	2	29	Nada	Nada	Nada	Nada	Nada	Nada	Casi nada	Casi nada	Raramente	Raramente	Raramente	Nada	Nada	Casi nada	Casi nada	Nada
2727	42	1	Jornada de la mañana	3	1	2	2	27	Casi nada	Nada	Nada	Nada	Algunas veces	Algunas veces	Nada	Raramente	Casi nada	Nada	Nada	Casi nada	Nada	Casi nada	Nada	Nada
2728	34	2	Jornada de la mañana	3	1	1	2	27	Nada	Nada	Nada	Raramente	Raramente	Raramente	Casi nada	Raramente	Raramente	Algunas veces	Raramente	Casi nada	Raramente	Bastante	Nada	Raramente
261	44	2	Jornada de la mañana	3	1	1	1	28	Nada	Nada	Nada	Nada	Casi nada	Casi nada	Nada	Raramente	Raramente	Raramente	Raramente	Casi nada	Casi nada	Casi nada	Nada	Casi nada
2739	42	2	Jornada de la mañana, Jornada de la tarde	3	1	1	2	28	Nada	Nada	Nada	Nada	Raramente	Raramente	Casi nada	Casi nada	Casi nada	Nada	Nada	Nada	Nada	Nada	Nada	Nada
39	44	2	Jornada de la mañana, Jornada de la tarde	3	1	1	1	29	Nada	Nada	Nada	Nada	Bastante	Con frecuencia	Con frecuencia	Con frecuencia	Con frecuencia	Nada	Nada	Algunas veces	Nada	Algunas veces	Nada	Nada
802	38	2	Jornada de la mañana	3	1	1	2	29	Nada	Nada	Nada	Casi nada	Casi nada	Casi nada	Casi nada	Nada	Nada	Casi nada	Nada	Nada	Nada	Nada	Nada	Nada
2211	44	2	Jornada de la mañana, Jornada de la tarde	3	1	1	2	29	Raramente	Raramente	Raramente	Raramente	Siempre	Con frecuencia	Con frecuencia	Siempre	Con frecuencia	Algunas veces	Algunas veces	Algunas veces	Nada	Casi nada	Nada	Algunas veces
2610	43	1	Jornada de la mañana	3	1	1	2	29	Nada	Nada	Nada	Nada	Algunas veces	Algunas veces	Raramente	Casi nada	Nada	Nada	Nada	Nada	Nada	Casi nada	Nada	Casi nada
2633	32	2	Jornada de la mañana, Jornada de la tarde	3	1	1	2	29	Nada	Nada	Nada	Nada	Nada	Siempre	Nada	Nada	Nada	Nada	Nada	Nada	Nada	Nada	Nada	Nada
2412	44	2	Jornada de la mañana, Jornada de la tarde, Jornad	3	1	1	2	30	Nada	Nada	Nada	Nada	Nada	Casi nada	Nada	Nada	Nada	Nada	Nada	Nada	Nada	Nada	Nada	Nada
2516	42	2	Jornada de la mañana	3	1	1	2	30	Algunas veces	Algunas veces	Raramente	Algunas veces	Bastante	Con frecuencia	Bastante	Bastante	Bastante	Casi nada	Raramente	Raramente	Casi nada	Casi nada	Nada	Casi nada
1951	44	2	Jornada de la mañana	3	1	1	2	32	Siempre	Siempre	Siempre	Siempre	Siempre	Siempre	Siempre	Siempre	Siempre	Algunas veces	Algunas veces	Siempre	Con frecuencia	Con frecuencia	Nada	Siempre
2098	41	2	Jornada de la mañana, Jornada de la tarde	3	1	1	2	34	Con frecuencia	Con frecuencia	Con frecuencia	Con frecuencia	Bastante	Con frecuencia	Con frecuencia	Con frecuencia	Siempre	Bastante	Algunas veces	Con frecuencia	Algunas veces	Con frecuencia	Nada	Con frecuencia
1361	44	2	Jornada de la mañana, Jornada de la tarde	3	1	2	1	35	Nada	Nada	Nada	Nada	Nada	Nada	Nada	Nada	Nada	Nada	Nada	Nada	Nada	Nada	Nada	Nada
2632	44	3	Jornada de la mañana, Jornada de la tarde	3	1	1	1	38	Nada	Nada	Nada	Nada	Bastante	Casi nada	Casi nada	Casi nada	Casi nada	Casi nada	Casi nada	Casi nada	Nada	Nada	Nada	Nada
1364	26	2	Jornada de la mañana	3	1	1	2	47	Bastante	Raramente	Con frecuencia	Algunas veces	Siempre	Siempre	Bastante	Bastante	Siempre	Nada	Nada	Siempre	Casi nada	Casi nada	Nada	Casi nada
1993	44	2	Jornada de la mañana	3	1	1	2	52	Bastante	Bastante	Bastante	Algunas veces	Algunas veces	Algunas veces	Con frecuencia	Bastante	Algunas veces	Casi nada	Casi nada	Raramente	Casi nada	Casi nada	Nada	Algunas veces
2580	20	2	Jornada de la mañana, Jornada de la tarde	3	1	1	2	56	Nada	Nada	Nada	Nada	Nada	Raramente	Raramente	Nada	Nada	Nada	Nada	Nada	Nada	Nada	Nada	Nada
992	44	1		3	1	1	2	62	Casi nada	Casi nada	Nada	Nada	Nada	Casi nada	Nada	Nada	Nada	Nada	Nada	Nada	Nada	Casi nada	Nada	Nada
57	40	2	Jornada vespertina	3	1	1	2	25	Bastante	Siempre	Bastante	Algunas veces	Algunas veces	Bastante	Algunas veces	Bastante	Bastante	Bastante	Algunas veces	Bastante	Nada	Algunas veces	Nada	Nada
1604	38	2	Jornada de la mañana, Jornada de la tarde	3	1	1	2	25	Nada	Nada	Nada	Nada	Raramente	Siempre	Bastante	Con frecuencia	Siempre	Siempre	Bastante	Bastante	Casi nada	Raramente	Nada	Siempre
1624	22	2	Jornada de la mañana	3	1	1	2	25	Nada	Casi nada	Nada	Nada	Nada	Nada	Nada	Nada	Nada	Nada	Casi nada	Nada	Nada	Casi nada	Nada	Nada
1725	44	2	Jornada de la tarde	3	1	1	2	25	Algunas veces	Bastante	Raramente	Algunas veces	Con frecuencia	Con frecuencia	Con frecuencia	Con frecuencia	Con frecuencia	Con frecuencia	Bastante	Con frecuencia	Algunas veces	Bastante	Raramente	Bastante
2062	40	2	Jornada de la mañana, Jornada de la tarde	3	1	1	2	25	Nada	Nada	Nada	Nada	Bastante	Nada	Nada	Casi nada	Nada	Nada	Nada	Nada	Nada	Nada	Nada	Nada
2229	44	2	Jornada de la mañana, Jornada de la tarde	3	1	1	2	25	Siempre	Nada	Nada	Nada	Siempre	Siempre	Siempre	Siempre	Siempre	Nada	Nada	Nada	Nada	Nada	Nada	Nada
80	44	2	Jornada de la mañana	3	1	1	1	26	Casi nada	Nada	Casi nada	Casi nada	Algunas veces	Bastante	Raramente	Raramente	Casi nada	Casi nada	Nada	Casi nada	Casi nada	Casi nada	Nada	Nada
119	40	2	Jornada de la mañana	3	1	1	1	26	Raramente	Nada	Raramente	Raramente	Bastante	Bastante	Siempre	Con frecuencia	Con frecuencia	Bastante	Bastante	Raramente	Algunas veces	Con frecuencia	Nada	Algunas veces
216	12	2	Jornada de la mañana	3	1	1	2	26	Bastante	Nada	Nada	Nada	Siempre	Siempre	Siempre	Siempre	Siempre	Siempre	Siempre	Siempre	Casi nada	Casi nada	Nada	Nada
943	44	2	Jornada de la mañana, Jornada de la tarde	3	1	1	2	26	Nada	Nada	Nada	Nada	Casi nada	Casi nada	Casi nada	Nada	Casi nada	Casi nada	Nada	Nada	Nada	Casi nada	Nada	Nada
2160	22	2	Jornada de la mañana	3	1	1	2	26	Nada	Bastante	Bastante	Algunas veces	Con frecuencia	Con frecuencia	Siempre	Siempre	Bastante	Siempre	Con frecuencia	Bastante	Algunas veces	Siempre	Algunas veces	Con frecuencia
2200	44	2	Jornada de la tarde	3	1	1	2	26	Nada	Nada	Nada	Nada	Nada	Raramente	Nada	Nada	Nada	Nada	Nada	Nada	Nada	Nada	Nada	Nada
2334	40	2	Jornada de la mañana, Jornada de la tarde	3	1	1	2	26	Bastante	Bastante	Bastante	Bastante	Siempre	Con frecuencia	Con frecuencia	Con frecuencia	Con frecuencia	Con frecuencia	Con frecuencia	Con frecuencia	Nada	Algunas veces	Nada	Bastante
2381	30	2	Jornada de la mañana	3	1	1	2	26	Nada	Nada	Nada	Nada	Bastante	Algunas veces	Algunas veces	Algunas veces	Raramente	Raramente	Casi nada	Casi nada	Casi nada	Casi nada	Casi nada	Casi nada
2434	44	2	Jornada de la tarde	3	1	1	2	26	Nada	Nada	Casi nada	Nada	Casi nada	Casi nada	Casi nada	Nada	Nada	Nada	Nada	Nada	Nada	Nada	Nada	Nada
2576	44	2	Jornada de la mañana	3	1	1	2	26	Nada	Siempre	Siempre	Algunas veces	Con frecuencia	Con frecuencia	Con frecuencia	Con frecuencia	Con frecuencia	Con frecuencia	Con frecuencia	Algunas veces	Raramente	Raramente	Nada	Con frecuencia
2762	36	2	Jornada de la mañana	3	1	1	1	26	Raramente	Casi nada	Casi nada	Raramente	Raramente	Bastante	Raramente	Casi nada	Nada	Raramente	Nada	Casi nada	Nada	Nada	Nada	Nada
2841	44	2	Jornada de la mañana	3	1	1	2	26	Siempre	Siempre	Siempre	Siempre	Siempre	Siempre	Siempre	Siempre	Siempre	Siempre	Con frecuencia	Siempre	Algunas veces	Algunas veces	Algunas veces	Con frecuencia
1703	44	2	Jornada de la tarde	3	1	1	2	27	Siempre	Siempre	Con frecuencia	Con frecuencia	Con frecuencia	Con frecuencia	Con frecuencia	Con frecuencia	Bastante	Bastante	Con frecuencia	Con frecuencia	Con frecuencia	Con frecuencia	Bastante	Con frecuencia
2162	44	2	Jornada de la mañana, Jornada de la tarde	3	1	1	1	27	Raramente	Casi nada	Casi nada	Casi nada	Casi nada	Algunas veces	Raramente	Raramente	Casi nada	Casi nada	Raramente	Nada	Nada	Raramente	Nada	Nada
2328	42	2	Jornada de la mañana	3	1	1	2	27	Siempre	Siempre	Siempre	Siempre	Siempre	Siempre	Siempre	Siempre	Con frecuencia	Siempre	Con frecuencia	Siempre	Con frecuencia	Con frecuencia	Nada	Con frecuencia
2534	35	4	Jornada de la mañana	3	1	1	1	27	Nada	Nada	Raramente	Raramente	Bastante	Con frecuencia	Con frecuencia	Con frecuencia	Con frecuencia	Con frecuencia	Con frecuencia	Con frecuencia	Casi nada	Casi nada	Nada	Con frecuencia
2573	44	2	Jornada de la mañana, Jornada de la tarde	3	1	1	2	27	Siempre	Siempre	Siempre	Nada	Siempre	Siempre	Siempre	Siempre	Siempre	Siempre	Siempre	Siempre	Bastante	Siempre	Nada	Raramente
786	41	1	Jornada de la mañana	3	1	1	1	28	Siempre	Algunas veces	Nada	Nada	Siempre	Siempre	Algunas veces	Algunas veces	Algunas veces	Siempre	Nada	Bastante	Nada	Algunas veces	Nada	Nada
2456	40	2	Jornada de la mañana	3	1	1	2	28	Nada	Nada	Nada	Nada	Casi nada	Casi nada	Nada	Casi nada	Casi nada	Nada	Nada	Nada	Nada	Nada	Nada	Nada
2489	33	2	Jornada de la mañana	3	1	1	2	28	Nada	Nada	Raramente	Raramente	Algunas veces	Bastante	Raramente	Casi nada	Con frecuencia	Bastante	Algunas veces	Algunas veces	Algunas veces	Algunas veces	Algunas veces	Algunas veces
951	44	2	Jornada de la mañana, Jornada de la tarde	3	1	1	2	29	Nada	Nada	Nada	Nada	Bastante	Bastante	Bastante	Algunas veces	Bastante	Bastante	Bastante	Con frecuencia	Raramente	Bastante	Casi nada	Bastante
2220	30	2	Jornada de la mañana	3	1	1	1	29	Casi nada	Casi nada	Casi nada	Casi nada	Bastante	Casi nada	Casi nada	Casi nada	Casi nada	Casi nada	Casi nada	Casi nada	Raramente	Raramente	Raramente	Raramente
877	28	2	Jornada de la tarde	3	1	2	3	30	Siempre	Siempre	Siempre	Con frecuencia	Siempre	Siempre	Bastante	Con frecuencia	Siempre	Bastante	Algunas veces	Con frecuencia	Raramente	Algunas veces	Nada	Con frecuencia
2123	44	2	Jornada de la mañana	3	1	1	2	30	Nada	Casi nada	Casi nada	Casi nada	Nada	Nada	Nada	Casi nada	Casi nada	Siempre	Algunas veces	Nada	Casi nada	Casi nada	Casi nada	Casi nada
2125	44	2	Jornada de la mañana	3	1	1	2	30	Nada	Casi nada	Casi nada	Casi nada	Nada	Nada	Nada	Casi nada	Casi nada	Siempre	Algunas veces	Nada	Casi nada	Casi nada	Casi nada	Casi nada
2338	27	2	Jornada de la mañana	3	1	1	2	30	Bastante	Bastante	Bastante	Algunas veces	Siempre	Siempre	Con frecuencia	Con frecuencia	Bastante	Con frecuencia	Con frecuencia	Con frecuencia	Bastante	Bastante	Algunas veces	Bastante
2645	30	4	Jornada de la mañana, Jornada de la tarde	3	1	1	2	31	Siempre	Casi nada	Algunas veces	Algunas veces	Bastante	Bastante	Bastante	Con frecuencia	Con frecuencia	Algunas veces	Casi nada	Algunas veces	Nada	Casi nada	Nada	Nada
2753	28	2	Jornada de la mañana	3	1	1	1	31	Casi nada	Casi nada	Bastante	Nada	Nada	Raramente	Nada	Nada	Nada	Nada	Casi nada	Casi nada	Nada	Nada	Nada	Nada
2958	44	2	Jornada de la mañana, Jornada de la tarde	3	1	1	2	31	Nada	Nada	Nada	Nada	Bastante	Bastante	Siempre	Con frecuencia	Bastante	Raramente	Casi nada	Raramente	Casi nada	Raramente	Casi nada	Raramente
2959	44	2	Jornada de la mañana, Jornada de la tarde	3	1	1	2	31	Nada	Nada	Nada	Nada	Bastante	Bastante	Siempre	Con frecuencia	Bastante	Raramente	Casi nada	Raramente	Casi nada	Raramente	Casi nada	Raramente
210	40	3	Jornada de la tarde	3	1	1	2	32	Nada	Nada	Nada	Nada	Casi nada	Casi nada	Casi nada	Casi nada	Casi nada	Nada	Nada	Nada	Nada	Casi nada	Nada	Nada
2236	38	2	Jornada de la mañana	3	1	1	1	32	Siempre	Siempre	Siempre	Nada	Siempre	Siempre	Nada	Nada	Nada	Nada	Nada	Nada	Nada	Nada	Nada	Siempre
2246	33	2	Jornada de la mañana	3	1	1	1	32	Casi nada	Casi nada	Casi nada	Nada	Algunas veces	Algunas veces	Algunas veces	Bastante	Bastante	Nada	Casi nada	Casi nada	Casi nada	Casi nada	Casi nada	Casi nada
2466	31	2	Jornada de la mañana, Jornada de la tarde	3	1	1	1	32	Algunas veces	Nada	Con frecuencia	Nada	Raramente	Con frecuencia	Bastante	Nada	Casi nada	Nada	Nada	Casi nada	Nada	Casi nada	Nada	Nada
2718	44	2	Jornada de la mañana	3	1	1	1	32	Raramente	Raramente	Nada	Nada	Nada	Casi nada	Casi nada	Nada	Casi nada	Casi nada	Casi nada	Casi nada	Casi nada	Casi nada	Nada	Casi nada
1116	44	2	Jornada de la mañana, Jornada de la tarde	3	1	1	2	33	Con frecuencia	Con frecuencia	Nada	Nada	Siempre	Siempre	Siempre	Siempre	Siempre	Siempre	Siempre	Siempre	Siempre	Siempre	Nada	Siempre
2470	39	2	Jornada de la mañana	3	1	1	2	33	Nada	Nada	Nada	Nada	Casi nada	Algunas veces	Casi nada	Nada	Nada	Nada	Nada	Nada	Nada	Nada	Nada	Nada
1190	38	1	Jornada de la mañana, Jornada de la tarde	3	1	1	2	34	Raramente	Nada	Nada	Nada	Con frecuencia	Con frecuencia	Raramente	Con frecuencia	Con frecuencia	Algunas veces	Nada	Raramente	Con frecuencia	Algunas veces	Nada	Nada
1803	44	2	Jornada de la mañana, Jornada de la tarde	3	1	1	2	34	Nada	Nada	Nada	Nada	Con frecuencia	Con frecuencia	Con frecuencia	Bastante	Bastante	Nada	Bastante	Casi nada	Nada	Casi nada	Nada	Con frecuencia
2886	38	2	Jornada de la mañana	3	1	1	2	34	Raramente	Raramente	Raramente	Nada	Bastante	Algunas veces	Algunas veces	Raramente	Raramente	Nada	Nada	Nada	Nada	Raramente	Nada	Raramente
2378	32	2	Jornada de la mañana	3	1	1	2	35	Con frecuencia	Raramente	Raramente	Algunas veces	Bastante	Con frecuencia	Bastante	Bastante	Bastante	Bastante	Raramente	Algunas veces	Casi nada	Bastante	Algunas veces	Algunas veces
2485	30	1	Jornada de la mañana	3	1	1	1	35	Siempre	Siempre	Siempre	Siempre	Siempre	Siempre	Siempre	Nada	Raramente	Nada	Siempre	Siempre	Raramente	Raramente	Nada	Nada
2587	40	2	Jornada de la mañana	3	1	1	2	35	Con frecuencia	Con frecuencia	Nada	Algunas veces	Con frecuencia	Con frecuencia	Con frecuencia	Con frecuencia	Con frecuencia	Nada	Nada	Raramente	Casi nada	Con frecuencia	Nada	Nada
2661	36	2	Jornada de la mañana	3	1	1	2	35	Nada	Nada	Con frecuencia	Nada	Raramente	Raramente	Raramente	Raramente	Raramente	Casi nada	Casi nada	Nada	Casi nada	Casi nada	Nada	Casi nada
2447	33	4	Jornada de la mañana	3	1	1	2	36	Raramente	Raramente	Nada	Raramente	Raramente	Raramente	Raramente	Raramente	Raramente	Raramente	Bastante	Nada	Bastante	Bastante	Nada	Algunas veces
687	30	2	Jornada de la tarde	3	1	1	2	37	Con frecuencia	Raramente	Nada	Nada	Casi nada	Casi nada	Casi nada	Raramente	Raramente	Casi nada	Nada	Raramente	Nada	Nada	Casi nada	Casi nada
103	44	2	Jornada de la mañana, Jornada de la tarde	3	1	1	2	39	Nada	Raramente	Raramente	Siempre	Siempre	Siempre	Siempre	Siempre	Siempre	Siempre	Siempre	Siempre	Bastante	Bastante	Bastante	Siempre
2375	37	2	Jornada de la mañana	3	1	1	2	39	Nada	Nada	Nada	Nada	Siempre	Siempre	Siempre	Raramente	Nada	Nada	Nada	Nada	Nada	Nada	Nada	Con frecuencia
673	38	1	Jornada de la mañana, Jornada de la tarde	3	1	1	2	40	Nada	Nada	Nada	Nada	Bastante	Bastante	Bastante	Casi nada	Nada	Nada	Nada	Nada	Nada	Nada	Nada	Siempre
384	44	2	Jornada de la mañana, Jornada de la tarde	3	1	1	1	41	Nada	Nada	Nada	Nada	Casi nada	Casi nada	Raramente	Casi nada	Casi nada	Casi nada	Raramente	Casi nada	Raramente	Raramente	Raramente	Raramente
578	44	2	Jornada de la mañana, Jornada de la tarde	3	1	1	1	41	Nada	Nada	Nada	Nada	Casi nada	Casi nada	Raramente	Casi nada	Casi nada	Casi nada	Raramente	Casi nada	Raramente	Raramente	Raramente	Raramente
2497	40	2	Jornada de la mañana	3	1	1	2	41	Siempre	Nada	Nada	Nada	Nada	Raramente	Casi nada	Raramente	Con frecuencia	Nada	Nada	Nada	Nada	Nada	Nada	Siempre
2768	33	2	Jornada de la mañana	3	1	1	2	41	Con frecuencia	Bastante	Con frecuencia	Algunas veces	Siempre	Siempre	Con frecuencia	Con frecuencia	Con frecuencia	Con frecuencia	Algunas veces	Bastante	Con frecuencia	Con frecuencia	Raramente	Raramente
898	27	2	Jornada de la mañana	3	1	1	2	42	Casi nada	Nada	Casi nada	Casi nada	Raramente	Raramente	Raramente	Raramente	Raramente	Casi nada	Casi nada	Raramente	Casi nada	Casi nada	Nada	Casi nada
1674	44	2	Jornada de la mañana, Jornada de la tarde	3	1	1	2	42	Algunas veces	Bastante	Casi nada	Raramente	Siempre	Siempre	Siempre	Siempre	Siempre	Siempre	Siempre	Con frecuencia	Casi nada	Raramente	Siempre	Siempre
1891	42	2	Jornada de la mañana	3	1	1	1	44	Algunas veces	Algunas veces	Con frecuencia	Algunas veces	Con frecuencia	Siempre	Con frecuencia	Con frecuencia	Con frecuencia	Casi nada	Nada	Raramente	Casi nada	Casi nada	Nada	Casi nada
1268	44	2	Jornada de la mañana, Jornada de la tarde	3	1	1	1	45	Nada	Nada	Nada	Nada	Nada	Con frecuencia	Nada	Nada	Nada	Nada	Nada	Nada	Nada	Nada	Nada	Nada
1	40	3	Jornada mañana y tarde	3	1	1	2	48	Bastante	Bastante	Algunas veces	Algunas veces	Algunas veces	Algunas veces	Bastante	Algunas veces	Algunas veces	Bastante	Algunas veces	Algunas veces	Algunas veces	Algunas veces	Algunas veces	Algunas veces
2909	31	2	Jornada de la mañana	3	1	1	1	48	Nada	Nada	Con frecuencia	Nada	Casi nada	Nada	Nada	Nada	Casi nada	Raramente	Casi nada	Nada	Raramente	Casi nada	Nada	Casi nada
2502	40	2	Jornada de la mañana	3	1	1	2	50	Siempre	Nada	Nada	Raramente	Siempre	Bastante	Bastante	Bastante	Con frecuencia	Bastante	Raramente	Casi nada	Nada	Raramente	Nada	Nada
883	28	1	Jornada de la mañana	3	1	1	2	55	Casi nada	Siempre	Siempre	Siempre	Algunas veces	Siempre	Con frecuencia	Siempre	Casi nada	Nada	Casi nada	Nada	Casi nada	Casi nada	Bastante	Bastante
180	36	2	Jornada de la mañana	3	1	1	2	62	Nada	Nada	Nada	Nada	Casi nada	Casi nada	Raramente	Casi nada	Casi nada	Casi nada	Casi nada	Casi nada	Casi nada	Bastante	Casi nada	Casi nada
1491	12	2	Jornada de la mañana, Jornada de la tarde, Jornad	3	2	2	1	26	Siempre	Algunas veces	Casi nada	Casi nada	Algunas veces	Con frecuencia	Bastante	Siempre	Siempre	Siempre	Casi nada	Con frecuencia	Nada	Casi nada	Nada	Nada
2363	40	2	Jornada de la mañana, Jornada de la tarde	3	2	1	3	26	Bastante	Nada	Nada	Nada	Nada	Con frecuencia	Con frecuencia	Con frecuencia	Siempre	Nada	Nada	Nada	Nada	Nada	Nada	Bastante
152	44	2	Jornada de la mañana, Jornada de la tarde	3	2	1	1	27	Con frecuencia	Con frecuencia	Con frecuencia	Siempre	Siempre	Siempre	Con frecuencia	Siempre	Siempre	Siempre	Siempre	Siempre	Siempre	Con frecuencia	Nada	Algunas veces
435	23	2	Jornada de la mañana	3	2	1	2	28	Nada	Nada	Nada	Casi nada	Casi nada	Casi nada	Casi nada	Nada	Nada	Nada	Casi nada	Casi nada	Casi nada	Casi nada	Casi nada	Casi nada
2788	42	1	Jornada de la mañana	3	2	1	1	31	Casi nada	Casi nada	Casi nada	Nada	Bastante	Algunas veces	Nada	Algunas veces	Nada	Nada	Nada	Nada	Nada	Nada	Nada	Nada
2801	30	1	Jornada de la mañana	3	2	2	1	31	Nada	Nada	Nada	Nada	Bastante	Siempre	Con frecuencia	Bastante	Algunas veces	Nada	Nada	Nada	Nada	Nada	Nada	Nada
3	16	1	Jornada de la mañana	3	2	2	2	39	Nada	Nada	Nada	Nada	Nada	Nada	Nada	Nada	Nada	Nada	Nada	Nada	Nada	Nada	Nada	Nada
1709	42	2	Jornada de la mañana	3	3	1	1	27	Nada	Bastante	Nada	Siempre	Con frecuencia	Con frecuencia	Siempre	Siempre	Siempre	Raramente	Nada	Nada	Nada	Nada	Nada	Nada
754	30	2	Jornada de la mañana	3	3	1	2	28	Bastante	Bastante	Bastante	Raramente	Bastante	Bastante	Bastante	Bastante	Bastante	Bastante	Raramente	Raramente	Raramente	Casi nada	Casi nada	Casi nada
2092	28	2	Jornada de la mañana	3	3	1	2	44	Nada	Siempre	Con frecuencia	Con frecuencia	Con frecuencia	Bastante	Bastante	Bastante	Con frecuencia	Con frecuencia	Con frecuencia	Algunas veces	Con frecuencia	Bastante	Algunas veces	Con frecuencia
672	44	2	Jornada de la mañana, Jornada de la tarde	3.5	2	2	1	33	Casi nada	Siempre	Casi nada	Casi nada	Bastante	Bastante	Bastante	Bastante	Bastante	Bastante	Casi nada	Bastante	Casi nada	Casi nada	Casi nada	Bastante
59	44	1	Jornada de la mañana, Jornada de la tarde	4	1	1	2	26	Con frecuencia	Algunas veces	Bastante	Casi nada	Raramente	Con frecuencia	Algunas veces	Algunas veces	Con frecuencia	Bastante	Bastante	Bastante	Bastante	Bastante	Nada	Con frecuencia
60	44	1	Jornada de la mañana, Jornada de la tarde	4	1	1	2	26	Con frecuencia	Algunas veces	Bastante	Casi nada	Raramente	Con frecuencia	Algunas veces	Algunas veces	Con frecuencia	Bastante	Bastante	Bastante	Bastante	Bastante	Nada	Con frecuencia
881	40	2	Jornada de la mañana, Jornada de la tarde	4	1	1	2	26	Con frecuencia	Raramente	Bastante	Con frecuencia	Con frecuencia	Con frecuencia	Con frecuencia	Con frecuencia	Con frecuencia	Raramente	Casi nada	Bastante	Raramente	Raramente	Nada	Casi nada
2741	40	2	Jornada de la mañana, Jornada de la tarde	4	1	1	2	26	Con frecuencia	Raramente	Bastante	Con frecuencia	Con frecuencia	Con frecuencia	Con frecuencia	Con frecuencia	Con frecuencia	Raramente	Casi nada	Bastante	Raramente	Raramente	Nada	Casi nada
1442	44	2	Jornada de la mañana	4	1	1	1	27	Casi nada	Casi nada	Raramente	Raramente	Raramente	Casi nada	Casi nada	Bastante	Casi nada	Casi nada	Casi nada	Casi nada	Casi nada	Casi nada	Casi nada	Casi nada
2151	36	2	Jornada de la mañana	4	1	1	1	27	Nada	Bastante	Nada	Nada	Siempre	Con frecuencia	Bastante	Algunas veces	Algunas veces	Casi nada	Raramente	Casi nada	Nada	Casi nada	Nada	Nada
2222	44	2	Jornada de la mañana, Jornada de la tarde	4	1	1	2	27	Casi nada	Nada	Nada	Nada	Siempre	Siempre	Con frecuencia	Siempre	Bastante	Bastante	Bastante	Bastante	Bastante	Bastante	Bastante	Bastante
1011	30	2	Jornada de la mañana	4	1	1	2	28	Algunas veces	Raramente	Nada	Algunas veces	Nada	Raramente	Raramente	Nada	Nada	Nada	Nada	Casi nada	Nada	Nada	Nada	Nada
1562	44	1	Jornada de la mañana, Jornada de la tarde	4	1	2	2	28	Algunas veces	Bastante	Bastante	Con frecuencia	Siempre	Siempre	Bastante	Siempre	Siempre	Con frecuencia	Con frecuencia	Bastante	Casi nada	Bastante	Nada	Bastante
2391	31	2	Jornada de la mañana	4	1	1	2	28	Nada	Casi nada	Con frecuencia	Nada	Algunas veces	Algunas veces	Algunas veces	Casi nada	Casi nada	Casi nada	Casi nada	Casi nada	Nada	Casi nada	Nada	Casi nada
1708	44	2	Jornada de la mañana	4	1	1	2	29	Raramente	Casi nada	Raramente	Casi nada	Siempre	Siempre	Siempre	Siempre	Siempre	Siempre	Bastante	Bastante	Raramente	Algunas veces	Casi nada	Algunas veces
2255	39	2	Jornada de la mañana, Jornada de la tarde	4	1	1	2	29	Nada	Nada	Nada	Nada	Bastante	Bastante	Bastante	Bastante	Casi nada	Nada	Nada	Nada	Nada	Bastante	Nada	Nada
2514	44	2	Jornada de la mañana	4	1	1	2	29	Nada	Nada	Nada	Nada	Nada	Nada	Nada	Nada	Nada	Nada	Nada	Nada	Nada	Nada	Nada	Nada
2896	41	2	Jornada de la mañana	4	1	1	1	29	Casi nada	Casi nada	Casi nada	Nada	Casi nada	Siempre	Con frecuencia	Bastante	Siempre	Algunas veces	Casi nada	Con frecuencia	Nada	Casi nada	Nada	Casi nada
449	44	2	Jornada de la mañana, Jornada de la tarde	4	1	1	2	31	Nada	Nada	Nada	Nada	Nada	Nada	Nada	Nada	Nada	Casi nada	Nada	Nada	Nada	Nada	Nada	Nada
1971	40	2	Jornada de la mañana, Jornada de la tarde	4	1	1	2	31	Bastante	Raramente	Algunas veces	Algunas veces	Siempre	Siempre	Siempre	Siempre	Siempre	Siempre	Algunas veces	Bastante	Casi nada	Siempre	Raramente	Bastante
2503	44	2	Jornada de la mañana	4	1	1	2	31	Bastante	Con frecuencia	Algunas veces	Algunas veces	Algunas veces	Con frecuencia	Con frecuencia	Siempre	Bastante	Bastante	Con frecuencia	Algunas veces	Bastante	Algunas veces	Nada	Con frecuencia
2261	18	2	Jornada de la mañana	4	1	1	2	33	Casi nada	Nada	Nada	Casi nada	Con frecuencia	Con frecuencia	Algunas veces	Bastante	Siempre	Raramente	Raramente	Bastante	Algunas veces	Algunas veces	Raramente	Algunas veces
1881	32	2	Jornada de la mañana	4	1	1	2	35	Nada	Nada	Nada	Nada	Algunas veces	Siempre	Con frecuencia	Con frecuencia	Raramente	Bastante	Con frecuencia	Casi nada	Bastante	Algunas veces	Nada	Bastante
2166	38	2	Jornada de la mañana, Jornada de la tarde	4	1	1	2	38	Casi nada	Nada	Nada	Nada	Siempre	Siempre	Bastante	Nada	Bastante	Algunas veces	Bastante	Bastante	Nada	Nada	Nada	Con frecuencia
1209	44	2	Jornada de la mañana, Jornada de la tarde	4	1	2	2	48	Nada	Siempre	Casi nada	Nada	Raramente	Casi nada	Nada	Nada	Casi nada	Casi nada	Raramente	Raramente	Casi nada	Casi nada	Nada	Casi nada
1933	44	1	Jornada de la mañana, Jornada de la tarde	4	1	1	2	52	Con frecuencia	Con frecuencia	Siempre	Siempre	Siempre	Con frecuencia	Siempre	Con frecuencia	Con frecuencia	Con frecuencia	Con frecuencia	Con frecuencia	Con frecuencia	Con frecuencia	Nada	Casi nada
2476	37	2	Jornada de la mañana	4	1	1	2	25	Algunas veces	Algunas veces	Bastante	Bastante	Siempre	Siempre	Siempre	Siempre	Siempre	Siempre	Siempre	Con frecuencia	Raramente	Con frecuencia	Algunas veces	Bastante
20	44	2	Jornada de la mañana, Jornada de la tarde	4	1	1	1	26	Bastante	Algunas veces	Raramente	Casi nada	Algunas veces	Con frecuencia	Bastante	Bastante	Con frecuencia	Siempre	Siempre	Bastante	Algunas veces	Con frecuencia	Casi nada	Con frecuencia
2215	44	2	Jornada de la mañana, Jornada de la tarde	4	1	1	2	26	Nada	Nada	Nada	Casi nada	Bastante	Bastante	Bastante	Bastante	Raramente	Nada	Nada	Nada	Nada	Casi nada	Nada	Nada
2323	44	1	Jornada de la mañana	4	1	1	2	26	Nada	Nada	Nada	Nada	Con frecuencia	Siempre	Con frecuencia	Nada	Nada	Nada	Nada	Casi nada	Nada	Casi nada	Nada	Nada
2558	44	2	Jornada de la mañana, Jornada de la tarde	4	1	1	2	26	Con frecuencia	Con frecuencia	Con frecuencia	Bastante	Siempre	Siempre	Bastante	Con frecuencia	Siempre	Siempre	Con frecuencia	Con frecuencia	Con frecuencia	Con frecuencia	Nada	Bastante
2806	39	2	Jornada de la mañana	4	1	1	2	26	Algunas veces	Algunas veces	Algunas veces	Algunas veces	Siempre	Siempre	Bastante	Bastante	Siempre	Siempre	Algunas veces	Algunas veces	Algunas veces	Casi nada	Casi nada	Raramente
1518	41	1	Jornada de la mañana	4	1	1	2	27	Casi nada	Casi nada	Casi nada	Casi nada	Raramente	Raramente	Casi nada	Raramente	Nada	Nada	Nada	Nada	Nada	Nada	Nada	Casi nada
1997	40	2	Jornada de la mañana	4	1	1	2	27	Siempre	Con frecuencia	Nada	Nada	Con frecuencia	Siempre	Siempre	Bastante	Con frecuencia	Casi nada	Raramente	Nada	Nada	Casi nada	Nada	Casi nada
2173	44	2	Jornada de la mañana	4	1	1	2	27	Nada	Casi nada	Casi nada	Nada	Siempre	Siempre	Con frecuencia	Siempre	Raramente	Casi nada	Nada	Raramente	Nada	Casi nada	Nada	Con frecuencia
2506	34	2	Jornada de la mañana, Jornada de la tarde	4	1	1	2	27	Nada	Nada	Casi nada	Casi nada	Siempre	Siempre	Siempre	Siempre	Bastante	Bastante	Bastante	Bastante	Con frecuencia	Algunas veces	Casi nada	Algunas veces
2666	28	2	Jornada de la tarde	4	1	1	2	27	Nada	Nada	Casi nada	Bastante	Con frecuencia	Siempre	Casi nada	Raramente	Bastante	Algunas veces	Bastante	Bastante	Casi nada	Casi nada	Raramente	Raramente
126	44	2	Jornada de la mañana	4	1	1	1	28	Casi nada	Nada	Nada	Nada	Siempre	Algunas veces	Bastante	Raramente	Nada	Casi nada	Nada	Nada	Nada	Nada	Nada	Nada
202	42	2	Jornada de la mañana	4	1	1	1	28	Nada	Nada	Nada	Nada	Algunas veces	Algunas veces	Raramente	Casi nada	Nada	Nada	Nada	Nada	Nada	Casi nada	Nada	Nada
886	40	2	Jornada de la mañana, Jornada de la tarde	4	1	1	2	28	Con frecuencia	Casi nada	Algunas veces	Bastante	Bastante	Bastante	Bastante	Bastante	Bastante	Bastante	Bastante	Bastante	Bastante	Bastante	Bastante	Bastante
1465	40	2	Jornada de la mañana, Jornada de la tarde	4	1	1	2	28	Con frecuencia	Casi nada	Algunas veces	Bastante	Bastante	Bastante	Bastante	Bastante	Bastante	Bastante	Bastante	Bastante	Bastante	Bastante	Bastante	Bastante
1532	42	1	Jornada de la mañana	4	1	1	2	28	Raramente	Nada	Nada	Nada	Siempre	Siempre	Siempre	Siempre	Siempre	Nada	Casi nada	Raramente	Raramente	Raramente	Nada	Nada
2379	44	2	Jornada de la mañana, Jornada de la tarde	4	1	1	1	28	Casi nada	Casi nada	Nada	Algunas veces	Con frecuencia	Con frecuencia	Con frecuencia	Con frecuencia	Con frecuencia	Nada	Nada	Raramente	Casi nada	Casi nada	Nada	Siempre
2436	25	2	Jornada de la mañana	4	1	1	2	28	Nada	Nada	Nada	Nada	Nada	Nada	Nada	Nada	Nada	Nada	Nada	Nada	Nada	Nada	Nada	Nada
2578	44	2	Jornada de la mañana, Jornada de la tarde	4	1	1	2	28	Bastante	Bastante	Nada	Nada	Raramente	Con frecuencia	Con frecuencia	Algunas veces	Bastante	Casi nada	Casi nada	Raramente	Nada	Bastante	Casi nada	Algunas veces
2611	40	2	Jornada de la mañana, Jornada de la tarde	4	1	1	2	28	Bastante	Nada	Siempre	Siempre	Raramente	Raramente	Nada	Raramente	Nada	Nada	Nada	Nada	Nada	Nada	Nada	Nada
2690	44	2	Jornada de la mañana	4	1	1	2	28	Casi nada	Nada	Nada	Raramente	Con frecuencia	Siempre	Bastante	Siempre	Siempre	Raramente	Raramente	Bastante	Raramente	Algunas veces	Nada	Algunas veces
2792	44	2	Jornada de la mañana	4	1	1	1	28	Nada	Nada	Nada	Nada	Nada	Nada	Nada	Nada	Nada	Nada	Nada	Nada	Nada	Nada	Nada	Nada
2846	32	2	Jornada de la mañana, Jornada de la tarde	4	1	1	2	28	Algunas veces	Algunas veces	Con frecuencia	Con frecuencia	Siempre	Con frecuencia	Siempre	Con frecuencia	Con frecuencia	Siempre	Siempre	Siempre	Con frecuencia	Bastante	Algunas veces	Con frecuencia
110	38	2	Jornada de la mañana, Jornada de la tarde	4	1	1	2	29	Siempre	Siempre	Siempre	Con frecuencia	Siempre	Siempre	Siempre	Siempre	Con frecuencia	Con frecuencia	Bastante	Con frecuencia	Nada	Siempre	Nada	Siempre
118	44	2	Jornada de la mañana	4	1	1	2	29	Con frecuencia	Con frecuencia	Raramente	Nada	Raramente	Bastante	Algunas veces	Algunas veces	Bastante	Bastante	Nada	Nada	Nada	Nada	Nada	Con frecuencia
389	43	2	Jornada de la mañana	4	1	1	2	29	Nada	Nada	Nada	Nada	Algunas veces	Raramente	Casi nada	Casi nada	Casi nada	Casi nada	Bastante	Algunas veces	Con frecuencia	Casi nada	Nada	Con frecuencia
1690	41	2	Jornada de la mañana, Jornada de la tarde	4	1	1	2	29	Bastante	Con frecuencia	Nada	Bastante	Con frecuencia	Siempre	Siempre	Con frecuencia	Con frecuencia	Nada	Casi nada	Nada	Siempre	Con frecuencia	Siempre	Algunas veces
2349	35	2	Jornada de la mañana, Jornada de la tarde	4	1	1	2	29	Siempre	Nada	Nada	Nada	Siempre	Siempre	Nada	Nada	Nada	Nada	Nada	Nada	Nada	Nada	Nada	Nada
2545	32	2	Jornada de la mañana	4	1	1	1	29	Nada	Nada	Nada	Nada	Siempre	Siempre	Nada	Raramente	Siempre	Nada	Nada	Nada	Siempre	Siempre	Nada	Nada
2608	44	2	Jornada de la mañana, Jornada de la tarde	4	1	1	2	29	Nada	Nada	Nada	Nada	Raramente	Casi nada	Casi nada	Casi nada	Nada	Nada	Nada	Nada	Nada	Nada	Nada	Nada
2725	44	2	Jornada de la mañana, Jornada de la tarde	4	1	1	2	29	Nada	Nada	Nada	Nada	Raramente	Casi nada	Casi nada	Casi nada	Nada	Nada	Nada	Nada	Nada	Nada	Nada	Nada
2938	30	2	Jornada de la mañana	4	1	1	2	29	Nada	Nada	Nada	Nada	Nada	Casi nada	Nada	Nada	Nada	Casi nada	Casi nada	Nada	Nada	Casi nada	Nada	Nada
1045	44	2	Jornada de la mañana, Jornada de la tarde	4	1	2	2	30	Siempre	Raramente	Casi nada	Casi nada	Con frecuencia	Algunas veces	Algunas veces	Algunas veces	Con frecuencia	Algunas veces	Algunas veces	Con frecuencia	Algunas veces	Algunas veces	Casi nada	Algunas veces
1537	32	1	Jornada de la tarde	4	1	1	2	30	Con frecuencia	Nada	Nada	Nada	Raramente	Algunas veces	Algunas veces	Algunas veces	Algunas veces	Nada	Nada	Nada	Raramente	Raramente	Raramente	Casi nada
1882	44	2	Jornada de la mañana	4	1	1	2	30	Nada	Casi nada	Nada	Nada	Algunas veces	Algunas veces	Algunas veces	Algunas veces	Algunas veces	Nada	Algunas veces	Casi nada	Nada	Algunas veces	Nada	Nada
2262	44	1	Jornada de la tarde	4	1	1	2	30	Con frecuencia	Con frecuencia	Con frecuencia	Con frecuencia	Siempre	Siempre	Siempre	Siempre	Siempre	Algunas veces	Casi nada	Siempre	Nada	Nada	Nada	Raramente
2265	44	2	Jornada de la mañana	4	1	1	1	30	Nada	Nada	Nada	Nada	Casi nada	Raramente	Nada	Nada	Nada	Raramente	Nada	Nada	Nada	Nada	Nada	Nada
2275	44	1	Jornada de la mañana	4	1	1	1	30	Nada	Nada	Nada	Nada	Nada	Nada	Nada	Nada	Nada	Nada	Nada	Nada	Nada	Nada	Casi nada	Nada
2547	44	2	Jornada vespertina	4	1	1	1	30	Bastante	Algunas veces	Algunas veces	Algunas veces	Algunas veces	Algunas veces	Algunas veces	Algunas veces	Algunas veces	Bastante	Casi nada	Raramente	Casi nada	Casi nada	Nada	Nada
2680	44	2	Jornada de la mañana, Jornada de la tarde	4	1	1	1	30	Casi nada	Casi nada	Nada	Nada	Algunas veces	Raramente	Raramente	Casi nada	Raramente	Nada	Nada	Casi nada	Nada	Nada	Nada	Nada
2697	33	2	Jornada de la mañana	4	1	1	2	30	Bastante	Casi nada	Casi nada	Bastante	Con frecuencia	Con frecuencia	Con frecuencia	Raramente	Con frecuencia	Nada	Nada	Casi nada	Nada	Casi nada	Casi nada	Raramente
2710	44	2	Jornada vespertina	4	1	1	1	30	Bastante	Algunas veces	Algunas veces	Algunas veces	Algunas veces	Algunas veces	Algunas veces	Algunas veces	Algunas veces	Bastante	Casi nada	Raramente	Casi nada	Casi nada	Nada	Nada
1846	41	2	Jornada de la mañana, Jornada de la tarde	4	1	1	2	31	Algunas veces	Nada	Nada	Nada	Raramente	Bastante	Bastante	Algunas veces	Nada	Casi nada	Nada	Nada	Siempre	Nada	Nada	Nada
1977	44	2	Jornada de la mañana, Jornada de la tarde	4	1	1	1	31	Casi nada	Algunas veces	Raramente	Algunas veces	Casi nada	Casi nada	Nada	Nada	Nada	Raramente	Raramente	Casi nada	Casi nada	Casi nada	Nada	Casi nada
2015	44	2	Jornada de la mañana	4	1	1	1	31	Con frecuencia	Con frecuencia	Con frecuencia	Bastante	Con frecuencia	Siempre	Bastante	Con frecuencia	Bastante	Nada	Bastante	Bastante	Bastante	Bastante	Nada	Bastante
2187	44	2	Jornada de la mañana, Jornada de la tarde	4	1	1	1	31	Con frecuencia	Algunas veces	Algunas veces	Algunas veces	Con frecuencia	Con frecuencia	Con frecuencia	Con frecuencia	Con frecuencia	Con frecuencia	Nada	Raramente	Nada	Casi nada	Nada	Siempre
2352	33	2	Jornada de la mañana	4	1	1	1	31	Bastante	Nada	Bastante	Bastante	Nada	Nada	Nada	Bastante	Nada	Algunas veces	Raramente	Casi nada	Nada	Nada	Nada	Nada
2532	37	2	Jornada de la mañana, Jornada de la tarde	4	1	1	2	31	Con frecuencia	Raramente	Bastante	Raramente	Raramente	Bastante	Algunas veces	Bastante	Bastante	Nada	Casi nada	Raramente	Raramente	Raramente	Nada	Algunas veces
2884	42	2	Jornada de la mañana	4	1	1	2	31	Nada	Nada	Nada	Nada	Siempre	Siempre	Con frecuencia	Con frecuencia	Casi nada	Nada	Nada	Nada	Nada	Raramente	Nada	Raramente
2927	28	2	Jornada de la mañana, Jornada de la tarde	4	1	1	2	31	Algunas veces	Casi nada	Nada	Algunas veces	Raramente	Raramente	Raramente	Raramente	Algunas veces	Nada	Raramente	Raramente	Casi nada	Raramente	Nada	Casi nada
2155	20	2	Jornada de la mañana, Jornada de la tarde	4	1	1	2	32	Algunas veces	Algunas veces	Raramente	Algunas veces	Algunas veces	Algunas veces	Algunas veces	Algunas veces	Algunas veces	Algunas veces	Algunas veces	Algunas veces	Algunas veces	Algunas veces	Nada	Algunas veces
2157	44	1	Jornada de la mañana, Jornada de la tarde	4	1	1	2	32	Nada	Nada	Nada	Algunas veces	Bastante	Siempre	Siempre	Siempre	Bastante	Siempre	Siempre	Siempre	Nada	Siempre	Nada	Siempre
2437	44	2	Jornada de la mañana	4	1	1	1	32	Raramente	Raramente	Raramente	Raramente	Bastante	Raramente	Raramente	Raramente	Casi nada	Casi nada	Casi nada	Casi nada	Casi nada	Algunas veces	Casi nada	Algunas veces
2774	44	4	Jornada de la mañana	4	1	2	1	32	Nada	Nada	Nada	Con frecuencia	Siempre	Nada	Raramente	Con frecuencia	Bastante	Siempre	Siempre	Siempre	Siempre	Siempre	Nada	Con frecuencia
51	44	2	Jornada de la mañana, Jornada de la tarde	4	1	1	2	33	Nada	Casi nada	Nada	Nada	Nada	Casi nada	Casi nada	Casi nada	Algunas veces	Raramente	Nada	Algunas veces	Nada	Casi nada	Nada	Nada
2299	36	2	Jornada de la mañana, Jornada de la tarde	4	1	1	1	33	Siempre	Nada	Nada	Nada	Nada	Nada	Nada	Nada	Nada	Nada	Nada	Nada	Nada	Nada	Nada	Nada
2937	25	2	Jornada de la mañana	4	1	1	2	33	Raramente	Raramente	Raramente	Raramente	Algunas veces	Algunas veces	Raramente	Casi nada	Raramente	Casi nada	Nada	Casi nada	Nada	Casi nada	Nada	Nada
2867	41	1	Jornada de la mañana	4	1	1	2	34	Nada	Nada	Siempre	Nada	Nada	Siempre	Siempre	Nada	Nada	Nada	Nada	Nada	Nada	Algunas veces	Nada	Nada
3004	40	1	Jornada vespertina	4	1	1	2	34	Nada	Nada	Nada	Nada	Nada	Nada	Nada	Nada	Nada	Nada	Nada	Nada	Nada	Nada	Nada	Nada
703	44	2	Jornada de la mañana	4	1	1	2	35	Con frecuencia	Con frecuencia	Con frecuencia	Algunas veces	Con frecuencia	Con frecuencia	Con frecuencia	Con frecuencia	Con frecuencia	Con frecuencia	Algunas veces	Algunas veces	Nada	Raramente	Nada	Raramente
2619	32	2	Jornada de la mañana	4	1	1	3	35	Raramente	Casi nada	Raramente	Con frecuencia	Con frecuencia	Bastante	Bastante	Algunas veces	Algunas veces	Casi nada	Casi nada	Casi nada	Casi nada	Casi nada	Casi nada	Raramente
2834	42	2	Jornada de la mañana	4	1	1	2	36	Casi nada	Raramente	Casi nada	Raramente	Casi nada	Raramente	Casi nada	Nada	Nada	Nada	Nada	Nada	Nada	Casi nada	Nada	Nada
1536	44	2	Jornada de la mañana, Jornada de la tarde	4	1	2	2	37	Nada	Casi nada	Nada	Nada	Algunas veces	Algunas veces	Algunas veces	Algunas veces	Algunas veces	Algunas veces	Algunas veces	Raramente	Nada	Raramente	Nada	Casi nada
439	30	2	Jornada de la mañana, Jornada de la tarde	4	1	2	1	38	Casi nada	Casi nada	Algunas veces	Nada	Casi nada	Algunas veces	Casi nada	Casi nada	Algunas veces	Casi nada	Casi nada	Algunas veces	Nada	Casi nada	Nada	Casi nada
2639	30	2	Jornada de la mañana	4	1	1	1	38	Nada	Nada	Casi nada	Casi nada	Casi nada	Con frecuencia	Casi nada	Casi nada	Casi nada	Con frecuencia	Raramente	Nada	Nada	Casi nada	Nada	Raramente
2722	40	2	Jornada de la mañana	4	1	1	1	38	Nada	Nada	Nada	Nada	Con frecuencia	Con frecuencia	Con frecuencia	Con frecuencia	Con frecuencia	Casi nada	Casi nada	Con frecuencia	Nada	Raramente	Nada	Casi nada
2527	36	2	Jornada de la mañana	4	1	1	2	39	Nada	Nada	Nada	Nada	Casi nada	Siempre	Algunas veces	Algunas veces	Casi nada	Nada	Casi nada	Raramente	Casi nada	Raramente	Nada	Algunas veces
1051	42	1	Jornada de la mañana	4	1	1	2	40	Casi nada	Casi nada	Casi nada	Casi nada	Raramente	Raramente	Casi nada	Casi nada	Casi nada	Casi nada	Casi nada	Casi nada	Casi nada	Casi nada	Casi nada	Casi nada
2124	44	2	Jornada de la tarde	4	1	1	2	40	Nada	Nada	Siempre	Nada	Algunas veces	Casi nada	Casi nada	Nada	Casi nada	Nada	Casi nada	Nada	Nada	Raramente	Nada	Casi nada
2743	26	2	Jornada de la tarde	4	1	1	1	46	Nada	Nada	Nada	Nada	Nada	Nada	Nada	Nada	Nada	Nada	Nada	Nada	Nada	Casi nada	Nada	Nada
369	44	2	Jornada de la mañana	4	1	1	2	49	Nada	Nada	Nada	Nada	Siempre	Con frecuencia	Con frecuencia	Con frecuencia	Casi nada	Nada	Raramente	Nada	Nada	Nada	Nada	Nada
1885	44	2	Jornada de la mañana	4	1	2	1	56	Nada	Nada	Nada	Nada	Raramente	Raramente	Raramente	Casi nada	Casi nada	Raramente	Casi nada	Casi nada	Casi nada	Raramente	Casi nada	Casi nada
1586	44	2	Jornada de la mañana, Jornada de la tarde	4	1	2	1	60	Nada	Nada	Nada	Bastante	Con frecuencia	Con frecuencia	Raramente	Casi nada	Algunas veces	Nada	Nada	Casi nada	Con frecuencia	Con frecuencia	Bastante	Con frecuencia
523	44	2	Jornada de la mañana, Jornada de la tarde	4	1	1	1	64	Algunas veces	Algunas veces	Raramente	Nada	Bastante	Bastante	Raramente	Casi nada	Raramente	Bastante	Casi nada	Casi nada	Nada	Bastante	Nada	Casi nada
55	40	2	Jornada de la mañana, Jornada de la tarde	4	2	1	2	26	Nada	Nada	Casi nada	Nada	Casi nada	Nada	Nada	Casi nada	Raramente	Nada	Nada	Nada	Nada	Nada	Nada	Nada
792	40	2	Jornada de la mañana, Jornada de la tarde, Jornad	4	2	1	2	26	Algunas veces	Algunas veces	Casi nada	Nada	Algunas veces	Bastante	Casi nada	Raramente	Raramente	Casi nada	Nada	Nada	Nada	Casi nada	Nada	Nada
2444	44	2	Jornada de la mañana, Jornada de la tarde	4	2	1	2	26	Nada	Nada	Nada	Raramente	Algunas veces	Casi nada	Nada	Raramente	Casi nada	Nada	Nada	Raramente	Nada	Siempre	Nada	Bastante
2614	37	2	Jornada de la mañana	4	2	1	1	26	Bastante	Casi nada	Con frecuencia	Siempre	Siempre	Siempre	Siempre	Siempre	Siempre	Bastante	Siempre	Siempre	Con frecuencia	Siempre	Con frecuencia	Con frecuencia
2980	40	2	Jornada de la mañana, Jornada de la tarde, Jornad	4	2	1	2	26	Algunas veces	Algunas veces	Casi nada	Nada	Algunas veces	Bastante	Casi nada	Raramente	Raramente	Casi nada	Nada	Nada	Nada	Casi nada	Nada	Nada
107	44	2	Jornada de la mañana, Jornada de la tarde	4	2	1	1	27	Nada	Siempre	Nada	Nada	Siempre	Siempre	Con frecuencia	Con frecuencia	Con frecuencia	Nada	Nada	Algunas veces	Nada	Raramente	Nada	Nada
2754	33	2	Jornada de la mañana	4	2	1	2	27	Siempre	Con frecuencia	Algunas veces	Algunas veces	Siempre	Siempre	Con frecuencia	Siempre	Bastante	Bastante	Bastante	Algunas veces	Casi nada	Con frecuencia	Nada	Bastante
2764	28	1	Jornada de la mañana	4	2	1	2	28	Siempre	Nada	Nada	Algunas veces	Siempre	Siempre	Siempre	Siempre	Siempre	Nada	Raramente	Algunas veces	Bastante	Algunas veces	Nada	Algunas veces
2065	18	2	Jornada de la mañana	4	2	1	1	31	Nada	Nada	Nada	Algunas veces	Algunas veces	Algunas veces	Nada	Nada	Algunas veces	Nada	Nada	Nada	Nada	Nada	Nada	Nada
2742	26	1	Jornada de la tarde	4	2	1	1	31	Algunas veces	Casi nada	Casi nada	Nada	Con frecuencia	Bastante	Casi nada	Casi nada	Bastante	Raramente	Nada	Nada	Nada	Casi nada	Nada	Nada
947	44	1	Jornada de la mañana, Jornada de la tarde	4	2	1	2	36	Bastante	Bastante	Bastante	Bastante	Bastante	Bastante	Bastante	Bastante	Bastante	Bastante	Bastante	Bastante	Bastante	Bastante	Bastante	Bastante
2392	38	2	Jornada de la mañana, Jornada de la tarde	4	2	1	2	60	Nada	Nada	Siempre	Siempre	Siempre	Siempre	Con frecuencia	Con frecuencia	Con frecuencia	Bastante	Bastante	Siempre	Bastante	Algunas veces	Raramente	Raramente
234	38	1	Jornada de la mañana	4	2	1	1	62	Raramente	Raramente	Algunas veces	Algunas veces	Raramente	Algunas veces	Raramente	Raramente	Algunas veces	Algunas veces	Algunas veces	Algunas veces	Algunas veces	Algunas veces	Algunas veces	Algunas veces
1627	44	2	Jornada de la mañana, Jornada de la tarde, Jornad	4	3	1	1	32	Algunas veces	Algunas veces	Bastante	Bastante	Con frecuencia	Con frecuencia	Con frecuencia	Con frecuencia	Con frecuencia	Con frecuencia	Con frecuencia	Bastante	Con frecuencia	Con frecuencia	Casi nada	Bastante
2525	18	1	Jornada de la mañana, Jornada de la tarde	4	3	1	2	32	Nada	Casi nada	Nada	Casi nada	Siempre	Siempre	Con frecuencia	Con frecuencia	Con frecuencia	Siempre	Bastante	Raramente	Nada	Raramente	Nada	Raramente
2343	38	1	Jornada de la mañana	4	5	1	1	32	Casi nada	Casi nada	Nada	Nada	Nada	Nada	Nada	Nada	Nada	Nada	Nada	Nada	Nada	Nada	Nada	Nada
1405	38	2	Jornada de la mañana	4	5	1	1	35	Nada	Nada	Siempre	Con frecuencia	Bastante	Con frecuencia	Bastante	Bastante	Bastante	Nada	Nada	Nada	Nada	Nada	Nada	Nada
2225	38	2	Jornada de la mañana	5	1	1	1	27	Nada	Nada	Nada	Nada	Raramente	Raramente	Raramente	Nada	Raramente	Raramente	Raramente	Nada	Raramente	Raramente	Raramente	Raramente
2242	35	2	Jornada de la tarde	5	1	1	2	27	Nada	Con frecuencia	Bastante	Nada	Con frecuencia	Siempre	Bastante	Siempre	Siempre	Siempre	Siempre	Bastante	Nada	Algunas veces	Nada	Siempre
2355	35	2	Jornada de la tarde	5	1	1	2	27	Nada	Con frecuencia	Bastante	Nada	Con frecuencia	Siempre	Bastante	Siempre	Siempre	Siempre	Siempre	Bastante	Nada	Algunas veces	Nada	Siempre
2678	35	2	Jornada de la tarde	5	1	1	2	27	Nada	Con frecuencia	Bastante	Nada	Con frecuencia	Siempre	Bastante	Siempre	Siempre	Siempre	Siempre	Bastante	Nada	Algunas veces	Nada	Siempre
2150	41	1	Jornada de la mañana, Jornada de la tarde	5	1	1	2	28	Algunas veces	Nada	Nada	Nada	Siempre	Siempre	Siempre	Siempre	Siempre	Con frecuencia	Nada	Nada	Nada	Casi nada	Nada	Nada
2370	44	2	Jornada de la mañana, Jornada de la tarde	5	1	1	1	28	Nada	Nada	Nada	Nada	Bastante	Bastante	Casi nada	Nada	Bastante	Casi nada	Nada	Nada	Nada	Nada	Nada	Nada
1552	44	2	Jornada de la mañana	5	1	1	1	29	Bastante	Bastante	Algunas veces	Raramente	Siempre	Siempre	Siempre	Siempre	Siempre	Siempre	Con frecuencia	Siempre	Con frecuencia	Siempre	Bastante	Bastante
2231	43	2	Jornada de la mañana, Jornada de la tarde	5	1	1	2	29	Nada	Nada	Nada	Nada	Siempre	Siempre	Siempre	Siempre	Algunas veces	Raramente	Nada	Raramente	Siempre	Bastante	Nada	Raramente
2624	42	2	Jornada de la mañana, Jornada de la tarde	5	1	1	2	29	Siempre	Con frecuencia	Nada	Con frecuencia	Siempre	Con frecuencia	Con frecuencia	Bastante	Siempre	Con frecuencia	Con frecuencia	Con frecuencia	Bastante	Nada	Nada	Casi nada
2897	44	2	Jornada de la mañana	5	1	1	2	30	Nada	Raramente	Raramente	Raramente	Con frecuencia	Con frecuencia	Con frecuencia	Con frecuencia	Bastante	Bastante	Algunas veces	Casi nada	Algunas veces	Algunas veces	Nada	Algunas veces
1864	32	1	Jornada de la mañana	5	1	1	2	32	Nada	Nada	Bastante	Bastante	Con frecuencia	Con frecuencia	Nada	Bastante	Nada	Nada	Nada	Nada	Nada	Bastante	Nada	Nada
2257	44	2	Jornada de la tarde	5	1	1	2	32	Bastante	Raramente	Raramente	Raramente	Bastante	Siempre	Siempre	Siempre	Siempre	Casi nada	Siempre	Bastante	Casi nada	Raramente	Nada	Raramente
2332	42	2	Jornada de la mañana, Jornada de la tarde	5	1	1	2	34	Nada	Nada	Nada	Nada	Casi nada	Algunas veces	Raramente	Raramente	Raramente	Raramente	Raramente	Algunas veces	Casi nada	Casi nada	Casi nada	Algunas veces
1485	44	1	Jornada de la mañana, Jornada de la tarde	5	1	1	2	38	Casi nada	Algunas veces	Casi nada	Nada	Nada	Casi nada	Nada	Casi nada	Nada	Nada	Nada	Nada	Nada	Casi nada	Nada	Nada
2309	44	1	Jornada de la mañana	5	1	1	2	39	Nada	Nada	Nada	Nada	Bastante	Bastante	Raramente	Raramente	Siempre	Nada	Nada	Raramente	Algunas veces	Algunas veces	Nada	Nada
2733	44	2	Jornada de la mañana, Jornada de la tarde	5	1	1	1	39	Casi nada	Con frecuencia	Casi nada	Casi nada	Casi nada	Casi nada	Casi nada	Casi nada	Casi nada	Casi nada	Casi nada	Casi nada	Casi nada	Casi nada	Casi nada	Bastante
1937	44	2	Jornada de la mañana	5	1	2	2	40	Nada	Nada	Casi nada	Casi nada	Con frecuencia	Con frecuencia	Siempre	Con frecuencia	Con frecuencia	Bastante	Bastante	Bastante	Nada	Casi nada	Nada	Con frecuencia
1824	41	1	Jornada de la mañana	5	1	1	2	42	Nada	Nada	Algunas veces	Casi nada	Con frecuencia	Siempre	Algunas veces	Algunas veces	Con frecuencia	Con frecuencia	Algunas veces	Con frecuencia	Con frecuencia	Con frecuencia	Con frecuencia	Bastante
1635	37	2	Jornada de la mañana, Jornada de la tarde	5	1	1	2	27	Casi nada	Casi nada	Raramente	Con frecuencia	Algunas veces	Bastante	Bastante	Con frecuencia	Algunas veces	Bastante	Nada	Nada	Nada	Nada	Nada	Nada
1665	44	1	Jornada de la mañana, Jornada de la tarde	5	1	1	2	27	Con frecuencia	Con frecuencia	Con frecuencia	Con frecuencia	Con frecuencia	Con frecuencia	Siempre	Siempre	Siempre	Siempre	Con frecuencia	Siempre	Nada	Con frecuencia	Nada	Nada
2504	44	2	Jornada de la mañana, Jornada de la tarde	5	1	1	2	27	Con frecuencia	Nada	Nada	Nada	Con frecuencia	Siempre	Siempre	Siempre	Siempre	Siempre	Siempre	Siempre	Algunas veces	Bastante	Nada	Raramente
2717	44	2	Jornada de la mañana, Jornada de la tarde	5	1	1	1	27	Raramente	Algunas veces	Raramente	Nada	Algunas veces	Casi nada	Nada	Nada	Casi nada	Nada	Nada	Nada	Nada	Raramente	Nada	Casi nada
30	44	1	Jornada de la mañana	5	1	1	2	28	Algunas veces	Raramente	Nada	Nada	Con frecuencia	Siempre	Con frecuencia	Con frecuencia	Con frecuencia	Bastante	Raramente	Casi nada	Nada	Siempre	Nada	Casi nada
44	26	2	Jornada de la tarde	5	1	1	1	28	Nada	Nada	Nada	Nada	Nada	Nada	Nada	Nada	Nada	Nada	Nada	Nada	Nada	Nada	Nada	Nada
836	40	2	Jornada de la mañana	5	1	1	2	28	Algunas veces	Algunas veces	Nada	Raramente	Bastante	Algunas veces	Bastante	Bastante	Algunas veces	Nada	Algunas veces	Algunas veces	Nada	Raramente	Nada	Raramente
1559	44	2	Jornada de la mañana	5	1	1	2	28	Nada	Nada	Nada	Casi nada	Algunas veces	Nada	Nada	Nada	Nada	Nada	Nada	Nada	Nada	Casi nada	Nada	Nada
1632	35	2	Jornada de la tarde	5	1	1	2	28	Raramente	Raramente	Nada	Nada	Nada	Siempre	Siempre	Con frecuencia	Con frecuencia	Bastante	Con frecuencia	Bastante	Algunas veces	Algunas veces	Raramente	Bastante
1994	44	1	Jornada de la mañana, Jornada de la tarde	5	1	1	2	28	Con frecuencia	Con frecuencia	Nada	Nada	Nada	Nada	Nada	Nada	Nada	Siempre	Nada	Nada	Nada	Nada	Nada	Nada
2487	44	1	Jornada de la mañana, Jornada de la tarde	5	1	1	2	28	Bastante	Bastante	Siempre	Siempre	Siempre	Siempre	Siempre	Siempre	Siempre	Siempre	Nada	Bastante	Algunas veces	Algunas veces	Nada	Nada
2529	44	2	Jornada de la mañana, Jornada de la tarde	5	1	1	2	28	Nada	Raramente	Raramente	Nada	Nada	Bastante	Algunas veces	Casi nada	Algunas veces	Algunas veces	Algunas veces	Raramente	Algunas veces	Algunas veces	Nada	Nada
2644	44	2	Jornada de la mañana, Jornada de la tarde	5	1	1	2	28	Nada	Nada	Nada	Nada	Algunas veces	Algunas veces	Raramente	Raramente	Algunas veces	Nada	Nada	Nada	Nada	Nada	Nada	Nada
2700	44	2	Jornada de la mañana	5	1	1	2	28	Nada	Nada	Nada	Nada	Casi nada	Casi nada	Nada	Casi nada	Nada	Nada	Casi nada	Nada	Nada	Casi nada	Nada	Nada
2761	20	2	Jornada de la tarde	5	1	2	2	28	Nada	Casi nada	Nada	Algunas veces	Nada	Casi nada	Nada	Nada	Nada	Nada	Raramente	Nada	Casi nada	Casi nada	Nada	Casi nada
163	44	1	Jornada de la mañana	5	1	1	3	29	Nada	Casi nada	Casi nada	Casi nada	Con frecuencia	Con frecuencia	Con frecuencia	Con frecuencia	Con frecuencia	Raramente	Bastante	Algunas veces	Raramente	Algunas veces	Casi nada	Raramente
357	30	2	Jornada de la mañana	5	1	1	2	29	Nada	Nada	Nada	Nada	Casi nada	Raramente	Nada	Raramente	Raramente	Nada	Nada	Nada	Nada	Raramente	Nada	Casi nada
1352	38	2	Jornada de la mañana	5	1	2	2	29	Algunas veces	Bastante	Bastante	Con frecuencia	Con frecuencia	Siempre	Con frecuencia	Siempre	Con frecuencia	Con frecuencia	Bastante	Bastante	Con frecuencia	Con frecuencia	Con frecuencia	Siempre
1383	44	1	Jornada de la mañana	5	1	1	1	29	Con frecuencia	Nada	Nada	Nada	Con frecuencia	Con frecuencia	Siempre	Con frecuencia	Bastante	Con frecuencia	Algunas veces	Bastante	Nada	Algunas veces	Nada	Casi nada
1905	40	2	Jornada de la mañana, Jornada de la tarde	5	1	1	2	29	Nada	Nada	Nada	Nada	Algunas veces	Siempre	Nada	Raramente	Con frecuencia	Nada	Nada	Nada	Nada	Nada	Nada	Nada
2148	44	2	Jornada de la mañana	5	1	1	2	29	Algunas veces	Algunas veces	Algunas veces	Algunas veces	Algunas veces	Algunas veces	Nada	Con frecuencia	Con frecuencia	Bastante	Bastante	Bastante	Nada	Raramente	Nada	Bastante
2154	39	2	Jornada de la mañana	5	1	1	2	29	Casi nada	Nada	Nada	Nada	Raramente	Raramente	Nada	Nada	Nada	Casi nada	Casi nada	Nada	Nada	Casi nada	Nada	Nada
2210	41	2	Jornada de la mañana, Jornada de la tarde	5	1	1	1	29	Siempre	Nada	Nada	Bastante	Bastante	Bastante	Nada	Nada	Algunas veces	Siempre	Siempre	Siempre	Bastante	Siempre	Nada	Con frecuencia
2419	31	1	Jornada de la mañana	5	1	1	2	29	Casi nada	Casi nada	Casi nada	Nada	Casi nada	Casi nada	Raramente	Nada	Raramente	Nada	Raramente	Raramente	Nada	Nada	Nada	Raramente
2507	44	1	Jornada de la mañana, Jornada de la tarde	5	1	1	2	29	Nada	Nada	Nada	Nada	Con frecuencia	Con frecuencia	Con frecuencia	Bastante	Algunas veces	Raramente	Raramente	Raramente	Raramente	Raramente	Raramente	Bastante
2600	40	2	Jornada de la mañana, Jornada de la tarde	5	1	1	2	29	Con frecuencia	Bastante	Con frecuencia	Bastante	Con frecuencia	Con frecuencia	Raramente	Con frecuencia	Bastante	Algunas veces	Algunas veces	Algunas veces	Algunas veces	Algunas veces	Nada	Algunas veces
2604	40	2	Jornada de la mañana, Jornada de la tarde	5	1	1	2	29	Raramente	Nada	Nada	Nada	Raramente	Casi nada	Raramente	Raramente	Casi nada	Casi nada	Nada	Nada	Nada	Algunas veces	Nada	Nada
2800	32	2	Jornada de la mañana	5	1	1	1	29	Raramente	Raramente	Raramente	Raramente	Algunas veces	Raramente	Raramente	Casi nada	Algunas veces	Casi nada	Casi nada	Raramente	Casi nada	Casi nada	Nada	Raramente
2859	44	2	Jornada de la mañana, Jornada de la tarde, Jornad	5	1	1	2	29	Nada	Nada	Nada	Nada	Raramente	Raramente	Algunas veces	Nada	Nada	Nada	Nada	Nada	Nada	Nada	Nada	Nada
2866	40	2	Jornada de la mañana	5	1	1	2	29	Raramente	Raramente	Casi nada	Raramente	Raramente	Siempre	Bastante	Bastante	Con frecuencia	Bastante	Bastante	Con frecuencia	Casi nada	Casi nada	Nada	Casi nada
2871	44	2	Jornada de la mañana, Jornada de la tarde, Jornad	5	1	1	2	29	Nada	Nada	Nada	Nada	Raramente	Raramente	Algunas veces	Nada	Nada	Nada	Nada	Nada	Nada	Nada	Nada	Nada
2996	44	1	Jornada de la mañana, Jornada de la tarde	5	1	1	2	29	Bastante	Raramente	Algunas veces	Raramente	Bastante	Raramente	Casi nada	Nada	Raramente	Nada	Casi nada	Nada	Bastante	Nada	Nada	Casi nada
3003	44	1	Jornada de la tarde, Jornada vespertina	5	1	1	2	29	Nada	Algunas veces	Nada	Algunas veces	Bastante	Con frecuencia	Raramente	Bastante	Raramente	Nada	Nada	Casi nada	Nada	Nada	Nada	Nada
850	44	2	Jornada de la mañana, Jornada de la tarde	5	1	1	2	30	Nada	Nada	Nada	Nada	Nada	Raramente	Raramente	Casi nada	Algunas veces	Algunas veces	Casi nada	Casi nada	Nada	Casi nada	Nada	Casi nada
1479	42	1	Jornada de la mañana, Jornada de la tarde	5	1	1	2	30	Raramente	Nada	Nada	Raramente	Siempre	Siempre	Con frecuencia	Con frecuencia	Algunas veces	Bastante	Raramente	Raramente	Nada	Casi nada	Nada	Nada
1582	42	2	Jornada de la mañana, Jornada de la tarde	5	1	1	2	30	Con frecuencia	Con frecuencia	Bastante	Con frecuencia	Siempre	Siempre	Siempre	Siempre	Siempre	Bastante	Raramente	Bastante	Casi nada	Raramente	Nada	Algunas veces
1886	40	2	Jornada de la mañana	5	1	1	1	30	Casi nada	Nada	Casi nada	Nada	Nada	Algunas veces	Casi nada	Casi nada	Casi nada	Nada	Nada	Casi nada	Casi nada	Casi nada	Nada	Nada
1988	35	2	Jornada de la mañana	5	1	1	2	30	Raramente	Nada	Nada	Raramente	Siempre	Con frecuencia	Raramente	Siempre	Siempre	Bastante	Siempre	Bastante	Con frecuencia	Raramente	Nada	Bastante
2196	38	2	Jornada de la mañana	5	1	1	2	30	Algunas veces	Casi nada	Algunas veces	Algunas veces	Algunas veces	Con frecuencia	Algunas veces	Algunas veces	Raramente	Algunas veces	Casi nada	Nada	Nada	Casi nada	Nada	Casi nada
2271	40	2	Jornada de la mañana, Jornada de la tarde	5	1	1	2	30	Nada	Nada	Casi nada	Nada	Algunas veces	Algunas veces	Raramente	Raramente	Algunas veces	Raramente	Raramente	Casi nada	Nada	Con frecuencia	Nada	Casi nada
2280	44	2	Jornada de la mañana, Jornada de la tarde	5	1	1	2	30	Nada	Nada	Nada	Nada	Casi nada	Casi nada	Casi nada	Casi nada	Casi nada	Nada	Casi nada	Nada	Casi nada	Casi nada	Nada	Nada
2405	38	1	Jornada de la mañana, Jornada de la tarde	5	1	1	2	30	Con frecuencia	Nada	Casi nada	Nada	Con frecuencia	Con frecuencia	Con frecuencia	Con frecuencia	Bastante	Casi nada	Casi nada	Nada	Casi nada	Nada	Nada	Nada
2581	30	2	Jornada de la mañana	5	1	1	1	30	Siempre	Nada	Nada	Nada	Casi nada	Siempre	Bastante	Raramente	Casi nada	Nada	Nada	Siempre	Nada	Nada	Nada	Nada
2659	44	1	Jornada de la mañana, Jornada de la tarde	5	1	1	2	30	Nada	Raramente	Raramente	Raramente	Siempre	Siempre	Con frecuencia	Con frecuencia	Con frecuencia	Bastante	Algunas veces	Casi nada	Nada	Nada	Nada	Nada
2758	42	2	Jornada de la mañana	5	1	1	1	30	Siempre	Bastante	Bastante	Bastante	Siempre	Siempre	Algunas veces	Algunas veces	Algunas veces	Algunas veces	Con frecuencia	Con frecuencia	Bastante	Raramente	Nada	Con frecuencia
2799	41	1	Jornada de la mañana	5	1	1	1	30	Nada	Nada	Nada	Nada	Siempre	Siempre	Siempre	Siempre	Casi nada	Raramente	Nada	Nada	Nada	Nada	Nada	Siempre
2962	41	2	Jornada de la mañana	5	1	1	2	30	Algunas veces	Algunas veces	Raramente	Raramente	Con frecuencia	Con frecuencia	Con frecuencia	Con frecuencia	Con frecuencia	Nada	Nada	Raramente	Nada	Casi nada	Nada	Nada
1065	44	1	Jornada de la mañana	5	1	1	1	31	Nada	Casi nada	Casi nada	Algunas veces	Casi nada	Raramente	Casi nada	Casi nada	Casi nada	Nada	Nada	Casi nada	Nada	Casi nada	Nada	Nada
1571	37	1	Jornada de la mañana, Jornada de la tarde	5	1	1	1	31	Algunas veces	Algunas veces	Casi nada	Con frecuencia	Siempre	Siempre	Con frecuencia	Siempre	Con frecuencia	Casi nada	Nada	Algunas veces	Algunas veces	Algunas veces	Nada	Bastante
1736	44	4	Jornada de la mañana, Jornada de la tarde	5	1	1	2	31	Con frecuencia	Algunas veces	Con frecuencia	Con frecuencia	Siempre	Siempre	Siempre	Siempre	Siempre	Siempre	Con frecuencia	Con frecuencia	Nada	Con frecuencia	Nada	Algunas veces
1751	36	1	Jornada de la mañana, Jornada de la tarde	5	1	1	2	31	Nada	Nada	Algunas veces	Bastante	Nada	Con frecuencia	Con frecuencia	Bastante	Bastante	Nada	Nada	Nada	Nada	Nada	Nada	Nada
1782	37	1	Jornada de la mañana, Jornada de la tarde	5	1	1	1	31	Algunas veces	Algunas veces	Casi nada	Con frecuencia	Siempre	Siempre	Con frecuencia	Siempre	Con frecuencia	Casi nada	Nada	Algunas veces	Algunas veces	Algunas veces	Nada	Bastante
2289	19	1	Jornada de la mañana, Jornada de la tarde	5	1	1	2	31	Siempre	Con frecuencia	Bastante	Bastante	Siempre	Siempre	Siempre	Con frecuencia	Con frecuencia	Nada	Raramente	Algunas veces	Nada	Casi nada	Nada	Casi nada
2462	44	2	Jornada de la mañana	5	1	1	1	31	Nada	Nada	Nada	Nada	Con frecuencia	Siempre	Con frecuencia	Con frecuencia	Raramente	Raramente	Casi nada	Nada	Casi nada	Casi nada	Nada	Nada
2634	37	1	Jornada de la mañana	5	1	1	1	31	Nada	Nada	Nada	Con frecuencia	Nada	Con frecuencia	Casi nada	Con frecuencia	Casi nada	Nada	Nada	Nada	Nada	Nada	Nada	Nada
815	40	2	Jornada de la mañana	5	1	1	2	32	Siempre	Con frecuencia	Nada	Nada	Algunas veces	Algunas veces	Algunas veces	Algunas veces	Algunas veces	Algunas veces	Algunas veces	Algunas veces	Nada	Casi nada	Nada	Algunas veces
1098	44	1	Jornada de la mañana, Jornada de la tarde	5	1	2	2	32	Siempre	Siempre	Siempre	Siempre	Siempre	Siempre	Siempre	Siempre	Siempre	Siempre	Siempre	Con frecuencia	Bastante	Bastante	Casi nada	Algunas veces
1579	44	1	Jornada de la mañana	5	1	1	2	32	Algunas veces	Raramente	Raramente	Raramente	Raramente	Raramente	Raramente	Raramente	Raramente	Raramente	Raramente	Raramente	Raramente	Raramente	Raramente	Raramente
1609	44	1	Jornada de la mañana, Jornada de la tarde	5	1	1	2	32	Nada	Nada	Nada	Nada	Bastante	Con frecuencia	Con frecuencia	Nada	Raramente	Raramente	Nada	Nada	Nada	Nada	Nada	Nada
1744	30	2	Jornada de la mañana	5	1	1	2	32	Nada	Nada	Nada	Nada	Nada	Nada	Nada	Casi nada	Nada	Nada	Nada	Nada	Nada	Nada	Nada	Nada
1940	35	1	Jornada de la mañana, Jornada de la tarde	5	1	1	1	32	Nada	Nada	Nada	Nada	Nada	Nada	Nada	Nada	Nada	Nada	Nada	Nada	Nada	Nada	Nada	Nada
1956	44	2	Jornada de la mañana	5	1	1	2	32	Siempre	Siempre	Algunas veces	Algunas veces	Algunas veces	Siempre	Siempre	Siempre	Siempre	Raramente	Raramente	Raramente	Raramente	Raramente	Casi nada	Raramente
2022	44	2	Jornada de la mañana, Jornada de la tarde	5	1	1	3	32	Nada	Nada	Nada	Nada	Con frecuencia	Con frecuencia	Con frecuencia	Con frecuencia	Con frecuencia	Con frecuencia	Algunas veces	Algunas veces	Nada	Casi nada	Nada	Bastante
2564	44	2	Jornada de la mañana	5	1	1	2	32	Nada	Nada	Nada	Nada	Raramente	Nada	Nada	Nada	Algunas veces	Nada	Nada	Nada	Nada	Nada	Nada	Nada
2654	34	1	Jornada de la mañana, Jornada de la tarde	5	1	1	2	32	Nada	Nada	Nada	Nada	Nada	Raramente	Casi nada	Nada	Nada	Nada	Nada	Nada	Nada	Nada	Nada	Nada
639	41	3	Jornada de la mañana, Jornada de la tarde	5	1	#NULL!	2	33	Con frecuencia	Casi nada	Bastante	Bastante	Siempre	Siempre	Siempre	Siempre	Siempre	Bastante	Casi nada	Casi nada	Raramente	Algunas veces	Nada	Siempre
848	44	1	Jornada de la mañana, Jornada de la tarde	5	1	1	2	33	Nada	Nada	Nada	Nada	Con frecuencia	Bastante	Casi nada	Casi nada	Raramente	Nada	Nada	Nada	Nada	Nada	Nada	Nada
2208	42	1	Jornada de la mañana, Jornada de la tarde	5	1	1	3	33	Casi nada	Nada	Nada	Nada	Siempre	Siempre	Con frecuencia	Con frecuencia	Siempre	Casi nada	Casi nada	Bastante	Nada	Bastante	Nada	Con frecuencia
2429	44	2	Jornada de la mañana, Jornada de la tarde	5	1	1	2	33	Nada	Nada	Nada	Raramente	Con frecuencia	Con frecuencia	Con frecuencia	Con frecuencia	Raramente	Con frecuencia	Bastante	Algunas veces	Casi nada	Raramente	Nada	Casi nada
2528	44	1	Jornada de la mañana, Jornada de la tarde	5	1	1	2	33	Nada	Nada	Nada	Nada	Raramente	Raramente	Raramente	Raramente	Raramente	Nada	Nada	Nada	Nada	Nada	Nada	Nada
2704	33	2	Jornada de la mañana, Jornada de la tarde	5	1	1	1	33	Bastante	Con frecuencia	Con frecuencia	Con frecuencia	Siempre	Siempre	Siempre	Siempre	Bastante	Nada	Nada	Casi nada	Casi nada	Con frecuencia	Nada	Algunas veces
69	44	3	Jornada de la mañana, Jornada de la tarde	5	1	1	2	34	Nada	Nada	Algunas veces	Algunas veces	Siempre	Siempre	Con frecuencia	Bastante	Bastante	Siempre	Nada	Nada	Nada	Con frecuencia	Nada	Nada
128	44	2	Jornada de la mañana	5	1	2	2	34	Siempre	Siempre	Nada	Nada	Bastante	Con frecuencia	Algunas veces	Algunas veces	Bastante	Nada	Nada	Nada	Nada	Nada	Nada	Nada
1002	42	2	Jornada de la mañana, Jornada de la tarde	5	1	1	2	34	Siempre	Con frecuencia	Algunas veces	Nada	Siempre	Siempre	Siempre	Siempre	Siempre	Siempre	Con frecuencia	Con frecuencia	Siempre	Siempre	Nada	Con frecuencia
1517	43	2	Jornada de la mañana	5	1	1	1	34	Raramente	Raramente	Casi nada	Casi nada	Algunas veces	Algunas veces	Raramente	Algunas veces	Algunas veces	Casi nada	Nada	Raramente	Nada	Raramente	Nada	Raramente
1814	16	2	Jornada de la mañana, Jornada vespertina	5	1	1	1	34	Bastante	Siempre	Siempre	Siempre	Siempre	Siempre	Siempre	Siempre	Siempre	Siempre	Siempre	Bastante	Bastante	Siempre	Nada	Siempre
2203	39	1	Jornada de la mañana, Jornada de la tarde	5	1	1	2	34	Nada	Nada	Nada	Nada	Nada	Raramente	Algunas veces	Casi nada	Algunas veces	Nada	Nada	Casi nada	Nada	Raramente	Nada	Nada
2878	44	2	Jornada de la mañana	5	1	1	2	34	Nada	Nada	Nada	Nada	Siempre	Siempre	Nada	Nada	Bastante	Nada	Bastante	Nada	Nada	Nada	Nada	Nada
1012	44	2	Jornada de la mañana, Jornada de la tarde	5	1	1	2	35	Nada	Nada	Nada	Nada	Siempre	Siempre	Con frecuencia	Con frecuencia	Con frecuencia	Con frecuencia	Con frecuencia	Con frecuencia	Nada	Con frecuencia	Nada	Con frecuencia
1282	44	2	Jornada de la mañana, Jornada de la tarde	5	1	1	2	35	Nada	Nada	Nada	Nada	Siempre	Siempre	Con frecuencia	Con frecuencia	Con frecuencia	Con frecuencia	Con frecuencia	Con frecuencia	Nada	Con frecuencia	Nada	Con frecuencia
1373	44	1	Jornada de la mañana	5	1	1	2	35	Siempre	Nada	Nada	Nada	Nada	Bastante	Nada	Nada	Nada	Nada	Nada	Nada	Nada	Nada	Nada	Nada
2240	44	1	Jornada de la mañana	5	1	1	2	35	Raramente	Siempre	Siempre	Siempre	Siempre	Siempre	Con frecuencia	Con frecuencia	Siempre	Siempre	Siempre	Siempre	Siempre	Siempre	Bastante	Nada
2533	32	2	Jornada de la mañana	5	1	1	2	35	Bastante	Algunas veces	Algunas veces	Algunas veces	Con frecuencia	Siempre	Siempre	Siempre	Siempre	Algunas veces	Bastante	Bastante	Raramente	Bastante	Raramente	Bastante
2696	10	2	Jornada vespertina	5	1	1	2	35	Nada	Nada	Nada	Nada	Bastante	Bastante	Bastante	Bastante	Bastante	Bastante	Nada	Nada	Nada	Nada	Nada	Nada
2650	25	2	Jornada de la mañana	5	1	1	2	39	Nada	Nada	Nada	Nada	Casi nada	Raramente	Raramente	Raramente	Casi nada	Casi nada	Casi nada	Casi nada	Nada	Nada	Nada	Nada
1103	30	1	Jornada de la mañana, Jornada de la tarde	5	1	1	1	40	Nada	Nada	Nada	Nada	Con frecuencia	Raramente	Nada	Nada	Nada	Nada	Nada	Nada	Nada	Bastante	Nada	Casi nada
2263	44	4	Jornada de la mañana, Jornada de la tarde	5	1	1	2	41	Siempre	Algunas veces	Bastante	Bastante	Con frecuencia	Con frecuencia	Con frecuencia	Con frecuencia	Con frecuencia	Con frecuencia	Con frecuencia	Bastante	Algunas veces	Bastante	Algunas veces	Algunas veces
2287	44	1	Jornada de la mañana	5	1	1	2	44	Nada	Casi nada	Nada	Nada	Nada	Nada	Nada	Nada	Nada	Casi nada	Nada	Nada	Nada	Nada	Nada	Nada
2387	44	2	Jornada de la mañana	5	1	2	2	49	Siempre	Nada	Nada	Nada	Nada	Bastante	Nada	Nada	Bastante	Nada	Nada	Nada	Nada	Nada	Nada	Nada
1701	44	2	Jornada de la mañana	5	1	1	2	50	Bastante	Bastante	Bastante	Bastante	Con frecuencia	Con frecuencia	Siempre	Siempre	Siempre	Algunas veces	Algunas veces	Algunas veces	Nada	Casi nada	Casi nada	Casi nada
2682	20	2	Jornada de la mañana	5	1	2	1	50	Raramente	Bastante	Nada	Nada	Casi nada	Bastante	Casi nada	Casi nada	Raramente	Casi nada	Raramente	Nada	Casi nada	Casi nada	Raramente	Casi nada
988	35	2	Jornada de la mañana, Jornada de la tarde	5	1	1	2	53	Nada	Nada	Nada	Raramente	Raramente	Siempre	Bastante	Bastante	Nada	Nada	Nada	Nada	Nada	Nada	Nada	Nada
1957	44	2	Jornada de la mañana	5	1	1	2	53	Nada	Casi nada	Casi nada	Casi nada	Casi nada	Casi nada	Casi nada	Casi nada	Casi nada	Casi nada	Casi nada	Nada	Algunas veces	Casi nada	Nada	Con frecuencia
2569	33	2	Jornada de la mañana, Jornada de la tarde	5	1	1	2	57	Con frecuencia	Bastante	Bastante	Con frecuencia	Bastante	Con frecuencia	Siempre	Siempre	Siempre	Bastante	Bastante	Bastante	Raramente	Raramente	Casi nada	Raramente
2575	33	2	Jornada de la mañana, Jornada de la tarde	5	1	1	2	57	Con frecuencia	Bastante	Bastante	Con frecuencia	Bastante	Con frecuencia	Siempre	Siempre	Siempre	Bastante	Bastante	Bastante	Raramente	Raramente	Casi nada	Raramente
1332	42	2	Jornada de la mañana, Jornada de la tarde	5	2	1	2	27	Nada	Nada	Nada	Nada	Nada	Nada	Nada	Nada	Nada	Nada	Nada	Nada	Nada	Nada	Nada	Siempre
2285	32	1	Jornada de la mañana, Jornada de la tarde	5	2	1	2	27	Nada	Nada	Siempre	Bastante	Siempre	Siempre	Siempre	Siempre	Siempre	Nada	Nada	Nada	Nada	Nada	Nada	Nada
2372	32	1	Jornada de la mañana, Jornada de la tarde	5	2	1	2	27	Nada	Nada	Siempre	Bastante	Siempre	Siempre	Siempre	Siempre	Siempre	Nada	Nada	Nada	Nada	Nada	Nada	Nada
2509	32	1	Jornada de la mañana, Jornada de la tarde	5	2	1	2	27	Nada	Nada	Siempre	Bastante	Siempre	Siempre	Siempre	Siempre	Siempre	Nada	Nada	Nada	Nada	Nada	Nada	Nada
2616	41	2	Jornada de la mañana	5	2	1	1	28	Nada	Casi nada	Casi nada	Con frecuencia	Con frecuencia	Con frecuencia	Con frecuencia	Con frecuencia	Algunas veces	Nada	Nada	Raramente	Nada	Nada	Nada	Nada
1390	33	2	Jornada de la mañana	5	2	1	1	30	Nada	Nada	Nada	Nada	Nada	Nada	Nada	Casi nada	Nada	Casi nada	Casi nada	Nada	Casi nada	Raramente	Nada	Casi nada
2286	41	2	Jornada de la mañana	5	2	1	1	31	Nada	Nada	Nada	Nada	Nada	Algunas veces	Nada	Nada	Nada	Nada	Nada	Nada	Nada	Nada	Nada	Nada
2877	14	2	Jornada de la mañana	5	2	1	2	31	Nada	Nada	Nada	Nada	Con frecuencia	Con frecuencia	Bastante	Casi nada	Raramente	Casi nada	Algunas veces	Algunas veces	Casi nada	Casi nada	Casi nada	Casi nada
2385	36	2	Jornada de la mañana, Jornada de la tarde	5	2	1	2	33	Nada	Nada	Casi nada	Raramente	Casi nada	Casi nada	Nada	Casi nada	Nada	Nada	Nada	Nada	Nada	Nada	Nada	Nada
854	44	2	Jornada de la mañana, Jornada de la tarde	5	3	1	1	29	Nada	Nada	Nada	Nada	Nada	Nada	Nada	Nada	Nada	Nada	Nada	Nada	Nada	Nada	Nada	Siempre
1960	41	2	Jornada de la mañana	5	3	1	1	38	Nada	Nada	Casi nada	Nada	Algunas veces	Con frecuencia	Raramente	Casi nada	Algunas veces	Casi nada	Casi nada	Nada	Nada	Nada	Nada	Nada
2425	31	2	Jornada de la mañana, Jornada de la tarde	5	3	1	2	43	Siempre	Siempre	Siempre	Siempre	Siempre	Siempre	Siempre	Siempre	Siempre	Siempre	Siempre	Siempre	Siempre	Siempre	Siempre	Siempre
2322	37	2	Jornada de la mañana	5	5	1	1	30	Bastante	Nada	Siempre	Siempre	Siempre	Siempre	Siempre	Siempre	Siempre	Siempre	Siempre	Siempre	Siempre	Siempre	Siempre	Siempre
1827	39	1	Jornada de la mañana, Jornada de la tarde	5	5	1	1	34	Siempre	Con frecuencia	Bastante	Bastante	Siempre	Siempre	Siempre	Siempre	Bastante	Siempre	Siempre	Siempre	Siempre	Siempre	Siempre	Siempre
33	40	2	Jornada de la mañana	5	5	1	2	37	Nada	Nada	Nada	Nada	Raramente	Casi nada	Raramente	Raramente	Raramente	Nada	Nada	Nada	Nada	Nada	Nada	Nada
2939	44	1	Jornada de la mañana	6	1	1	2	28	Nada	Raramente	Bastante	Bastante	Con frecuencia	Con frecuencia	Con frecuencia	Bastante	Con frecuencia	Nada	Casi nada	Casi nada	Nada	Algunas veces	Nada	Raramente
1717	40	2	Jornada de la mañana	6	1	1	2	29	Con frecuencia	Raramente	Bastante	Casi nada	Con frecuencia	Bastante	Algunas veces	Algunas veces	Raramente	Nada	Nada	Nada	Nada	Raramente	Nada	Raramente
2490	44	2	Jornada de la mañana, Jornada de la tarde	6	1	1	1	29	Nada	Raramente	Algunas veces	Algunas veces	Raramente	Algunas veces	Raramente	Raramente	Algunas veces	Raramente	Raramente	Casi nada	Nada	Nada	Nada	Nada
1496	43	1	Jornada de la mañana	6	1	2	2	30	Nada	Nada	Nada	Nada	Nada	Casi nada	Nada	Nada	Nada	Nada	Nada	Nada	Nada	Nada	Nada	Nada
1636	44	2	Jornada de la mañana	6	1	1	2	30	Con frecuencia	Con frecuencia	Bastante	Algunas veces	Con frecuencia	Siempre	Con frecuencia	Con frecuencia	Con frecuencia	Bastante	Algunas veces	Con frecuencia	Algunas veces	Bastante	Casi nada	Casi nada
1484	33	1	Jornada de la mañana, Jornada de la tarde	6	1	1	1	31	Con frecuencia	Con frecuencia	Bastante	Algunas veces	Siempre	Algunas veces	Algunas veces	Algunas veces	Bastante	Bastante	Bastante	Raramente	Algunas veces	Bastante	Bastante	Bastante
2426	44	1	Jornada de la mañana	6	1	1	2	31	Nada	Nada	Nada	Nada	Nada	Bastante	Raramente	Nada	Casi nada	Nada	Nada	Nada	Nada	Nada	Nada	Nada
1598	38	1	Jornada de la mañana, Jornada de la tarde	6	1	1	1	33	Con frecuencia	Siempre	Siempre	Siempre	Siempre	Siempre	Con frecuencia	Siempre	Siempre	Con frecuencia	Raramente	Raramente	Casi nada	Casi nada	Con frecuencia	Casi nada
1859	30	1	Jornada de la mañana, Jornada de la tarde	6	1	1	2	33	Nada	Siempre	Nada	Nada	Algunas veces	Algunas veces	Algunas veces	Algunas veces	Raramente	Casi nada	Casi nada	Algunas veces	Casi nada	Raramente	Casi nada	Casi nada
65	44	1	Jornada de la mañana	6	1	2	1	34	Nada	Nada	Nada	Nada	Casi nada	Raramente	Casi nada	Casi nada	Casi nada	Casi nada	Casi nada	Casi nada	Casi nada	Casi nada	Nada	Nada
2671	30	2	Jornada de la mañana, Jornada de la tarde	6	1	1	2	34	Nada	Nada	Nada	Nada	Raramente	Siempre	Siempre	Bastante	Siempre	Siempre	Siempre	Nada	Casi nada	Algunas veces	Nada	Raramente
2351	44	2	Jornada de la mañana	6	1	1	1	36	Nada	Nada	Nada	Nada	Raramente	Raramente	Casi nada	Casi nada	Raramente	Casi nada	Casi nada	Casi nada	Nada	Casi nada	Nada	Casi nada
2049	44	1	Jornada de la mañana, Jornada de la tarde	6	1	1	2	37	Nada	Nada	Nada	Nada	Siempre	Siempre	Siempre	Siempre	Siempre	Nada	Nada	Nada	Nada	Nada	Nada	Nada
2546	44	1	Jornada de la mañana, Jornada de la tarde	6	1	1	2	38	Bastante	Siempre	Bastante	Raramente	Casi nada	Casi nada	Raramente	Raramente	Bastante	Bastante	Bastante	Algunas veces	Nada	Nada	Nada	Nada
2147	38	2	Jornada de la mañana, Jornada de la tarde	6	1	1	2	39	Casi nada	Raramente	Algunas veces	Algunas veces	Bastante	Bastante	Con frecuencia	Con frecuencia	Bastante	Bastante	Con frecuencia	Con frecuencia	Con frecuencia	Con frecuencia	Bastante	Con frecuencia
2824	43	1	Jornada de la mañana	6	1	1	2	41	Nada	Nada	Siempre	Nada	Nada	Algunas veces	Nada	Algunas veces	Nada	Nada	Nada	Nada	Nada	Algunas veces	Nada	Nada
1289	37	1	Jornada de la mañana, Jornada de la tarde	6	1	1	2	44	Bastante	Algunas veces	Algunas veces	Algunas veces	Algunas veces	Algunas veces	Nada	Algunas veces	Algunas veces	Nada	Algunas veces	Raramente	Casi nada	Raramente	Nada	Casi nada
2822	41	1	Jornada de la mañana, Jornada de la tarde	6	1	1	2	46	Casi nada	Casi nada	Casi nada	Nada	Casi nada	Casi nada	Casi nada	Casi nada	Casi nada	Casi nada	Nada	Casi nada	Nada	Casi nada	Nada	Casi nada
1634	44	1	Jornada de la mañana	6	1	1	2	27	Nada	Nada	Nada	Nada	Con frecuencia	Siempre	Con frecuencia	Con frecuencia	Raramente	Bastante	Raramente	Casi nada	Nada	Nada	Nada	Casi nada
2336	41	2	Jornada de la tarde	6	1	1	2	28	Nada	Nada	Algunas veces	Nada	Siempre	Siempre	Siempre	Siempre	Siempre	Nada	Nada	Bastante	Nada	Nada	Nada	Nada
2874	30	1	Jornada de la mañana	6	1	1	2	28	Nada	Nada	Nada	Nada	Nada	Bastante	Bastante	Bastante	Bastante	Nada	Nada	Nada	Nada	Nada	Nada	Nada
744	29	2	Jornada de la mañana	6	1	1	2	29	Raramente	Nada	Nada	Nada	Algunas veces	Algunas veces	Algunas veces	Algunas veces	Algunas veces	Nada	Nada	Nada	Nada	Nada	Nada	Nada
2156	38	1	Jornada de la mañana	6	1	1	2	29	Nada	Nada	Nada	Nada	Algunas veces	Bastante	Nada	Nada	Nada	Nada	Nada	Nada	Nada	Nada	Nada	Nada
2335	30	2	Jornada de la tarde	6	1	1	1	29	Algunas veces	Nada	Raramente	Nada	Bastante	Con frecuencia	Nada	Raramente	Raramente	Nada	Nada	Nada	Nada	Algunas veces	Nada	Nada
2530	38	2	Jornada de la mañana	6	1	1	2	29	Nada	Nada	Casi nada	Nada	Raramente	Raramente	Casi nada	Casi nada	Bastante	Bastante	Algunas veces	Casi nada	Nada	Nada	Nada	Nada
2712	41	2	Jornada de la mañana	6	1	1	2	29	Nada	Nada	Nada	Nada	Nada	Casi nada	Nada	Nada	Raramente	Casi nada	Algunas veces	Algunas veces	Nada	Casi nada	Nada	Nada
2951	35	1	Jornada de la mañana, Jornada de la tarde	6	1	1	2	29	Nada	Siempre	Con frecuencia	Siempre	Siempre	Siempre	Siempre	Siempre	Siempre	Bastante	Nada	Raramente	Algunas veces	Bastante	Bastante	Nada
2957	35	1	Jornada de la mañana, Jornada de la tarde	6	1	1	2	29	Nada	Siempre	Con frecuencia	Siempre	Siempre	Siempre	Siempre	Siempre	Siempre	Bastante	Nada	Raramente	Algunas veces	Bastante	Bastante	Nada
1021	42	2	Jornada de la mañana, Jornada de la tarde	6	1	1	2	30	Nada	Nada	Raramente	Con frecuencia	Con frecuencia	Con frecuencia	Algunas veces	Con frecuencia	Algunas veces	Algunas veces	Algunas veces	Casi nada	Algunas veces	Con frecuencia	Raramente	Con frecuencia
1454	39	1	Jornada de la mañana	6	1	1	2	30	Raramente	Nada	Nada	Nada	Casi nada	Casi nada	Nada	Nada	Nada	Nada	Nada	Nada	Nada	Nada	Nada	Nada
1787	42	1	Jornada de la mañana, Jornada de la tarde	6	1	1	2	30	Siempre	Nada	Nada	Casi nada	Casi nada	Casi nada	Casi nada	Casi nada	Nada	Nada	Nada	Nada	Nada	Nada	Nada	Nada
1889	44	2	Jornada de la mañana, Jornada de la tarde	6	1	1	2	30	Raramente	Nada	Nada	Nada	Algunas veces	Siempre	Nada	Nada	Nada	Nada	Nada	Nada	Nada	Nada	Nada	Nada
1903	44	1	Jornada de la mañana, Jornada de la tarde	6	1	1	2	30	Con frecuencia	Nada	Bastante	Bastante	Siempre	Siempre	Siempre	Siempre	Siempre	Siempre	Siempre	Siempre	Bastante	Bastante	Bastante	Bastante
1911	44	1	Jornada de la mañana, Jornada de la tarde	6	1	1	2	30	Nada	Nada	Nada	Nada	Casi nada	Nada	Nada	Nada	Nada	Nada	Nada	Nada	Nada	Nada	Nada	Nada
1948	41	2	Jornada de la mañana	6	1	1	2	30	Siempre	Nada	Nada	Nada	Nada	Nada	Nada	Nada	Nada	Nada	Nada	Nada	Nada	Nada	Nada	Nada
2074	32	1	Jornada de la mañana, Jornada de la tarde	6	1	1	2	30	Con frecuencia	Raramente	Nada	Nada	Con frecuencia	Con frecuencia	Con frecuencia	Con frecuencia	Con frecuencia	Nada	Nada	Casi nada	Nada	Nada	Nada	Nada
2232	22	2	Jornada de la mañana	6	1	1	2	30	Nada	Nada	Nada	Casi nada	Siempre	Siempre	Con frecuencia	Con frecuencia	Con frecuencia	Casi nada	Con frecuencia	Raramente	Casi nada	Casi nada	Casi nada	Algunas veces
2395	30	1	Jornada de la tarde	6	1	1	2	30	Nada	Nada	Nada	Raramente	Nada	Siempre	Bastante	Raramente	Raramente	Nada	Nada	Nada	Nada	Nada	Nada	Nada
2585	44	1	Jornada de la mañana	6	1	1	1	30	Raramente	Casi nada	Casi nada	Raramente	Casi nada	Algunas veces	Algunas veces	Algunas veces	Bastante	Raramente	Casi nada	Raramente	Raramente	Raramente	Raramente	Casi nada
2629	44	2	Jornada de la mañana	6	1	1	1	30	Nada	Nada	Nada	Nada	Algunas veces	Bastante	Bastante	Algunas veces	Casi nada	Nada	Nada	Nada	Nada	Nada	Nada	Nada
2765	44	1	Jornada de la mañana	6	1	1	2	30	Nada	Siempre	Nada	Nada	Raramente	Casi nada	Casi nada	Casi nada	Nada	Nada	Nada	Nada	Nada	Nada	Nada	Nada
2811	36	2	Jornada de la mañana	6	1	1	1	30	Algunas veces	Algunas veces	Algunas veces	Raramente	Bastante	Bastante	Algunas veces	Raramente	Algunas veces	Nada	Nada	Casi nada	Casi nada	Algunas veces	Algunas veces	Bastante
2865	36	2	Jornada de la mañana	6	1	1	1	30	Algunas veces	Algunas veces	Algunas veces	Raramente	Bastante	Bastante	Algunas veces	Raramente	Algunas veces	Nada	Nada	Casi nada	Casi nada	Algunas veces	Algunas veces	Bastante
2892	36	2	Jornada de la mañana	6	1	1	1	30	Algunas veces	Algunas veces	Algunas veces	Raramente	Bastante	Bastante	Algunas veces	Raramente	Algunas veces	Nada	Nada	Casi nada	Casi nada	Algunas veces	Algunas veces	Bastante
3002	44	2	Jornada de la mañana, Jornada de la tarde	6	1	1	1	30	Raramente	Nada	Nada	Raramente	Con frecuencia	Con frecuencia	Algunas veces	Raramente	Con frecuencia	Siempre	Siempre	Raramente	Bastante	Algunas veces	Algunas veces	Algunas veces
1062	36	2	Jornada de la mañana, Jornada de la tarde	6	1	1	2	31	Casi nada	Nada	Nada	Casi nada	Nada	Nada	Nada	Raramente	Nada	Nada	Nada	Nada	Nada	Nada	Nada	Nada
1179	37	2	Jornada de la mañana, Jornada de la tarde	6	1	1	2	31	Con frecuencia	Bastante	Bastante	Bastante	Con frecuencia	Con frecuencia	Con frecuencia	Con frecuencia	Con frecuencia	Nada	Nada	Algunas veces	Nada	Casi nada	Nada	Nada
1807	41	1	Jornada de la mañana	6	1	1	2	31	Nada	Nada	Casi nada	Casi nada	Raramente	Raramente	Raramente	Raramente	Raramente	Raramente	Casi nada	Raramente	Casi nada	Casi nada	Nada	Casi nada
1949	39	1	Jornada de la mañana	6	1	1	2	31	Nada	Nada	Nada	Nada	Raramente	Raramente	Nada	Nada	Nada	Nada	Raramente	Nada	Nada	Raramente	Nada	Nada
2179	44	1	Jornada de la mañana	6	1	1	2	31	Con frecuencia	Con frecuencia	Con frecuencia	Siempre	Con frecuencia	Siempre	Siempre	Con frecuencia	Con frecuencia	Bastante	Nada	Con frecuencia	Nada	Nada	Nada	Nada
2296	38	4	Jornada de la mañana	6	1	1	2	31	Nada	Nada	Casi nada	Casi nada	Casi nada	Con frecuencia	Bastante	Casi nada	Con frecuencia	Nada	Nada	Nada	Nada	Raramente	Nada	Nada
2398	44	2	Jornada de la mañana	6	1	1	2	31	Raramente	Raramente	Casi nada	Casi nada	Siempre	Siempre	Siempre	Siempre	Siempre	Bastante	Con frecuencia	Siempre	Algunas veces	Algunas veces	Nada	Bastante
289	40	1	Jornada de la mañana, Jornada de la tarde	6	1	1	2	32	Algunas veces	Algunas veces	Algunas veces	Algunas veces	Algunas veces	Bastante	Bastante	Con frecuencia	Bastante	Con frecuencia	Con frecuencia	Con frecuencia	Bastante	Bastante	Raramente	Algunas veces
1046	44	1	Jornada de la mañana	6	1	1	2	32	Nada	Raramente	Raramente	Nada	Con frecuencia	Bastante	Raramente	Bastante	Siempre	Siempre	Siempre	Siempre	Algunas veces	Bastante	Nada	Siempre
1108	44	4	Jornada de la mañana, Jornada de la tarde	6	1	1	2	32	Nada	Nada	Nada	Nada	Algunas veces	Bastante	Bastante	Nada	Nada	Nada	Nada	Nada	Nada	Nada	Nada	Nada
2077	44	1	Jornada de la mañana	6	1	1	2	32	Raramente	Nada	Algunas veces	Algunas veces	Siempre	Siempre	Siempre	Siempre	Siempre	Siempre	Con frecuencia	Bastante	Nada	Algunas veces	Nada	Con frecuencia
2109	44	2	Jornada de la mañana, Jornada de la tarde	6	1	1	2	32	Nada	Nada	Nada	Nada	Siempre	Siempre	Siempre	Siempre	Siempre	Siempre	Siempre	Siempre	Siempre	Siempre	Casi nada	Siempre
2110	44	1	Jornada de la mañana	6	1	1	2	32	Nada	Nada	Nada	Nada	Con frecuencia	Con frecuencia	Con frecuencia	Con frecuencia	Con frecuencia	Nada	Nada	Nada	Nada	Nada	Nada	Nada
2161	40	1	Jornada de la mañana	6	1	1	2	32	Algunas veces	Con frecuencia	Algunas veces	Algunas veces	Algunas veces	Raramente	Raramente	Siempre	Con frecuencia	Siempre	Con frecuencia	Bastante	Bastante	Bastante	Bastante	Con frecuencia
2183	44	1	Jornada de la tarde	6	1	1	2	32	Con frecuencia	Bastante	Bastante	Siempre	Con frecuencia	Bastante	Bastante	Algunas veces	Casi nada	Casi nada	Casi nada	Casi nada	Casi nada	Casi nada	Nada	Casi nada
2228	42	2	Jornada de la mañana, Jornada de la tarde	6	1	1	2	32	Nada	Nada	Nada	Nada	Raramente	Raramente	Raramente	Raramente	Raramente	Casi nada	Nada	Casi nada	Nada	Nada	Nada	Nada
2248	41	2	Jornada de la mañana	6	1	1	1	32	Con frecuencia	Bastante	Casi nada	Nada	Bastante	Con frecuencia	Bastante	Raramente	Bastante	Bastante	Nada	Casi nada	Nada	Nada	Nada	Nada
2313	36	2	Jornada de la mañana, Jornada de la tarde	6	1	1	1	32	Algunas veces	Algunas veces	Casi nada	Casi nada	Raramente	Algunas veces	Nada	Nada	Algunas veces	Nada	Casi nada	Casi nada	Algunas veces	Algunas veces	Nada	Nada
2685	44	1	Jornada de la mañana	6	1	1	2	32	Algunas veces	Casi nada	Casi nada	Casi nada	Raramente	Raramente	Raramente	Algunas veces	Algunas veces	Algunas veces	Raramente	Raramente	Raramente	Raramente	Raramente	Raramente
120	44	2	Jornada de la mañana, Jornada de la tarde	6	1	1	1	33	Nada	Algunas veces	Raramente	Nada	Raramente	Casi nada	Nada	Nada	Nada	Nada	Nada	Nada	Nada	Nada	Nada	Nada
154	39	1	Jornada de la mañana	6	1	1	2	33	Raramente	Raramente	Nada	Casi nada	Siempre	Siempre	Con frecuencia	Siempre	Siempre	Raramente	Nada	Raramente	Raramente	Raramente	Siempre	Raramente
291	44	1	Jornada de la mañana, Jornada de la tarde	6	1	1	2	33	Con frecuencia	Casi nada	Nada	Nada	Con frecuencia	Siempre	Con frecuencia	Con frecuencia	Con frecuencia	Bastante	Bastante	Algunas veces	Nada	Algunas veces	Nada	Algunas veces
451	44	1	Jornada de la mañana	6	1	1	2	33	Con frecuencia	Algunas veces	Bastante	Algunas veces	Nada	Nada	Nada	Bastante	Bastante	Nada	Nada	Raramente	Nada	Casi nada	Nada	Nada
2008	32	2	Jornada de la mañana, Jornada vespertina	6	1	1	2	33	Nada	Nada	Nada	Nada	Casi nada	Casi nada	Casi nada	Casi nada	Casi nada	Raramente	Casi nada	Casi nada	Nada	Casi nada	Nada	Casi nada
2171	38	1	Jornada de la mañana, Jornada de la tarde	6	1	1	2	33	Raramente	Raramente	Raramente	Raramente	Raramente	Raramente	Raramente	Raramente	Raramente	Raramente	Raramente	Raramente	Raramente	Raramente	Nada	Algunas veces
2237	42	2	Jornada de la mañana, Jornada de la tarde	6	1	1	2	33	Nada	Nada	Nada	Nada	Bastante	Con frecuencia	Con frecuencia	Con frecuencia	Con frecuencia	Nada	Nada	Nada	Nada	Nada	Nada	Nada
2293	41	1	Jornada de la mañana, Jornada de la tarde	6	1	1	2	33	Nada	Nada	Casi nada	Nada	Siempre	Siempre	Con frecuencia	Con frecuencia	Bastante	Nada	Nada	Nada	Casi nada	Casi nada	Nada	Nada
2719	35	2	Jornada de la mañana, Jornada de la tarde	6	1	1	2	33	Bastante	Casi nada	Casi nada	Raramente	Casi nada	Casi nada	Casi nada	Casi nada	Casi nada	Nada	Nada	Nada	Nada	Nada	Nada	Nada
2230	44	1	Jornada de la mañana, Jornada de la tarde	6	1	1	2	34	Nada	Siempre	Nada	Bastante	Bastante	Con frecuencia	Con frecuencia	Casi nada	Con frecuencia	Raramente	Raramente	Nada	Nada	Nada	Nada	Nada
842	44	1	Jornada de la mañana, Jornada de la tarde	6	1	1	1	35	Bastante	Bastante	Bastante	Bastante	Bastante	Con frecuencia	Con frecuencia	Con frecuencia	Con frecuencia	Con frecuencia	Bastante	Con frecuencia	Bastante	Con frecuencia	Algunas veces	Bastante
1546	44	1	Jornada de la mañana, Jornada de la tarde	6	1	1	2	35	Siempre	Siempre	Siempre	Siempre	Siempre	Siempre	Siempre	Siempre	Siempre	Siempre	Siempre	Siempre	Con frecuencia	Siempre	Con frecuencia	Siempre
1679	40	1	Jornada de la mañana	6	1	1	2	35	Casi nada	Casi nada	Casi nada	Casi nada	Casi nada	Casi nada	Raramente	Casi nada	Algunas veces	Nada	Casi nada	Casi nada	Casi nada	Casi nada	Casi nada	Casi nada
2091	38	2	Jornada de la mañana, Jornada de la tarde	6	1	1	1	35	Casi nada	Casi nada	Casi nada	Casi nada	Siempre	Siempre	Siempre	Siempre	Siempre	Siempre	Con frecuencia	Bastante	Casi nada	Casi nada	Casi nada	Casi nada
2810	44	1	Jornada de la mañana, Jornada de la tarde	6	1	1	1	35	Nada	Nada	Nada	Nada	Algunas veces	Algunas veces	Bastante	Bastante	Con frecuencia	Nada	Nada	Raramente	Nada	Nada	Nada	Nada
2950	38	2	Jornada de la mañana	6	1	1	2	35	Nada	Nada	Nada	Nada	Nada	Nada	Casi nada	Nada	Nada	Nada	Nada	Nada	Casi nada	Casi nada	Nada	Nada
1273	44	1	Jornada de la mañana	6	1	1	2	36	Casi nada	Nada	Casi nada	Algunas veces	Con frecuencia	Siempre	Con frecuencia	Con frecuencia	Con frecuencia	Con frecuencia	Con frecuencia	Bastante	Nada	Con frecuencia	Nada	Algunas veces
1410	44	1	Jornada de la mañana	6	1	1	2	36	Siempre	Algunas veces	Nada	Siempre	Algunas veces	Algunas veces	Algunas veces	Algunas veces	Algunas veces	Algunas veces	Algunas veces	Algunas veces	Nada	Algunas veces	Nada	Algunas veces
1649	44	1	Jornada de la mañana, Jornada de la tarde	6	1	1	2	36	Siempre	Siempre	Siempre	Siempre	Siempre	Siempre	Siempre	Siempre	Siempre	Con frecuencia	Con frecuencia	Siempre	Con frecuencia	Con frecuencia	Con frecuencia	Con frecuencia
1789	40	1	Jornada de la mañana, Jornada de la tarde	6	1	1	2	36	Nada	Nada	Nada	Nada	Nada	Nada	Nada	Nada	Nada	Nada	Nada	Nada	Nada	Nada	Nada	Nada
1946	44	2	Jornada de la mañana, Jornada de la tarde	6	1	1	2	36	Algunas veces	Algunas veces	Casi nada	Casi nada	Nada	Siempre	Siempre	Siempre	Siempre	Algunas veces	Nada	Nada	Nada	Nada	Nada	Casi nada
2904	44	1	Jornada de la mañana, Jornada de la tarde	6	1	1	1	36	Nada	Nada	Nada	Raramente	Casi nada	Casi nada	Casi nada	Nada	Nada	Nada	Nada	Nada	Nada	Raramente	Nada	Nada
1922	34	2	Jornada de la mañana	6	1	1	1	37	Nada	Nada	Nada	Nada	Algunas veces	Algunas veces	Algunas veces	Casi nada	Algunas veces	Nada	Nada	Nada	Nada	Nada	Nada	Nada
2153	44	1	Jornada de la mañana, Jornada de la tarde	6	1	1	2	37	Con frecuencia	Casi nada	Casi nada	Raramente	Siempre	Siempre	Siempre	Siempre	Con frecuencia	Algunas veces	Siempre	Algunas veces	Siempre	Siempre	Raramente	Siempre
2131	39	2	Jornada de la mañana	6	1	1	2	38	Nada	Nada	Nada	Algunas veces	Con frecuencia	Algunas veces	Raramente	Raramente	Raramente	Bastante	Casi nada	Nada	Nada	Nada	Nada	Nada
2170	41	2	Jornada de la mañana	6	1	1	1	38	Nada	Nada	Nada	Nada	Nada	Casi nada	Nada	Nada	Casi nada	Casi nada	Nada	Nada	Nada	Nada	Nada	Nada
224	30	2	Jornada de la mañana, Jornada de la tarde	6	1	1	2	39	Con frecuencia	Con frecuencia	Con frecuencia	Con frecuencia	Siempre	Siempre	Siempre	Con frecuencia	Con frecuencia	Siempre	Con frecuencia	Siempre	Casi nada	Con frecuencia	Casi nada	Con frecuencia
1059	30	1	Jornada de la mañana, Jornada de la tarde	6	1	1	1	39	Nada	Nada	Nada	Nada	Nada	Nada	Nada	Nada	Nada	Nada	Nada	Nada	Nada	Nada	Nada	Nada
1743	34	1	Jornada de la mañana, Jornada de la tarde	6	1	1	2	39	Nada	Casi nada	Casi nada	Casi nada	Raramente	Raramente	Raramente	Raramente	Raramente	Raramente	Raramente	Raramente	Raramente	Raramente	Raramente	Raramente
2146	44	1	Jornada de la mañana	6	1	1	2	39	Nada	Nada	Nada	Nada	Con frecuencia	Con frecuencia	Casi nada	Con frecuencia	Con frecuencia	Nada	Nada	Nada	Nada	Nada	Nada	Nada
102	44	2	Jornada de la mañana	6	1	1	2	40	Algunas veces	Algunas veces	Casi nada	Raramente	Con frecuencia	Siempre	Bastante	Bastante	Bastante	Siempre	Siempre	Siempre	Con frecuencia	Con frecuencia	Nada	Con frecuencia
308	44	2	Jornada de la mañana	6	1	1	2	40	Nada	Siempre	Algunas veces	Nada	Con frecuencia	Con frecuencia	Nada	Algunas veces	Con frecuencia	Nada	Nada	Con frecuencia	Con frecuencia	Con frecuencia	Con frecuencia	Con frecuencia
912	44	2	Jornada de la mañana, Jornada de la tarde	6	1	1	2	40	Casi nada	Casi nada	Casi nada	Casi nada	Casi nada	Casi nada	Casi nada	Casi nada	Casi nada	Casi nada	Casi nada	Casi nada	Casi nada	Casi nada	Nada	Casi nada
1893	44	2	Jornada de la tarde	6	1	1	2	40	Nada	Nada	Bastante	Siempre	Siempre	Siempre	Con frecuencia	Con frecuencia	Siempre	Siempre	Siempre	Siempre	Bastante	Bastante	Bastante	Siempre
1750	44	2	Jornada de la mañana, Jornada de la tarde	6	1	1	3	42	Nada	Nada	Casi nada	Casi nada	Con frecuencia	Siempre	Bastante	Nada	Siempre	Nada	Algunas veces	Raramente	Nada	Nada	Nada	Nada
1431	25	4	Jornada de la mañana	6	1	1	2	43	Nada	Nada	Nada	Raramente	Raramente	Raramente	Raramente	Casi nada	Casi nada	Casi nada	Nada	Nada	Nada	Casi nada	Casi nada	Nada
1869	41	1	Jornada de la mañana	6	1	1	2	43	Nada	Nada	Casi nada	Casi nada	Bastante	Con frecuencia	Con frecuencia	Raramente	Con frecuencia	Bastante	Bastante	Casi nada	Casi nada	Bastante	Casi nada	Casi nada
2259	32	1	Jornada de la mañana	6	1	1	1	43	Nada	Nada	Nada	Raramente	Casi nada	Raramente	Raramente	Casi nada	Nada	Nada	Nada	Nada	Nada	Nada	Casi nada	Nada
2383	44	1	Jornada de la mañana, Jornada de la tarde	6	1	1	2	43	Nada	Nada	Nada	Nada	Raramente	Algunas veces	Casi nada	Casi nada	Casi nada	Casi nada	Raramente	Casi nada	Casi nada	Casi nada	Nada	Nada
2442	40	1	Jornada de la tarde	6	1	1	1	44	Nada	Nada	Nada	Nada	Nada	Nada	Nada	Nada	Nada	Nada	Nada	Nada	Nada	Nada	Nada	Nada
583	32	2	Jornada de la mañana	6	1	1	1	45	Nada	Nada	Casi nada	Casi nada	Raramente	Casi nada	Casi nada	Raramente	Raramente	Raramente	Casi nada	Algunas veces	Raramente	Raramente	Casi nada	Casi nada
1567	44	1	Jornada de la mañana, Jornada de la tarde	6	1	1	2	54	Nada	Casi nada	Casi nada	Casi nada	Con frecuencia	Con frecuencia	Raramente	Casi nada	Con frecuencia	Con frecuencia	Casi nada	Raramente	Raramente	Casi nada	Raramente	Raramente
2594	44	2	Jornada de la mañana	6	1	2	3	56	Siempre	Nada	Nada	Nada	Nada	Nada	Nada	Nada	Algunas veces	Casi nada	Algunas veces	Casi nada	Casi nada	Algunas veces	Nada	Algunas veces
1221	44	2	Jornada de la mañana, Jornada de la tarde	6	1	1	1	61	Nada	Nada	Algunas veces	Algunas veces	Siempre	Con frecuencia	Con frecuencia	Con frecuencia	Algunas veces	Nada	Nada	Casi nada	Nada	Siempre	Nada	Nada
2828	26	2	Jornada de la mañana, Jornada de la tarde	6	2	1	2	28	Con frecuencia	Bastante	Nada	Siempre	Siempre	Siempre	Con frecuencia	Con frecuencia	Bastante	Algunas veces	Algunas veces	Algunas veces	Algunas veces	Raramente	Nada	Algunas veces
319	44	1	Jornada de la mañana, Jornada de la tarde	6	2	1	1	29	Con frecuencia	Con frecuencia	Algunas veces	Siempre	Con frecuencia	Siempre	Bastante	Nada	Bastante	Casi nada	Nada	Algunas veces	Con frecuencia	Siempre	Nada	Algunas veces
937	44	1	Jornada de la mañana	6	2	1	2	29	Algunas veces	Casi nada	Casi nada	Algunas veces	Bastante	Con frecuencia	Algunas veces	Raramente	Bastante	Con frecuencia	Raramente	Algunas veces	Casi nada	Algunas veces	Casi nada	Raramente
2498	38	1	Jornada de la mañana	6	2	1	2	29	Con frecuencia	Con frecuencia	Con frecuencia	Nada	Siempre	Siempre	Siempre	Siempre	Siempre	Nada	Con frecuencia	Con frecuencia	Nada	Con frecuencia	Nada	Con frecuencia
1847	41	2	Jornada de la mañana	6	2	1	2	31	Nada	Nada	Nada	Raramente	Bastante	Con frecuencia	Bastante	Bastante	Bastante	Bastante	Nada	Casi nada	Nada	Casi nada	Nada	Nada
2985	41	2	Jornada de la mañana	6	2	1	2	31	Nada	Nada	Nada	Raramente	Bastante	Con frecuencia	Bastante	Bastante	Bastante	Bastante	Nada	Casi nada	Nada	Casi nada	Nada	Nada
2637	28	2	Jornada de la mañana	6	2	1	2	33	Casi nada	Nada	Casi nada	Nada	Siempre	Siempre	Siempre	Siempre	Siempre	Nada	Nada	Raramente	Nada	Algunas veces	Nada	Con frecuencia
2868	28	1	Jornada de la mañana, Jornada de la tarde	6	2	1	1	35	Nada	Nada	Casi nada	Casi nada	Nada	Nada	Nada	Nada	Nada	Nada	Nada	Nada	Nada	Nada	Nada	Nada
3005	36	2	Jornada de la tarde, Jornada vespertina	6	2	1	1	35	Nada	Nada	Nada	Nada	Nada	Casi nada	Casi nada	Nada	Nada	Casi nada	Casi nada	Nada	Nada	Nada	Nada	Con frecuencia
772	16	2	Jornada de la mañana	6	2	1	2	65	Nada	Casi nada	Nada	Nada	Casi nada	Nada	Casi nada	Nada	Nada	Casi nada	Nada	Nada	Nada	Nada	Nada	Casi nada
2126	36	1	Jornada de la mañana, Jornada de la tarde	6	3	1	2	27	Nada	Raramente	Nada	Nada	Casi nada	Casi nada	Casi nada	Nada	Nada	Casi nada	Nada	Nada	Nada	Casi nada	Nada	Casi nada
1706	16	2	Jornada de la tarde, Jornada vespertina	6	3	1	1	33	Con frecuencia	Nada	Algunas veces	Algunas veces	Siempre	Siempre	Siempre	Bastante	Con frecuencia	Con frecuencia	Algunas veces	Algunas veces	Nada	Raramente	Nada	Raramente
1585	44	1	Jornada de la mañana, Jornada de la tarde	6	3	1	2	34	Nada	Nada	Nada	Nada	Nada	Nada	Nada	Nada	Nada	Nada	Nada	Nada	Nada	Nada	Nada	Nada
175	43	1	Jornada de la mañana	6	3	1	2	50	Nada	Siempre	Con frecuencia	Bastante	Siempre	Siempre	Con frecuencia	Con frecuencia	Con frecuencia	Nada	Nada	Casi nada	Nada	Nada	Nada	Siempre
2729	39	1	Jornada de la mañana	6	6	1	2	30	Casi nada	Nada	Nada	Nada	Algunas veces	Con frecuencia	Algunas veces	Algunas veces	Algunas veces	Casi nada	Nada	Nada	Nada	Nada	Nada	Nada
2796	44	1	Jornada de la mañana, Jornada de la tarde	6	6	1	2	31	Siempre	Siempre	Siempre	Siempre	Siempre	Siempre	Siempre	Siempre	Siempre	Siempre	Siempre	Siempre	Siempre	Siempre	Bastante	Siempre
1879	44	2	Jornada de la mañana	6	6	1	2	34	Nada	Nada	Nada	Nada	Nada	Nada	Nada	Nada	Nada	Nada	Nada	Nada	Nada	Nada	Nada	Nada
229	44	2	Jornada de la mañana	6	6	2	2	54	Con frecuencia	Nada	Nada	Nada	Nada	Algunas veces	Bastante	Nada	Nada	Nada	Nada	Nada	Algunas veces	Con frecuencia	Nada	Nada
1853	44	1	Jornada de la mañana	7	1	1	2	29	Casi nada	Nada	Nada	Nada	Siempre	Siempre	Siempre	Siempre	Bastante	Raramente	Casi nada	Nada	Nada	Nada	Nada	Siempre
2152	44	2	Jornada de la mañana, Jornada de la tarde	7	1	1	1	29	Nada	Nada	Bastante	Casi nada	Raramente	Bastante	Casi nada	Algunas veces	Nada	Nada	Nada	Nada	Nada	Casi nada	Nada	Nada
2247	42	2	Jornada de la mañana	7	1	1	3	29	Con frecuencia	Con frecuencia	Algunas veces	Bastante	Siempre	Siempre	Siempre	Siempre	Siempre	Raramente	Bastante	Bastante	Con frecuencia	Casi nada	Bastante	Con frecuencia
2018	44	1	Jornada de la mañana	7	1	1	2	30	Con frecuencia	Con frecuencia	Siempre	Siempre	Siempre	Siempre	Siempre	Siempre	Siempre	Algunas veces	Algunas veces	Siempre	Nada	Siempre	Nada	Siempre
2026	40	2	Jornada de la mañana	7	1	1	1	30	Nada	Nada	Nada	Casi nada	Raramente	Siempre	Con frecuencia	Con frecuencia	Con frecuencia	Casi nada	Nada	Nada	Raramente	Casi nada	Casi nada	Casi nada
1118	25	1	Jornada de la mañana	7	1	1	2	32	Raramente	Raramente	Raramente	Raramente	Siempre	Siempre	Siempre	Siempre	Siempre	Con frecuencia	Algunas veces	Bastante	Raramente	Raramente	Casi nada	Raramente
2108	44	2	Jornada de la mañana, Jornada de la tarde	7	1	1	2	32	Nada	Nada	Nada	Nada	Nada	Bastante	Bastante	Bastante	Algunas veces	Bastante	Algunas veces	Algunas veces	Algunas veces	Algunas veces	Casi nada	Algunas veces
2172	44	2		7	1	1	2	32	Nada	Nada	Nada	Casi nada	Bastante	Con frecuencia	Con frecuencia	Con frecuencia	Con frecuencia	Nada	Nada	Nada	Nada	Casi nada	Nada	Con frecuencia
1772	41	1	Jornada de la mañana	7	1	1	1	33	Con frecuencia	Raramente	Casi nada	Casi nada	Con frecuencia	Con frecuencia	Con frecuencia	Con frecuencia	Con frecuencia	Con frecuencia	Nada	Algunas veces	Nada	Nada	Nada	Nada
433	44	4	Jornada de la mañana	7	1	1	2	35	Nada	Nada	Nada	Nada	Casi nada	Nada	Nada	Nada	Nada	Nada	Nada	Nada	Nada	Algunas veces	Algunas veces	Algunas veces
477	44	1	Jornada de la mañana, Jornada de la tarde	7	1	1	2	35	Nada	Nada	Nada	Nada	Raramente	Raramente	Casi nada	Nada	Casi nada	Nada	Nada	Casi nada	Casi nada	Casi nada	Casi nada	Nada
2971	44	1	Jornada de la mañana, Jornada de la tarde	7	1	1	2	35	Nada	Nada	Nada	Nada	Raramente	Raramente	Casi nada	Nada	Casi nada	Nada	Nada	Casi nada	Casi nada	Casi nada	Casi nada	Nada
2178	32	2	Jornada de la mañana, Jornada de la tarde	7	1	1	1	36	Nada	Nada	Nada	Nada	Nada	Casi nada	Casi nada	Casi nada	Nada	Nada	Nada	Nada	Nada	Nada	Nada	Nada
1780	10	2	Jornada de la mañana	7	1	1	1	37	Nada	Algunas veces	Nada	Nada	Nada	Nada	Nada	Nada	Con frecuencia	Nada	Nada	Algunas veces	Raramente	Con frecuencia	Nada	Siempre
1836	44	1	Jornada de la mañana	7	1	1	2	37	Algunas veces	Casi nada	Nada	Raramente	Algunas veces	Bastante	Bastante	Bastante	Algunas veces	Casi nada	Raramente	Raramente	Casi nada	Bastante	Nada	Algunas veces
2346	38	1	Jornada de la mañana	7	1	1	1	37	Nada	Nada	Nada	Nada	Casi nada	Raramente	Casi nada	Nada	Nada	Nada	Nada	Nada	Nada	Nada	Nada	Nada
2037	44	1	Jornada de la mañana	7	1	1	2	38	Nada	Nada	Nada	Nada	Bastante	Con frecuencia	Bastante	Con frecuencia	Bastante	Nada	Nada	Nada	Bastante	Bastante	Nada	Siempre
2613	42	1	Jornada de la mañana, Jornada de la tarde	7	1	1	1	38	Nada	Algunas veces	Nada	Nada	Bastante	Bastante	Bastante	Bastante	Con frecuencia	Nada	Nada	Raramente	Raramente	Raramente	Nada	Raramente
1642	39	1	Jornada de la mañana	7	1	2	2	39	Algunas veces	Algunas veces	Algunas veces	Raramente	Con frecuencia	Con frecuencia	Bastante	Bastante	Bastante	Raramente	Algunas veces	Algunas veces	Casi nada	Raramente	Nada	Casi nada
1737	44	1	Jornada de la mañana, Jornada de la tarde	7	1	1	2	42	Nada	Nada	Nada	Casi nada	Nada	Nada	Nada	Nada	Casi nada	Nada	Casi nada	Casi nada	Casi nada	Casi nada	Nada	Casi nada
903	44	2	Jornada de la mañana, Jornada de la tarde	7	1	1	2	43	Nada	Nada	Raramente	Casi nada	Bastante	Bastante	Con frecuencia	Con frecuencia	Con frecuencia	Con frecuencia	Algunas veces	Casi nada	Nada	Raramente	Nada	Con frecuencia
1061	38	1	Jornada de la mañana	7	1	1	1	44	Casi nada	Casi nada	Raramente	Raramente	Raramente	Bastante	Algunas veces	Algunas veces	Bastante	Bastante	Bastante	Bastante	Bastante	Bastante	Nada	Casi nada
2389	40	1	Jornada de la mañana	7	1	1	2	50	Algunas veces	Algunas veces	Algunas veces	Nada	Casi nada	Casi nada	Nada	Nada	Raramente	Nada	Casi nada	Raramente	Algunas veces	Bastante	Raramente	Raramente
70	44	2	Jornada de la mañana, Jornada de la tarde	7	1	1	2	28	Casi nada	Bastante	Algunas veces	Algunas veces	Siempre	Bastante	Bastante	Siempre	Con frecuencia	Bastante	Con frecuencia	Con frecuencia	Con frecuencia	Con frecuencia	Siempre	Con frecuencia
2030	44	4	Jornada de la mañana, Jornada de la tarde, Jornad	7	1	1	2	28	Siempre	Siempre	Siempre	Con frecuencia	Siempre	Siempre	Siempre	Siempre	Siempre	Siempre	Con frecuencia	Siempre	Nada	Algunas veces	Nada	Nada
27	40	2	Jornada de la tarde	7	1	1	2	29	Nada	Nada	Nada	Nada	Siempre	Siempre	Siempre	Siempre	Siempre	Siempre	Con frecuencia	Con frecuencia	Nada	Con frecuencia	Nada	Con frecuencia
1500	44	1	Jornada de la mañana, Jornada de la tarde	7	1	1	2	29	Nada	Nada	Nada	Nada	Bastante	Con frecuencia	Bastante	Bastante	Con frecuencia	Raramente	Casi nada	Raramente	Nada	Casi nada	Nada	Nada
1876	33	1	Jornada de la mañana, Jornada de la tarde	7	1	1	2	29	Nada	Algunas veces	Algunas veces	Con frecuencia	Algunas veces	Siempre	Algunas veces	Algunas veces	Bastante	Nada	Algunas veces	Casi nada	Con frecuencia	Con frecuencia	Con frecuencia	Algunas veces
2051	44	2	Jornada de la mañana	7	1	1	2	29	Nada	Nada	Nada	Nada	Nada	Nada	Nada	Nada	Siempre	Nada	Nada	Nada	Nada	Nada	Siempre	Nada
2521	44	1	Jornada de la mañana	7	1	1	2	29	Raramente	Raramente	Bastante	Bastante	Algunas veces	Algunas veces	Algunas veces	Raramente	Algunas veces	Algunas veces	Nada	Nada	Nada	Con frecuencia	Algunas veces	Algunas veces
2563	44	2	Jornada de la mañana	7	1	1	2	29	Nada	Nada	Nada	Nada	Nada	Nada	Nada	Nada	Siempre	Nada	Nada	Nada	Nada	Nada	Siempre	Nada
2899	44	2	Jornada de la mañana	7	1	1	2	29	Nada	Nada	Nada	Nada	Nada	Nada	Nada	Nada	Siempre	Nada	Nada	Nada	Nada	Nada	Siempre	Nada
280	42	1	Jornada de la mañana	7	1	1	2	30	Casi nada	Casi nada	Nada	Nada	Siempre	Siempre	Bastante	Con frecuencia	Con frecuencia	Siempre	Bastante	Nada	Nada	Nada	Nada	Casi nada
654	44	1	Jornada de la mañana	7	1	1	2	30	Con frecuencia	Con frecuencia	Con frecuencia	Con frecuencia	Con frecuencia	Con frecuencia	Con frecuencia	Con frecuencia	Con frecuencia	Con frecuencia	Con frecuencia	Con frecuencia	Con frecuencia	Con frecuencia	Bastante	Con frecuencia
1107	44	1	Jornada de la mañana, Jornada de la tarde	7	1	1	2	30	Nada	Nada	Nada	Nada	Algunas veces	Con frecuencia	Casi nada	Bastante	Nada	Nada	Nada	Nada	Nada	Nada	Nada	Nada
1314	44	1	Jornada de la mañana	7	1	1	2	30	Nada	Nada	Nada	Raramente	Siempre	Bastante	Nada	Bastante	Nada	Nada	Nada	Nada	Nada	Nada	Nada	Nada
1315	44	1	Jornada de la mañana, Jornada de la tarde	7	1	1	2	30	Nada	Nada	Nada	Nada	Casi nada	Raramente	Casi nada	Casi nada	Casi nada	Casi nada	Casi nada	Casi nada	Nada	Casi nada	Nada	Casi nada
1503	33	2	Jornada de la mañana	7	1	1	2	30	Nada	Nada	Nada	Raramente	Nada	Raramente	Nada	Nada	Raramente	Raramente	Raramente	Nada	Nada	Raramente	Nada	Nada
1655	44	2	Jornada de la mañana, Jornada de la tarde	7	1	1	1	30	Con frecuencia	Bastante	Nada	Casi nada	Siempre	Siempre	Bastante	Bastante	Siempre	Raramente	Casi nada	Raramente	Nada	Casi nada	Nada	Bastante
2199	44	2	Jornada de la mañana, Jornada de la tarde	7	1	1	2	30	Nada	Nada	Nada	Nada	Nada	Raramente	Nada	Nada	Raramente	Nada	Nada	Nada	Nada	Casi nada	Nada	Nada
2779	40	1	Jornada de la mañana, Jornada de la tarde	7	1	1	2	30	Nada	Nada	Nada	Nada	Nada	Casi nada	Casi nada	Nada	Nada	Casi nada	Casi nada	Nada	Nada	Nada	Nada	Con frecuencia
2793	40	1	Jornada de la mañana, Jornada de la tarde	7	1	1	2	30	Nada	Nada	Nada	Nada	Nada	Casi nada	Casi nada	Nada	Nada	Casi nada	Casi nada	Nada	Nada	Nada	Nada	Con frecuencia
2795	44	1	Jornada de la mañana, Jornada de la tarde	7	1	1	2	30	Algunas veces	Bastante	Bastante	Con frecuencia	Siempre	Siempre	Con frecuencia	Siempre	Siempre	Siempre	Raramente	Con frecuencia	Algunas veces	Bastante	Bastante	Con frecuencia
2807	41	1	Jornada de la mañana, Jornada de la tarde	7	1	1	1	30	Nada	Con frecuencia	Siempre	Bastante	Bastante	Siempre	Siempre	Casi nada	Raramente	Siempre	Siempre	Siempre	Raramente	Algunas veces	Nada	Casi nada
869	44	1	Jornada de la mañana, Jornada de la tarde	7	1	2	2	31	Nada	Nada	Nada	Nada	Casi nada	Nada	Nada	Nada	Casi nada	Casi nada	Nada	Nada	Nada	Nada	Nada	Nada
1132	38	1	Jornada de la mañana, Jornada de la tarde	7	1	1	2	31	Con frecuencia	Con frecuencia	Con frecuencia	Siempre	Siempre	Siempre	Con frecuencia	Siempre	Siempre	Siempre	Siempre	Siempre	Bastante	Siempre	Algunas veces	Con frecuencia
1345	38	1	Jornada de la mañana	7	1	1	2	31	Nada	Nada	Nada	Nada	Casi nada	Nada	Nada	Nada	Nada	Casi nada	Casi nada	Nada	Nada	Nada	Nada	Nada
1819	35	1	Jornada de la mañana, Jornada de la tarde	7	1	1	2	31	Con frecuencia	Con frecuencia	Con frecuencia	Siempre	Siempre	Siempre	Siempre	Siempre	Siempre	Siempre	Siempre	Siempre	Nada	Siempre	Nada	Siempre
1845	44	1	Jornada de la mañana	7	1	1	2	31	Nada	Nada	Casi nada	Nada	Siempre	Con frecuencia	Con frecuencia	Con frecuencia	Con frecuencia	Casi nada	Raramente	Bastante	Bastante	Con frecuencia	Nada	Casi nada
1877	36	1	Jornada de la mañana, Jornada de la tarde	7	1	1	2	31	Nada	Nada	Nada	Nada	Algunas veces	Raramente	Raramente	Casi nada	Casi nada	Raramente	Nada	Casi nada	Nada	Siempre	Nada	Casi nada
1932	44	1	Jornada de la mañana, Jornada de la tarde	7	1	1	2	31	Nada	Nada	Nada	Nada	Nada	Nada	Nada	Nada	Nada	Casi nada	Nada	Nada	Nada	Casi nada	Nada	Nada
2094	41	2	Jornada de la mañana, Jornada de la tarde	7	1	1	2	31	Nada	Nada	Raramente	Bastante	Siempre	Siempre	Siempre	Siempre	Siempre	Siempre	Siempre	Siempre	Siempre	Siempre	Casi nada	Con frecuencia
2127	30	1	Jornada de la mañana	7	1	1	1	31	Casi nada	Nada	Nada	Nada	Nada	Nada	Nada	Nada	Nada	Casi nada	Nada	Nada	Nada	Nada	Nada	Nada
2149	40	2	Jornada de la mañana, Jornada de la tarde	7	1	1	2	31	Con frecuencia	Siempre	Nada	Nada	Siempre	Siempre	Siempre	Siempre	Siempre	Algunas veces	Nada	Raramente	Nada	Nada	Nada	Nada
2182	40	2	Jornada de la mañana	7	1	1	2	31	Casi nada	Nada	Nada	Nada	Siempre	Siempre	Siempre	Siempre	Bastante	Siempre	Algunas veces	Casi nada	Algunas veces	Con frecuencia	Nada	Siempre
2266	44	1	Jornada de la mañana, Jornada de la tarde	7	1	1	1	31	Con frecuencia	Con frecuencia	Con frecuencia	Siempre	Siempre	Siempre	Siempre	Siempre	Siempre	Siempre	Con frecuencia	Siempre	Siempre	Con frecuencia	Con frecuencia	Con frecuencia
2306	44	1	Jornada de la mañana, Jornada de la tarde	7	1	1	2	31	Nada	Nada	Nada	Nada	Raramente	Algunas veces	Algunas veces	Raramente	Raramente	Nada	Casi nada	Nada	Casi nada	Casi nada	Nada	Nada
2337	44	2	Jornada de la tarde	7	1	1	2	31	Nada	Raramente	Casi nada	Raramente	Bastante	Con frecuencia	Bastante	Bastante	Con frecuencia	Raramente	Casi nada	Bastante	Con frecuencia	Con frecuencia	Casi nada	Con frecuencia
2357	35	1	Jornada de la mañana	7	1	1	2	31	Nada	Nada	Nada	Bastante	Casi nada	Nada	Siempre	Bastante	Bastante	Nada	Nada	Nada	Nada	Nada	Nada	Nada
2369	30	2	Jornada de la mañana, Jornada de la tarde	7	1	1	2	31	Nada	Nada	Nada	Nada	Raramente	Casi nada	Nada	Nada	Nada	Nada	Nada	Nada	Nada	Nada	Nada	Nada
2441	44	1		7	1	1	2	31	Nada	Nada	Nada	Casi nada	Siempre	Casi nada	Bastante	Bastante	Bastante	Nada	Nada	Raramente	Casi nada	Raramente	Nada	Con frecuencia
2450	43	1	Jornada de la mañana, Jornada de la tarde	7	1	1	2	31	Con frecuencia	Con frecuencia	Siempre	Con frecuencia	Siempre	Siempre	Siempre	Siempre	Siempre	Siempre	Siempre	Siempre	Con frecuencia	Siempre	Bastante	Bastante
2631	35	1	Jornada de la mañana	7	1	1	2	31	Nada	Nada	Nada	Nada	Con frecuencia	Con frecuencia	Con frecuencia	Con frecuencia	Con frecuencia	Bastante	Raramente	Con frecuencia	Casi nada	Raramente	Raramente	Raramente
2684	44	1	Jornada de la mañana, Jornada de la tarde	7	1	1	2	31	Siempre	Siempre	Siempre	Siempre	Siempre	Siempre	Siempre	Siempre	Siempre	Nada	Nada	Nada	Nada	Nada	Nada	Nada
2706	44	1	Jornada de la mañana, Jornada de la tarde	7	1	1	1	31	Nada	Nada	Nada	Nada	Nada	Raramente	Con frecuencia	Algunas veces	Algunas veces	Nada	Casi nada	Nada	Nada	Nada	Nada	Nada
2763	44	1	Jornada de la mañana, Jornada de la tarde	7	1	1	2	31	Algunas veces	Raramente	Nada	Casi nada	Casi nada	Casi nada	Casi nada	Casi nada	Casi nada	Raramente	Casi nada	Nada	Nada	Casi nada	Nada	Nada
2946	44	2	Jornada de la mañana, Jornada de la tarde	7	1	1	2	31	Nada	Nada	Nada	Casi nada	Con frecuencia	Con frecuencia	Casi nada	Casi nada	Con frecuencia	Algunas veces	Nada	Nada	Casi nada	Bastante	Casi nada	Raramente
100	38	1	Jornada de la mañana, Jornada de la tarde	7	1	1	2	32	Casi nada	Nada	Algunas veces	Raramente	Algunas veces	Bastante	Algunas veces	Algunas veces	Algunas veces	Algunas veces	Raramente	Algunas veces	Casi nada	Algunas veces	Nada	Raramente
474	44	1	Jornada de la mañana	7	1	1	2	32	Siempre	Nada	Nada	Nada	Bastante	Con frecuencia	Bastante	Nada	Nada	Nada	Nada	Nada	Nada	Nada	Nada	Nada
725	44	1	Jornada de la tarde	7	1	1	2	32	Con frecuencia	Raramente	Casi nada	Bastante	Con frecuencia	Con frecuencia	Con frecuencia	Con frecuencia	Con frecuencia	Nada	Algunas veces	Raramente	Casi nada	Casi nada	Casi nada	Casi nada
1826	30	1	Jornada de la mañana, Jornada de la tarde	7	1	1	1	32	Nada	Nada	Nada	Nada	Raramente	Raramente	Raramente	Raramente	Casi nada	Nada	Nada	Nada	Nada	Nada	Nada	Nada
2216	44	1	Jornada de la mañana	7	1	1	2	32	Con frecuencia	Bastante	Algunas veces	Con frecuencia	Bastante	Siempre	Siempre	Bastante	Bastante	Con frecuencia	Algunas veces	Con frecuencia	Casi nada	Raramente	Casi nada	Con frecuencia
2219	41	1	Jornada de la mañana	7	1	1	2	32	Nada	Nada	Nada	Nada	Con frecuencia	Con frecuencia	Bastante	Con frecuencia	Con frecuencia	Bastante	Bastante	Con frecuencia	Nada	Bastante	Nada	Algunas veces
2423	38	2	Jornada de la mañana, Jornada de la tarde	7	1	1	2	32	Casi nada	Algunas veces	Nada	Bastante	Nada	Nada	Casi nada	Nada	Algunas veces	Siempre	Con frecuencia	Algunas veces	Algunas veces	Algunas veces	Nada	Bastante
2446	38	1	Jornada de la mañana	7	1	1	2	32	Raramente	Nada	Algunas veces	Algunas veces	Bastante	Con frecuencia	Bastante	Con frecuencia	Con frecuencia	Con frecuencia	Bastante	Bastante	Nada	Casi nada	Nada	Algunas veces
2961	40	1	Jornada de la mañana, Jornada de la tarde	7	1	1	1	32	Algunas veces	Algunas veces	Casi nada	Casi nada	Casi nada	Casi nada	Raramente	Raramente	Raramente	Casi nada	Casi nada	Casi nada	Casi nada	Casi nada	Casi nada	Casi nada
10	44	1	Jornada de la mañana, Jornada de la tarde	7	1	1	1	33	Raramente	Nada	Nada	Raramente	Raramente	Raramente	Raramente	Casi nada	Casi nada	Nada	Nada	Nada	Nada	Casi nada	Nada	Nada
40	38	1	Jornada de la mañana	7	1	1	1	33	Casi nada	Casi nada	Casi nada	Casi nada	Raramente	Raramente	Raramente	Raramente	Casi nada	Casi nada	Casi nada	Casi nada	Casi nada	Casi nada	Casi nada	Casi nada
1393	42	2	Jornada de la mañana, Jornada de la tarde	7	1	1	1	33	Algunas veces	Bastante	Bastante	Algunas veces	Bastante	Bastante	Bastante	Con frecuencia	Con frecuencia	Siempre	Siempre	Con frecuencia	Algunas veces	Con frecuencia	Casi nada	Nada
1553	38	1	Jornada de la mañana	7	1	1	2	33	Algunas veces	Nada	Nada	Nada	Casi nada	Raramente	Algunas veces	Algunas veces	Raramente	Casi nada	Raramente	Nada	Casi nada	Casi nada	Nada	Casi nada
1968	44	1	Jornada de la tarde	7	1	1	1	33	Siempre	Nada	Nada	Nada	Siempre	Siempre	Siempre	Bastante	Nada	Nada	Nada	Nada	Nada	Nada	Nada	Nada
1973	40	2	Jornada de la mañana	7	1	1	2	33	Algunas veces	Casi nada	Nada	Nada	Nada	Casi nada	Casi nada	Raramente	Casi nada	Con frecuencia	Nada	Nada	Nada	Casi nada	Nada	Nada
2016	44	1	Jornada de la mañana	7	1	1	2	33	Nada	Casi nada	Nada	Nada	Casi nada	Casi nada	Casi nada	Casi nada	Casi nada	Casi nada	Casi nada	Nada	Casi nada	Casi nada	Nada	Casi nada
2409	43	1	Jornada de la mañana, Jornada de la tarde	7	1	1	2	33	Con frecuencia	Nada	Algunas veces	Bastante	Siempre	Siempre	Siempre	Siempre	Con frecuencia	Nada	Nada	Bastante	Nada	Bastante	Nada	Nada
2431	42	1	Jornada de la mañana, Jornada de la tarde	7	1	1	2	33	Nada	Nada	Nada	Nada	Casi nada	Raramente	Nada	Nada	Nada	Nada	Nada	Casi nada	Casi nada	Casi nada	Nada	Nada
2934	44	2	Jornada de la mañana	7	1	1	2	33	Nada	Nada	Bastante	Bastante	Con frecuencia	Con frecuencia	Con frecuencia	Algunas veces	Algunas veces	Algunas veces	Nada	Casi nada	Casi nada	Raramente	Nada	Casi nada
2988	44	1	Jornada de la mañana	7	1	1	2	33	Nada	Casi nada	Nada	Nada	Casi nada	Casi nada	Casi nada	Casi nada	Casi nada	Casi nada	Casi nada	Nada	Casi nada	Casi nada	Nada	Casi nada
953	44	2	Jornada de la mañana, Jornada de la tarde	7	1	1	2	34	Con frecuencia	Nada	Nada	Nada	Siempre	Siempre	Con frecuencia	Con frecuencia	Casi nada	Nada	Nada	Nada	Algunas veces	Siempre	Nada	Raramente
1795	42	1	Jornada de la mañana	7	1	1	2	34	Nada	Nada	Nada	Casi nada	Raramente	Algunas veces	Raramente	Raramente	Nada	Nada	Nada	Nada	Nada	Nada	Nada	Nada
1852	44	1	Jornada de la mañana	7	1	1	2	34	Bastante	Bastante	Con frecuencia	Con frecuencia	Siempre	Con frecuencia	Bastante	Bastante	Bastante	Bastante	Bastante	Bastante	Nada	Bastante	Nada	Nada
2023	39	1	Jornada de la mañana, Jornada de la tarde	7	1	1	1	34	Nada	Nada	Nada	Nada	Raramente	Casi nada	Casi nada	Casi nada	Casi nada	Casi nada	Casi nada	Nada	Nada	Nada	Nada	Nada
2721	37	4	Jornada de la mañana, Jornada de la tarde	7	1	1	2	34	Algunas veces	Algunas veces	Algunas veces	Algunas veces	Siempre	Siempre	Siempre	Siempre	Siempre	Siempre	Siempre	Siempre	Siempre	Siempre	Siempre	Siempre
2766	28	1	Jornada de la mañana	7	1	1	2	34	Bastante	Con frecuencia	Bastante	Algunas veces	Algunas veces	Algunas veces	Bastante	Bastante	Bastante	Con frecuencia	Con frecuencia	Algunas veces	Bastante	Bastante	Casi nada	Raramente
2794	26	2	Jornada de la tarde	7	1	1	2	34	Nada	Nada	Nada	Nada	Con frecuencia	Con frecuencia	Casi nada	Casi nada	Con frecuencia	Con frecuencia	Casi nada	Nada	Casi nada	Casi nada	Nada	Con frecuencia
1572	35	1	Jornada de la mañana	7	1	1	2	35	Siempre	Raramente	Nada	Nada	Bastante	Siempre	Con frecuencia	Algunas veces	Nada	Nada	Con frecuencia	Algunas veces	Nada	Nada	Nada	Raramente
1980	42	1	Jornada de la mañana	7	1	1	1	35	Casi nada	Nada	Raramente	Algunas veces	Algunas veces	Algunas veces	Con frecuencia	Con frecuencia	Con frecuencia	Con frecuencia	Con frecuencia	Con frecuencia	Con frecuencia	Con frecuencia	Raramente	Con frecuencia
2380	44	2	Jornada de la mañana	7	1	1	2	35	Raramente	Raramente	Raramente	Raramente	Siempre	Siempre	Siempre	Siempre	Siempre	Algunas veces	Bastante	Con frecuencia	Algunas veces	Bastante	Raramente	Siempre
2695	44	2	Jornada de la mañana	7	1	1	2	35	Algunas veces	Algunas veces	Algunas veces	Bastante	Bastante	Con frecuencia	Bastante	Con frecuencia	Siempre	Bastante	Algunas veces	Algunas veces	Raramente	Raramente	Casi nada	Casi nada
1183	41	1	Jornada de la mañana	7	1	1	1	36	Raramente	Nada	Nada	Nada	Raramente	Raramente	Casi nada	Raramente	Raramente	Nada	Casi nada	Casi nada	Nada	Nada	Nada	Casi nada
1535	42	1	Jornada de la mañana	7	1	1	1	36	Algunas veces	Raramente	Algunas veces	Nada	Siempre	Siempre	Bastante	Con frecuencia	Con frecuencia	Casi nada	Nada	Casi nada	Nada	Casi nada	Nada	Casi nada
1566	36	1	Jornada de la mañana, Jornada de la tarde	7	1	1	2	36	Raramente	Nada	Casi nada	Nada	Raramente	Raramente	Raramente	Raramente	Raramente	Raramente	Raramente	Raramente	Raramente	Raramente	Raramente	Raramente
1920	44	1	Jornada de la mañana	7	1	1	1	36	Nada	Nada	Nada	Nada	Casi nada	Casi nada	Nada	Nada	Algunas veces	Casi nada	Nada	Casi nada	Nada	Casi nada	Nada	Casi nada
1944	34	2	Jornada de la mañana	7	1	1	2	36	Nada	Nada	Nada	Raramente	Bastante	Con frecuencia	Con frecuencia	Con frecuencia	Con frecuencia	Con frecuencia	Con frecuencia	Con frecuencia	Algunas veces	Algunas veces	Raramente	Bastante
2013	44	1	Jornada de la mañana	7	1	1	2	36	Nada	Nada	Nada	Nada	Algunas veces	Raramente	Bastante	Bastante	Bastante	Bastante	Bastante	Bastante	Bastante	Bastante	Bastante	Bastante
2472	32	2	Jornada de la mañana, Jornada de la tarde	7	1	1	1	36	Nada	Algunas veces	Algunas veces	Algunas veces	Con frecuencia	Con frecuencia	Bastante	Bastante	Bastante	Nada	Bastante	Bastante	Algunas veces	Algunas veces	Casi nada	Raramente
1025	44	3	Jornada de la mañana, Jornada de la tarde	7	1	2	1	37	Nada	Nada	Nada	Nada	Nada	Nada	Nada	Nada	Nada	Nada	Nada	Nada	Nada	Nada	Nada	Nada
1076	33	2	Jornada de la mañana	7	1	1	2	37	Algunas veces	Nada	Casi nada	Casi nada	Algunas veces	Algunas veces	Algunas veces	Algunas veces	Algunas veces	Bastante	Bastante	Casi nada	Casi nada	Con frecuencia	Nada	Bastante
1196	33	2	Jornada de la mañana	7	1	1	2	37	Algunas veces	Nada	Casi nada	Casi nada	Algunas veces	Algunas veces	Algunas veces	Algunas veces	Algunas veces	Bastante	Bastante	Casi nada	Casi nada	Con frecuencia	Nada	Bastante
1290	34	1	Jornada de la mañana	7	1	1	1	37	Nada	Nada	Nada	Casi nada	Casi nada	Casi nada	Casi nada	Casi nada	Casi nada	Casi nada	Nada	Casi nada	Casi nada	Casi nada	Nada	Nada
1923	42	1	Jornada de la mañana	7	1	1	2	37	Nada	Nada	Nada	Nada	Raramente	Bastante	Con frecuencia	Casi nada	Nada	Casi nada	Nada	Nada	Nada	Nada	Nada	Nada
2024	36	1	Jornada de la tarde	7	1	1	2	37	Algunas veces	Algunas veces	Algunas veces	Algunas veces	Nada	Siempre	Bastante	Bastante	Con frecuencia	Con frecuencia	Algunas veces	Bastante	Con frecuencia	Con frecuencia	Nada	Bastante
2113	44	2	Jornada de la mañana, Jornada de la tarde	7	1	1	2	37	Nada	Nada	Nada	Casi nada	Casi nada	Casi nada	Nada	Nada	Nada	Nada	Nada	Casi nada	Nada	Casi nada	Nada	Nada
2245	44	1	Jornada de la mañana	7	1	1	2	37	Casi nada	Casi nada	Casi nada	Casi nada	Casi nada	Con frecuencia	Con frecuencia	Casi nada	Con frecuencia	Algunas veces	Algunas veces	Casi nada	Casi nada	Casi nada	Nada	Casi nada
2872	44	2	Jornada de la mañana, Jornada de la tarde	7	1	1	2	37	Nada	Nada	Nada	Casi nada	Casi nada	Casi nada	Nada	Nada	Nada	Nada	Nada	Casi nada	Nada	Casi nada	Nada	Nada
1667	44	1	Jornada de la mañana	7	1	1	2	38	Nada	Nada	Nada	Nada	Con frecuencia	Con frecuencia	Siempre	Con frecuencia	Algunas veces	Nada	Nada	Nada	Nada	Nada	Nada	Nada
1842	40	2	Jornada de la mañana	7	1	1	2	38	Raramente	Raramente	Casi nada	Casi nada	Con frecuencia	Con frecuencia	Bastante	Bastante	Bastante	Nada	Algunas veces	Con frecuencia	Casi nada	Raramente	Raramente	Raramente
2290	44	1	Jornada de la mañana, Jornada de la tarde	7	1	1	2	38	Con frecuencia	Con frecuencia	Con frecuencia	Con frecuencia	Siempre	Siempre	Siempre	Siempre	Siempre	Siempre	Siempre	Con frecuencia	Bastante	Bastante	Nada	Bastante
2607	38	1	Jornada de la mañana, Jornada de la tarde	7	1	1	2	38	Nada	Siempre	Nada	Nada	Raramente	Algunas veces	Raramente	Casi nada	Algunas veces	Nada	Nada	Nada	Nada	Nada	Nada	Nada
2647	44	1	Jornada de la mañana	7	1	1	1	39	Nada	Nada	Nada	Nada	Bastante	Raramente	Algunas veces	Raramente	Casi nada	Nada	Nada	Nada	Nada	Casi nada	Nada	Casi nada
239	44	1	Jornada de la mañana	7	1	1	2	40	Algunas veces	Nada	Raramente	Siempre	Siempre	Siempre	Con frecuencia	Con frecuencia	Con frecuencia	Nada	Nada	Con frecuencia	Raramente	Raramente	Nada	Raramente
1695	40	1	Jornada de la mañana	7	1	1	2	40	Nada	Nada	Nada	Algunas veces	Bastante	Con frecuencia	Con frecuencia	Con frecuencia	Bastante	Algunas veces	Nada	Bastante	Nada	Bastante	Con frecuencia	Siempre
2711	44	1	Jornada de la mañana	7	1	1	2	40	Nada	Nada	Raramente	Algunas veces	Con frecuencia	Con frecuencia	Con frecuencia	Algunas veces	Con frecuencia	Nada	Algunas veces	Con frecuencia	Nada	Bastante	Nada	Siempre
2907	44	1	Jornada de la mañana, Jornada de la tarde	7	1	1	2	40	Bastante	Bastante	Con frecuencia	Con frecuencia	Bastante	Bastante	Bastante	Bastante	Bastante	Bastante	Bastante	Bastante	Con frecuencia	Bastante	Casi nada	Algunas veces
925	44	1	Jornada de la mañana	7	1	1	1	41	Nada	Nada	Nada	Nada	Nada	Siempre	Nada	Nada	Con frecuencia	Con frecuencia	Nada	Nada	Nada	Nada	Nada	Nada
48	40	1	Jornada de la mañana	7	1	1	2	42	Con frecuencia	Con frecuencia	Siempre	Siempre	Siempre	Siempre	Con frecuencia	Con frecuencia	Siempre	Nada	Nada	Con frecuencia	Bastante	Con frecuencia	Nada	Con frecuencia
147	44	1	Jornada de la mañana	7	1	1	2	43	Algunas veces	Algunas veces	Algunas veces	Raramente	Algunas veces	Con frecuencia	Con frecuencia	Con frecuencia	Bastante	Bastante	Nada	Nada	Casi nada	Siempre	Nada	Nada
1691	12	1	Jornada de la mañana	7	1	1	1	44	Casi nada	Nada	Nada	Nada	Algunas veces	Algunas veces	Casi nada	Algunas veces	Casi nada	Nada	Casi nada	Casi nada	Nada	Nada	Casi nada	Con frecuencia
112	38	1	Jornada de la mañana	7	1	1	2	46	Nada	Nada	Nada	Nada	Nada	Nada	Nada	Nada	Casi nada	Nada	Casi nada	Nada	Casi nada	Nada	Nada	Nada
2393	40	1	Jornada de la mañana	7	1	1	2	47	Algunas veces	Algunas veces	Algunas veces	Algunas veces	Algunas veces	Algunas veces	Algunas veces	Algunas veces	Algunas veces	Algunas veces	Algunas veces	Algunas veces	Algunas veces	Algunas veces	Algunas veces	Algunas veces
2538	35	1	Jornada de la mañana, Jornada de la tarde	7	1	2	1	48	Nada	Nada	Siempre	Nada	Nada	Raramente	Raramente	Nada	Nada	Nada	Nada	Nada	Raramente	Raramente	Nada	Nada
2602	44	2	Jornada de la mañana	7	1	1	2	48	Casi nada	Casi nada	Nada	Nada	Casi nada	Casi nada	Casi nada	Casi nada	Casi nada	Casi nada	Casi nada	Casi nada	Raramente	Raramente	Nada	Casi nada
1808	36	1	Jornada de la mañana, Jornada de la tarde	7	1	1	2	49	Siempre	Siempre	Con frecuencia	Con frecuencia	Siempre	Siempre	Siempre	Con frecuencia	Con frecuencia	Siempre	Siempre	Siempre	Siempre	Siempre	Algunas veces	Bastante
2599	44	1	Jornada de la mañana	7	1	1	2	50	Nada	Nada	Nada	Nada	Casi nada	Casi nada	Casi nada	Casi nada	Casi nada	Nada	Casi nada	Casi nada	Nada	Nada	Nada	Nada
1754	34	2	Jornada de la mañana, Jornada de la tarde	7	1	1	2	52	Casi nada	Casi nada	Nada	Nada	Nada	Casi nada	Nada	Nada	Nada	Nada	Nada	Nada	Nada	Nada	Nada	Nada
1027	18	1	Jornada de la mañana	7	1	2	2	54	Raramente	Raramente	Casi nada	Raramente	Raramente	Raramente	Raramente	Raramente	Raramente	Raramente	Casi nada	Raramente	Raramente	Casi nada	Casi nada	Raramente
2492	25	3	Jornada de la mañana	7	2	1	2	30	Raramente	Raramente	Raramente	Algunas veces	Bastante	Con frecuencia	Algunas veces	Bastante	Bastante	Casi nada	Casi nada	Raramente	Casi nada	Raramente	Nada	Casi nada
353	44	2	Jornada de la mañana, Jornada de la tarde, Jornad	7	2	1	2	31	Raramente	Raramente	Raramente	Algunas veces	Algunas veces	Raramente	Raramente	Raramente	Raramente	Casi nada	Casi nada	Raramente	Raramente	Casi nada	Casi nada	Raramente
2002	32	1	Jornada de la mañana	7	2	1	2	32	Raramente	Nada	Nada	Casi nada	Siempre	Siempre	Siempre	Con frecuencia	Siempre	Siempre	Raramente	Bastante	Nada	Bastante	Nada	Bastante
1167	40	2	Jornada de la mañana, Jornada vespertina	7	2	1	2	33	Nada	Nada	Nada	Nada	Algunas veces	Algunas veces	Casi nada	Nada	Casi nada	Nada	Nada	Nada	Nada	Nada	Nada	Nada
2000	44	1	Jornada de la mañana, Jornada de la tarde	7	2	1	2	35	Casi nada	Nada	Nada	Nada	Raramente	Siempre	Raramente	Raramente	Raramente	Nada	Nada	Casi nada	Nada	Siempre	Nada	Nada
2115	6	1	Jornada de la mañana, Jornada de la tarde	7	2	1	1	41	Algunas veces	Algunas veces	Algunas veces	Algunas veces	Algunas veces	Con frecuencia	Bastante	Algunas veces	Bastante	Bastante	Algunas veces	Bastante	Nada	Raramente	Nada	Algunas veces
1568	30	1	Jornada de la mañana, Jornada de la tarde	7	5	2	2	38	Siempre	Siempre	Siempre	Siempre	Siempre	Siempre	Siempre	Siempre	Siempre	Siempre	Siempre	Siempre	Con frecuencia	Siempre	Con frecuencia	Nada
537	42	1	Jornada de la mañana	8	1	1	2	30	Raramente	Raramente	Raramente	Algunas veces	Algunas veces	Raramente	Nada	Raramente	Algunas veces	Nada	Raramente	Algunas veces	Raramente	Raramente	Raramente	Algunas veces
1776	44	1	Jornada de la mañana, Jornada de la tarde	8	1	1	2	30	Nada	Nada	Nada	Nada	Bastante	Con frecuencia	Siempre	Siempre	Con frecuencia	Siempre	Raramente	Raramente	Raramente	Raramente	Raramente	Algunas veces
2945	44	2	Jornada de la mañana	8	1	1	1	31	Nada	Nada	Nada	Nada	Algunas veces	Algunas veces	Raramente	Algunas veces	Raramente	Raramente	Casi nada	Raramente	Nada	Casi nada	Nada	Nada
1399	44	1	Jornada de la mañana	8	1	1	1	32	Nada	Nada	Nada	Nada	Nada	Nada	Nada	Nada	Nada	Nada	Nada	Nada	Nada	Nada	Nada	Nada
1871	30	1	Jornada de la mañana	8	1	1	2	32	Nada	Nada	Nada	Nada	Nada	Nada	Nada	Con frecuencia	Algunas veces	Nada	Nada	Nada	Nada	Nada	Nada	Nada
2185	44	1	Jornada de la mañana, Jornada de la tarde	8	1	1	2	32	Nada	Nada	Nada	Nada	Con frecuencia	Con frecuencia	Con frecuencia	Con frecuencia	Con frecuencia	Nada	Nada	Nada	Nada	Nada	Nada	Nada
2252	44	1	Jornada de la mañana, Jornada de la tarde	8	1	1	2	32	Bastante	Bastante	Algunas veces	Con frecuencia	Con frecuencia	Siempre	Con frecuencia	Con frecuencia	Con frecuencia	Raramente	Bastante	Con frecuencia	Bastante	Bastante	Nada	Raramente
2625	41	2	Jornada de la mañana, Jornada de la tarde	8	1	1	2	32	Con frecuencia	Con frecuencia	Con frecuencia	Siempre	Siempre	Siempre	Con frecuencia	Siempre	Siempre	Siempre	Siempre	Siempre	Nada	Casi nada	Nada	Nada
1897	38	1	Jornada de la mañana	8	1	1	1	33	Nada	Casi nada	Casi nada	Nada	Nada	Nada	Nada	Casi nada	Casi nada	Nada	Nada	Casi nada	Nada	Nada	Nada	Casi nada
2574	15	2	Jornada de la mañana	8	1	1	1	33	Siempre	Siempre	Siempre	Siempre	Siempre	Siempre	Siempre	Siempre	Siempre	Siempre	Siempre	Siempre	Siempre	Siempre	Siempre	Siempre
2568	30	2	Jornada de la mañana, Jornada de la tarde	8	1	1	3	35	Casi nada	Casi nada	Nada	Nada	Bastante	Bastante	Bastante	Bastante	Con frecuencia	Nada	Nada	Casi nada	Nada	Nada	Nada	Nada
739	44	1	Jornada de la mañana, Jornada de la tarde	8	1	1	2	36	Con frecuencia	Con frecuencia	Con frecuencia	Con frecuencia	Con frecuencia	Siempre	Con frecuencia	Con frecuencia	Con frecuencia	Siempre	Con frecuencia	Siempre	Algunas veces	Algunas veces	Raramente	Algunas veces
1001	35	1	Jornada de la mañana	8	1	1	2	36	Nada	Nada	Algunas veces	Algunas veces	Bastante	Bastante	Algunas veces	Bastante	Siempre	Bastante	Algunas veces	Bastante	Raramente	Algunas veces	Casi nada	Algunas veces
1986	35	1	Jornada de la mañana, Jornada de la tarde	8	1	1	1	36	Siempre	Raramente	Nada	Nada	Bastante	Bastante	Con frecuencia	Bastante	Bastante	Casi nada	Casi nada	Casi nada	Nada	Casi nada	Nada	Nada
2043	30	2	Jornada de la mañana, Jornada de la tarde, Jornad	8	1	1	2	36	Siempre	Con frecuencia	Algunas veces	Raramente	Algunas veces	Bastante	Algunas veces	Algunas veces	Algunas veces	Nada	Casi nada	Raramente	Raramente	Nada	Nada	Bastante
2989	30	2	Jornada de la mañana, Jornada de la tarde, Jornad	8	1	1	2	36	Siempre	Con frecuencia	Algunas veces	Raramente	Algunas veces	Bastante	Algunas veces	Algunas veces	Algunas veces	Nada	Casi nada	Raramente	Raramente	Nada	Nada	Bastante
1475	44	4	Jornada de la mañana, Jornada de la tarde	8	1	1	2	41	Nada	Nada	Nada	Nada	Raramente	Raramente	Casi nada	Casi nada	Siempre	Nada	Nada	Nada	Nada	Nada	Nada	Nada
2330	44	1	Jornada de la mañana	8	1	1	1	43	Nada	Nada	Nada	Casi nada	Casi nada	Raramente	Raramente	Raramente	Raramente	Casi nada	Nada	Casi nada	Nada	Casi nada	Nada	Casi nada
1753	44	1	Jornada de la mañana	8	1	1	1	45	Nada	Nada	Nada	Nada	Bastante	Algunas veces	Casi nada	Casi nada	Casi nada	Nada	Nada	Casi nada	Casi nada	Casi nada	Nada	Nada
2251	44	1	Jornada de la mañana	8	1	1	1	50	Nada	Nada	Nada	Nada	Algunas veces	Algunas veces	Algunas veces	Algunas veces	Algunas veces	Algunas veces	Algunas veces	Algunas veces	Nada	Casi nada	Nada	Nada
823	44	2	Jornada de la mañana, Jornada de la tarde	8	1	1	1	54	Nada	Nada	Nada	Algunas veces	Nada	Nada	Nada	Nada	Nada	Nada	Nada	Nada	Nada	Nada	Nada	Nada
314	44	1	Jornada de la mañana	8	1	1	2	30	Nada	Nada	Nada	Raramente	Con frecuencia	Siempre	Siempre	Con frecuencia	Con frecuencia	Casi nada	Nada	Casi nada	Nada	Casi nada	Nada	Con frecuencia
1369	40	1	Jornada de la mañana, Jornada de la tarde	8	1	1	2	30	Con frecuencia	Algunas veces	Casi nada	Con frecuencia	Casi nada	Siempre	Siempre	Siempre	Siempre	Con frecuencia	Con frecuencia	Con frecuencia	Con frecuencia	Con frecuencia	Bastante	Algunas veces
1515	35	1	Jornada de la mañana	8	1	1	2	30	Raramente	Nada	Nada	Nada	Raramente	Bastante	Bastante	Bastante	Bastante	Bastante	Bastante	Algunas veces	Nada	Algunas veces	Nada	Bastante
1740	44	1	Jornada de la mañana, Jornada de la tarde	8	1	1	2	30	Algunas veces	Siempre	Nada	Nada	Siempre	Siempre	Siempre	Siempre	Siempre	Siempre	Siempre	Siempre	Casi nada	Siempre	Nada	Casi nada
2032	40	2	Jornada de la mañana, Jornada de la tarde	8	1	1	2	30	Algunas veces	Raramente	Algunas veces	Siempre	Siempre	Siempre	Siempre	Siempre	Siempre	Bastante	Algunas veces	Con frecuencia	Bastante	Bastante	Raramente	Casi nada
122	44	2	Jornada de la mañana, Jornada de la tarde	8	1	1	2	31	Siempre	Nada	Bastante	Con frecuencia	Nada	Bastante	Bastante	Bastante	Bastante	Nada	Bastante	Casi nada	Nada	Algunas veces	Nada	Nada
845	34	2	Jornada de la tarde	8	1	1	2	31	Nada	Nada	Nada	Nada	Raramente	Raramente	Casi nada	Casi nada	Casi nada	Casi nada	Raramente	Casi nada	Nada	Casi nada	Nada	Casi nada
1367	30	1	Jornada de la mañana	8	1	1	2	31	Nada	Nada	Nada	Algunas veces	Algunas veces	Raramente	Algunas veces	Algunas veces	Algunas veces	Algunas veces	Casi nada	Casi nada	Nada	Raramente	Nada	Nada
1945	43	1	Jornada de la mañana	8	1	1	1	31	Nada	Nada	Nada	Nada	Raramente	Con frecuencia	Raramente	Raramente	Nada	Nada	Nada	Nada	Nada	Nada	Nada	Siempre
2130	42	2	Jornada de la mañana, Jornada de la tarde	8	1	1	2	31	Con frecuencia	Algunas veces	Bastante	Con frecuencia	Siempre	Siempre	Con frecuencia	Siempre	Con frecuencia	Bastante	Bastante	Con frecuencia	Algunas veces	Algunas veces	Raramente	Raramente
2316	44	1	Jornada de la mañana	8	1	1	2	31	Nada	Nada	Nada	Nada	Con frecuencia	Con frecuencia	Nada	Raramente	Nada	Nada	Nada	Nada	Nada	Nada	Nada	Nada
2798	42	1	Jornada de la mañana, Jornada de la tarde	8	1	1	2	31	Algunas veces	Bastante	Algunas veces	Casi nada	Algunas veces	Bastante	Bastante	Bastante	Bastante	Nada	Casi nada	Algunas veces	Casi nada	Algunas veces	Casi nada	Casi nada
23	42	1	Jornada de la mañana	8	1	1	2	32	Nada	Nada	Casi nada	Nada	Con frecuencia	Con frecuencia	Con frecuencia	Bastante	Con frecuencia	Casi nada	Nada	Algunas veces	Nada	Nada	Nada	Casi nada
267	44	2	Jornada de la mañana	8	1	1	1	32	Nada	Algunas veces	Casi nada	Casi nada	Bastante	Bastante	Algunas veces	Algunas veces	Algunas veces	Algunas veces	Bastante	Bastante	Algunas veces	Raramente	Con frecuencia	Con frecuencia
270	38	1	Jornada de la mañana	8	1	1	2	32	Nada	Nada	Nada	Casi nada	Casi nada	Casi nada	Nada	Casi nada	Casi nada	Nada	Nada	Nada	Nada	Nada	Nada	Nada
965	41	2	Jornada de la mañana, Jornada de la tarde	8	1	1	1	32	Nada	Nada	Con frecuencia	Algunas veces	Algunas veces	Algunas veces	Raramente	Bastante	Bastante	Con frecuencia	Casi nada	Raramente	Nada	Casi nada	Algunas veces	Nada
1366	44	1	Jornada de la mañana, Jornada de la tarde	8	1	1	1	32	Nada	Nada	Nada	Nada	Nada	Bastante	Bastante	Bastante	Algunas veces	Nada	Nada	Nada	Nada	Nada	Casi nada	Nada
1524	44	2	Jornada de la mañana, Jornada de la tarde	8	1	1	2	32	Con frecuencia	Bastante	Bastante	Bastante	Siempre	Siempre	Siempre	Siempre	Siempre	Siempre	Con frecuencia	Siempre	Bastante	Bastante	Bastante	Bastante
1872	30	2	Jornada de la mañana, Jornada de la tarde	8	1	1	1	32	Nada	Nada	Nada	Nada	Bastante	Bastante	Bastante	Algunas veces	Algunas veces	Nada	Nada	Nada	Nada	Nada	Nada	Nada
2058	40	1	Jornada de la mañana, Jornada de la tarde	8	1	1	2	32	Algunas veces	Algunas veces	Raramente	Bastante	Con frecuencia	Raramente	Con frecuencia	Con frecuencia	Casi nada	Con frecuencia	Algunas veces	Casi nada	Casi nada	Raramente	Casi nada	Casi nada
2063	40	1	Jornada de la mañana	8	1	1	2	32	Casi nada	Nada	Raramente	Algunas veces	Algunas veces	Bastante	Algunas veces	Algunas veces	Bastante	Nada	Bastante	Algunas veces	Raramente	Nada	Nada	Bastante
2106	30	1	Jornada de la mañana	8	1	1	1	32	Con frecuencia	Casi nada	Raramente	Casi nada	Con frecuencia	Con frecuencia	Con frecuencia	Con frecuencia	Con frecuencia	Raramente	Casi nada	Raramente	Nada	Algunas veces	Nada	Nada
2134	34	1	Jornada de la mañana, Jornada de la tarde	8	1	1	2	32	Siempre	Siempre	Algunas veces	Con frecuencia	Con frecuencia	Siempre	Algunas veces	Bastante	Siempre	Algunas veces	Con frecuencia	Bastante	Algunas veces	Raramente	Nada	Casi nada
2159	44	1	Jornada de la mañana, Jornada de la tarde	8	1	1	2	32	Raramente	Nada	Nada	Nada	Con frecuencia	Bastante	Con frecuencia	Algunas veces	Con frecuencia	Con frecuencia	Algunas veces	Algunas veces	Algunas veces	Algunas veces	Bastante	Algunas veces
2174	44	1	Jornada de la mañana	8	1	1	2	32	Nada	Nada	Nada	Casi nada	Algunas veces	Bastante	Raramente	Algunas veces	Algunas veces	Nada	Nada	Raramente	Nada	Raramente	Nada	Casi nada
2201	35	1	Jornada de la mañana	8	1	1	2	32	Con frecuencia	Nada	Con frecuencia	Con frecuencia	Con frecuencia	Con frecuencia	Con frecuencia	Algunas veces	Algunas veces	Bastante	Bastante	Con frecuencia	Algunas veces	Con frecuencia	Nada	Bastante
2243	43	1	Jornada de la mañana, Jornada de la tarde	8	1	1	2	32	Bastante	Algunas veces	Algunas veces	Con frecuencia	Siempre	Siempre	Con frecuencia	Con frecuencia	Siempre	Siempre	Siempre	Siempre	Bastante	Con frecuencia	Nada	Siempre
2408	44	1	Jornada de la mañana, Jornada de la tarde	8	1	1	1	32	Casi nada	Casi nada	Nada	Nada	Nada	Bastante	Nada	Casi nada	Nada	Nada	Nada	Nada	Nada	Casi nada	Nada	Nada
2505	38	1	Jornada de la mañana	8	1	1	2	32	Nada	Nada	Nada	Nada	Casi nada	Casi nada	Nada	Casi nada	Nada	Nada	Nada	Nada	Nada	Nada	Nada	Raramente
2543	40	2	Jornada de la mañana	8	1	1	2	32	Nada	Nada	Nada	Nada	Con frecuencia	Con frecuencia	Bastante	Con frecuencia	Nada	Nada	Nada	Nada	Nada	Nada	Nada	Nada
2562	44	1	Jornada de la mañana	8	1	1	1	32	Nada	Siempre	Nada	Nada	Bastante	Siempre	Nada	Casi nada	Casi nada	Nada	Nada	Nada	Nada	Siempre	Raramente	Raramente
2653	44	2	Jornada de la mañana, Jornada de la tarde	8	1	1	2	32	Nada	Nada	Nada	Nada	Nada	Nada	Nada	Nada	Nada	Casi nada	Casi nada	Nada	Nada	Casi nada	Nada	Nada
2709	44	2	Jornada de la mañana, Jornada de la tarde	8	1	1	2	32	Nada	Nada	Nada	Nada	Algunas veces	Con frecuencia	Con frecuencia	Con frecuencia	Con frecuencia	Nada	Nada	Nada	Nada	Nada	Nada	Nada
2921	41	2	Jornada de la mañana, Jornada de la tarde	8	1	1	1	32	Nada	Nada	Nada	Nada	Algunas veces	Bastante	Bastante	Bastante	Bastante	Bastante	Nada	Algunas veces	Nada	Algunas veces	Casi nada	Raramente
117	44	2	Jornada de la mañana, Jornada de la tarde	8	1	1	1	33	Siempre	Siempre	Siempre	Siempre	Siempre	Siempre	Siempre	Siempre	Siempre	Siempre	Siempre	Siempre	Siempre	Siempre	Siempre	Siempre
395	44	1	Jornada de la mañana	8	1	1	2	33	Nada	Casi nada	Casi nada	Casi nada	Nada	Bastante	Bastante	Bastante	Con frecuencia	Nada	Casi nada	Raramente	Raramente	Raramente	Casi nada	Algunas veces
399	38	1	Jornada de la mañana	8	1	1	2	33	Nada	Nada	Nada	Nada	Nada	Casi nada	Casi nada	Nada	Casi nada	Nada	Nada	Nada	Nada	Nada	Nada	Nada
729	44	2	Jornada de la mañana, Jornada de la tarde	8	1	1	1	33	Casi nada	Casi nada	Casi nada	Casi nada	Nada	Casi nada	Nada	Nada	Nada	Casi nada	Casi nada	Nada	Nada	Nada	Nada	Nada
748	40	2	Jornada de la mañana	8	1	1	2	33	Nada	Siempre	Nada	Nada	Raramente	Raramente	Casi nada	Raramente	Raramente	Nada	Nada	Nada	Nada	Nada	Nada	Nada
777	44	1	Jornada de la mañana	8	1	1	2	33	Nada	Nada	Nada	Nada	Nada	Nada	Nada	Nada	Nada	Nada	Nada	Nada	Nada	Nada	Nada	Nada
1041	42	1	Jornada de la mañana	8	1	1	2	33	Bastante	Casi nada	Nada	Nada	Bastante	Algunas veces	Bastante	Nada	Algunas veces	Nada	Casi nada	Casi nada	Nada	Casi nada	Nada	Casi nada
1189	39	1	Jornada de la mañana, Jornada de la tarde	8	1	1	2	33	Algunas veces	Algunas veces	Bastante	Nada	Siempre	Algunas veces	Bastante	Bastante	Casi nada	Raramente	Nada	Nada	Nada	Nada	Nada	Nada
1525	34	1	Jornada de la mañana, Jornada de la tarde	8	1	1	2	33	Nada	Nada	Nada	Nada	Raramente	Casi nada	Nada	Nada	Nada	Nada	Nada	Nada	Nada	Nada	Nada	Nada
1818	42	1	Jornada de la mañana, Jornada de la tarde	8	1	1	2	33	Nada	Nada	Nada	Nada	Casi nada	Con frecuencia	Algunas veces	Nada	Algunas veces	Algunas veces	Algunas veces	Algunas veces	Algunas veces	Casi nada	Nada	Algunas veces
1820	44	2	Jornada de la mañana	8	1	1	1	33	Bastante	Algunas veces	Algunas veces	Algunas veces	Algunas veces	Raramente	Raramente	Raramente	Bastante	Bastante	Algunas veces	Raramente	Casi nada	Casi nada	Casi nada	Casi nada
2510	44	1	Jornada de la mañana	8	1	1	2	33	Siempre	Con frecuencia	Con frecuencia	Con frecuencia	Con frecuencia	Con frecuencia	Con frecuencia	Con frecuencia	Algunas veces	Algunas veces	Bastante	Nada	Nada	Raramente	Nada	Raramente
2693	44	1	Jornada de la tarde	8	1	1	2	33	Nada	Nada	Casi nada	Casi nada	Con frecuencia	Siempre	Bastante	Bastante	Siempre	Raramente	Nada	Nada	Nada	Nada	Nada	Nada
2910	32	2	Jornada de la mañana	8	1	1	2	33	Algunas veces	Raramente	Casi nada	Nada	Algunas veces	Siempre	Con frecuencia	Nada	Con frecuencia	Bastante	Bastante	Raramente	Casi nada	Raramente	Nada	Algunas veces
2933	44	1	Jornada de la mañana	8	1	1	1	33	Nada	Algunas veces	Nada	Algunas veces	Algunas veces	Algunas veces	Algunas veces	Algunas veces	Algunas veces	Algunas veces	Nada	Bastante	Nada	Raramente	Nada	Nada
76	40	2	Jornada de la mañana, Jornada de la tarde	8	1	1	2	34	Casi nada	Casi nada	Casi nada	Casi nada	Casi nada	Casi nada	Casi nada	Casi nada	Casi nada	Casi nada	Casi nada	Casi nada	Casi nada	Casi nada	Nada	Casi nada
1158	36	1	Jornada de la mañana	8	1	1	1	34	Nada	Nada	Nada	Nada	Raramente	Raramente	Casi nada	Raramente	Raramente	Casi nada	Nada	Raramente	Casi nada	Casi nada	Casi nada	Casi nada
1306	44	2	Jornada de la mañana, Jornada de la tarde	8	1	1	2	34	Nada	Nada	Nada	Nada	Casi nada	Nada	Nada	Nada	Nada	Nada	Nada	Nada	Nada	Nada	Nada	Nada
1611	30	2	Jornada de la mañana, Jornada de la tarde	8	1	1	2	34	Casi nada	Casi nada	Casi nada	Casi nada	Siempre	Siempre	Siempre	Siempre	Siempre	Con frecuencia	Siempre	Siempre	Bastante	Bastante	Nada	Bastante
1761	44	1	Jornada de la mañana, Jornada de la tarde, Jornad	8	1	1	1	34	Nada	Nada	Bastante	Con frecuencia	Con frecuencia	Con frecuencia	Con frecuencia	Con frecuencia	Con frecuencia	Bastante	Bastante	Siempre	Nada	Bastante	Nada	Con frecuencia
1791	44	1	Jornada de la mañana	8	1	1	1	34	Con frecuencia	Con frecuencia	Con frecuencia	Con frecuencia	Siempre	Siempre	Con frecuencia	Con frecuencia	Con frecuencia	Con frecuencia	Con frecuencia	Bastante	Algunas veces	Algunas veces	Algunas veces	Algunas veces
1938	44	1	Jornada de la mañana, Jornada de la tarde	8	1	1	2	34	Siempre	Nada	Nada	Raramente	Casi nada	Nada	Nada	Nada	Nada	Raramente	Casi nada	Nada	Nada	Nada	Nada	Nada
2104	30	1	Jornada de la mañana	8	1	1	2	34	Nada	Nada	Nada	Nada	Casi nada	Casi nada	Casi nada	Casi nada	Casi nada	Nada	Nada	Nada	Nada	Nada	Nada	Nada
2386	37	2	Jornada de la mañana, Jornada de la tarde	8	1	1	1	34	Siempre	Nada	Nada	Nada	Nada	Nada	Nada	Nada	Nada	Nada	Nada	Nada	Nada	Nada	Nada	Nada
2406	44	2	Jornada de la mañana, Jornada de la tarde	8	1	1	2	34	Nada	Casi nada	Nada	Nada	Nada	Casi nada	Casi nada	Casi nada	Casi nada	Nada	Nada	Nada	Nada	Nada	Nada	Nada
2713	44	2	Jornada de la mañana, Jornada de la tarde	8	1	1	2	34	Casi nada	Raramente	Algunas veces	Algunas veces	Bastante	Bastante	Bastante	Bastante	Bastante	Bastante	Bastante	Bastante	Bastante	Bastante	Casi nada	Bastante
320	44	1	Jornada de la mañana, Jornada de la tarde	8	1	1	1	35	Nada	Nada	Nada	Nada	Nada	Casi nada	Casi nada	Casi nada	Casi nada	Casi nada	Raramente	Casi nada	Casi nada	Casi nada	Nada	Nada
1130	44	1	Jornada de la mañana	8	1	1	2	35	Bastante	Casi nada	Bastante	Algunas veces	Con frecuencia	Con frecuencia	Con frecuencia	Algunas veces	Bastante	Casi nada	Casi nada	Bastante	Casi nada	Casi nada	Nada	Algunas veces
1260	44	2	Jornada de la mañana, Jornada de la tarde	8	1	1	2	35	Nada	Nada	Nada	Nada	Raramente	Algunas veces	Bastante	Nada	Nada	Nada	Nada	Nada	Nada	Nada	Nada	Nada
2007	44	2	Jornada de la mañana, Jornada de la tarde	8	1	1	2	35	Algunas veces	Casi nada	Algunas veces	Raramente	Siempre	Siempre	Con frecuencia	Con frecuencia	Con frecuencia	Casi nada	Casi nada	Raramente	Casi nada	Bastante	Casi nada	Casi nada
2244	36	1	Jornada de la mañana, Jornada de la tarde	8	1	1	2	35	Raramente	Siempre	Nada	Siempre	Siempre	Siempre	Siempre	Siempre	Siempre	Bastante	Siempre	Con frecuencia	Siempre	Siempre	Nada	Casi nada
2347	40	2	Jornada de la mañana	8	1	1	1	35	Siempre	Siempre	Siempre	Siempre	Nada	Con frecuencia	Siempre	Con frecuencia	Siempre	Siempre	Con frecuencia	Con frecuencia	Bastante	Bastante	Algunas veces	Algunas veces
2484	44	2	Jornada de la mañana, Jornada de la tarde	8	1	1	1	35	Bastante	Bastante	Algunas veces	Con frecuencia	Bastante	Bastante	Bastante	Con frecuencia	Raramente	Raramente	Algunas veces	Raramente	Con frecuencia	Bastante	Bastante	Con frecuencia
2922	40	1	Jornada de la mañana	8	1	1	2	35	Nada	Nada	Con frecuencia	Con frecuencia	Con frecuencia	Con frecuencia	Con frecuencia	Con frecuencia	Con frecuencia	Algunas veces	Bastante	Bastante	Bastante	Con frecuencia	Nada	Con frecuencia
771	39	1	Jornada de la mañana	8	1	1	2	36	Bastante	Casi nada	Siempre	Siempre	Siempre	Con frecuencia	Siempre	Siempre	Siempre	Siempre	Siempre	Siempre	Siempre	Siempre	Nada	Siempre
1081	34	1	Jornada de la tarde	8	1	1	2	36	Con frecuencia	Bastante	Bastante	Con frecuencia	Siempre	Siempre	Bastante	Con frecuencia	Bastante	Bastante	Algunas veces	Casi nada	Algunas veces	Bastante	Raramente	Con frecuencia
1309	38	2	Jornada de la mañana	8	1	1	2	36	Algunas veces	Con frecuencia	Siempre	Bastante	Bastante	Con frecuencia	Algunas veces	Algunas veces	Bastante	Bastante	Bastante	Bastante	Bastante	Bastante	Bastante	Bastante
1506	43	1	Jornada de la mañana, Jornada de la tarde	8	1	1	1	36	Nada	Nada	Nada	Nada	Nada	Nada	Con frecuencia	Con frecuencia	Casi nada	Nada	Nada	Nada	Nada	Nada	Nada	Nada
2197	44	1	Jornada de la mañana, Jornada de la tarde	8	1	1	1	36	Raramente	Bastante	Casi nada	Algunas veces	Algunas veces	Con frecuencia	Con frecuencia	Con frecuencia	Con frecuencia	Nada	Nada	Algunas veces	Nada	Nada	Nada	Nada
2571	41	2	Jornada de la mañana, Jornada de la tarde	8	1	1	2	36	Siempre	Con frecuencia	Con frecuencia	Con frecuencia	Siempre	Siempre	Siempre	Siempre	Siempre	Siempre	Siempre	Siempre	Siempre	Siempre	Siempre	Siempre
522	36	2	Jornada de la mañana	8	1	1	2	37	Casi nada	Algunas veces	Bastante	Bastante	Siempre	Siempre	Bastante	Con frecuencia	Bastante	Bastante	Bastante	Bastante	Bastante	Bastante	Bastante	Bastante
2548	40	1	Jornada de la mañana, Jornada de la tarde, Jornad	8	1	1	3	37	Nada	Casi nada	Nada	Algunas veces	Siempre	Siempre	Siempre	Siempre	Siempre	Siempre	Siempre	Siempre	Siempre	Con frecuencia	Siempre	Con frecuencia
2673	38	1	Jornada de la tarde	8	1	1	2	37	Nada	Raramente	Raramente	Raramente	Raramente	Raramente	Raramente	Raramente	Raramente	Raramente	Raramente	Raramente	Raramente	Raramente	Casi nada	Raramente
2976	36	2	Jornada de la mañana	8	1	1	2	37	Casi nada	Algunas veces	Bastante	Bastante	Siempre	Siempre	Bastante	Con frecuencia	Bastante	Bastante	Bastante	Bastante	Bastante	Bastante	Bastante	Bastante
1115	44	2	Jornada de la mañana	8	1	1	1	38	Nada	Nada	Nada	Nada	Nada	Casi nada	Casi nada	Casi nada	Nada	Nada	Nada	Nada	Nada	Casi nada	Nada	Nada
1220	42	2	Jornada de la mañana, Jornada de la tarde	8	1	1	1	38	Bastante	Casi nada	Raramente	Raramente	Con frecuencia	Con frecuencia	Bastante	Bastante	Bastante	Casi nada	Casi nada	Raramente	Casi nada	Algunas veces	Casi nada	Casi nada
1510	31	1	Jornada de la mañana	8	1	1	2	38	Casi nada	Nada	Nada	Nada	Casi nada	Casi nada	Casi nada	Nada	Casi nada	Casi nada	Casi nada	Casi nada	Casi nada	Casi nada	Nada	Nada
2048	38	1	Jornada de la mañana, Jornada de la tarde	8	1	1	2	38	Siempre	Con frecuencia	Con frecuencia	Siempre	Siempre	Siempre	Siempre	Siempre	Siempre	Siempre	Nada	Siempre	Nada	Con frecuencia	Nada	Siempre
2669	40	1	Jornada de la mañana	8	1	1	2	38	Nada	Nada	Nada	Nada	Nada	Nada	Nada	Nada	Nada	Nada	Nada	Nada	Nada	Nada	Nada	Nada
2936	44	1	Jornada de la mañana	8	1	1	1	38	Algunas veces	Algunas veces	Algunas veces	Algunas veces	Con frecuencia	Con frecuencia	Con frecuencia	Con frecuencia	Con frecuencia	Bastante	Algunas veces	Algunas veces	Casi nada	Con frecuencia	Algunas veces	Con frecuencia
1451	6	1	Jornada de la mañana	8	1	1	2	39	Casi nada	Nada	Nada	Nada	Nada	Raramente	Raramente	Casi nada	Casi nada	Nada	Casi nada	Nada	Nada	Casi nada	Nada	Nada
1408	44	1	Jornada de la mañana	8	1	1	2	40	Nada	Nada	Nada	Nada	Siempre	Siempre	Bastante	Bastante	Nada	Nada	Nada	Nada	Nada	Nada	Nada	Nada
1765	44	1	Jornada de la mañana, Jornada de la tarde, Jornad	8	1	1	1	40	Nada	Nada	Nada	Nada	Siempre	Siempre	Con frecuencia	Con frecuencia	Nada	Nada	Nada	Casi nada	Nada	Nada	Nada	Nada
1811	44	1	Jornada de la mañana	8	1	1	2	40	Con frecuencia	Nada	Nada	Nada	Raramente	Siempre	Siempre	Con frecuencia	Con frecuencia	Raramente	Casi nada	Casi nada	Nada	Nada	Nada	Nada
2615	14	2	Jornada de la tarde	8	1	1	2	40	Nada	Nada	Nada	Nada	Raramente	Raramente	Raramente	Algunas veces	Algunas veces	Algunas veces	Algunas veces	Raramente	Algunas veces	Bastante	Nada	Raramente
2847	38	1	Jornada de la mañana, Jornada de la tarde	8	1	1	2	40	Con frecuencia	Nada	Nada	Nada	Siempre	Siempre	Siempre	Siempre	Siempre	Siempre	Nada	Nada	Nada	Nada	Nada	Nada
2294	34	1	Jornada de la mañana	8	1	1	1	41	Nada	Casi nada	Nada	Nada	Con frecuencia	Bastante	Siempre	Bastante	Raramente	Siempre	Nada	Nada	Casi nada	Nada	Nada	Nada
2870	43	1	Jornada de la mañana, Jornada de la tarde	8	1	1	2	41	Algunas veces	Algunas veces	Casi nada	Casi nada	Algunas veces	Algunas veces	Casi nada	Algunas veces	Algunas veces	Algunas veces	Algunas veces	Algunas veces	Casi nada	Con frecuencia	Nada	Nada
63	38	1	Jornada de la mañana, Jornada de la tarde	8	1	1	2	42	Nada	Nada	Nada	Nada	Nada	Casi nada	Nada	Nada	Casi nada	Nada	Casi nada	Casi nada	Casi nada	Nada	Nada	Nada
1584	44	1	Jornada de la mañana, Jornada de la tarde	8	1	1	2	43	Nada	Nada	Nada	Nada	Casi nada	Casi nada	Nada	Bastante	Nada	Nada	Nada	Nada	Nada	Nada	Nada	Nada
2324	44	2	Jornada de la mañana, Jornada de la tarde	8	1	1	2	43	Siempre	Nada	Nada	Nada	Algunas veces	Algunas veces	Algunas veces	Algunas veces	Nada	Algunas veces	Algunas veces	Nada	Nada	Bastante	Nada	Bastante
838	44	2	Jornada de la mañana	8	1	1	2	44	Con frecuencia	Con frecuencia	Con frecuencia	Con frecuencia	Siempre	Siempre	Siempre	Siempre	Siempre	Con frecuencia	Con frecuencia	Siempre	Algunas veces	Siempre	Bastante	Bastante
1900	36	2	Jornada de la mañana, Jornada de la tarde	8	1	1	1	44	Con frecuencia	Bastante	Bastante	Bastante	Con frecuencia	Con frecuencia	Con frecuencia	Bastante	Bastante	Bastante	Bastante	Bastante	Algunas veces	Bastante	Con frecuencia	Con frecuencia
2114	36	2	Jornada de la mañana, Jornada de la tarde	8	1	1	1	44	Con frecuencia	Bastante	Bastante	Bastante	Con frecuencia	Con frecuencia	Con frecuencia	Bastante	Bastante	Bastante	Bastante	Bastante	Algunas veces	Bastante	Con frecuencia	Con frecuencia
2513	36	2	Jornada de la mañana, Jornada de la tarde	8	1	1	1	44	Con frecuencia	Bastante	Bastante	Bastante	Con frecuencia	Con frecuencia	Con frecuencia	Bastante	Bastante	Bastante	Bastante	Bastante	Algunas veces	Bastante	Con frecuencia	Con frecuencia
2046	44	2	Jornada de la mañana, Jornada de la tarde	8	1	1	1	47	Raramente	Casi nada	Raramente	Casi nada	Raramente	Raramente	Raramente	Casi nada	Casi nada	Nada	Casi nada	Nada	Casi nada	Nada	Nada	Casi nada
2317	44	2	Jornada de la mañana, Jornada de la tarde	8	1	1	2	53	Nada	Nada	Nada	Nada	Nada	Casi nada	Nada	Nada	Nada	Nada	Nada	Nada	Nada	Nada	Nada	Nada
2165	44	1	Jornada de la mañana, Jornada de la tarde	8	1	1	2	56	Raramente	Raramente	Raramente	Casi nada	Con frecuencia	Siempre	Siempre	Con frecuencia	Bastante	Bastante	Bastante	Bastante	Bastante	Bastante	Raramente	Raramente
1006	2	4	Jornada vespertina	8	1	1	1	66	Nada	Nada	Nada	Nada	Nada	Nada	Nada	Nada	Nada	Nada	Nada	Nada	Nada	Nada	Nada	Nada
1335	30	1	Jornada de la mañana, Jornada de la tarde	8	2	1	1	30	Casi nada	Casi nada	Casi nada	Casi nada	Bastante	Bastante	Raramente	Raramente	Siempre	Algunas veces	Casi nada	Casi nada	Algunas veces	Raramente	Raramente	Casi nada
2403	44	2	Jornada de la mañana, Jornada de la tarde	8	2	1	2	30	Nada	Nada	Nada	Nada	Siempre	Siempre	Bastante	Bastante	Bastante	Bastante	Algunas veces	Bastante	Nada	Nada	Nada	Nada
2458	31	2	Jornada de la mañana	8	2	1	2	30	Nada	Nada	Nada	Nada	Nada	Nada	Nada	Nada	Nada	Nada	Nada	Nada	Nada	Casi nada	Casi nada	Casi nada
1109	44	2	Jornada de la mañana	8	2	1	1	31	Raramente	Raramente	Nada	Raramente	Bastante	Bastante	Bastante	Bastante	Con frecuencia	Bastante	Bastante	Bastante	Nada	Casi nada	Nada	Casi nada
1888	38	2	Jornada de la mañana	8	2	1	1	34	Nada	Nada	Nada	Nada	Nada	Nada	Nada	Nada	Nada	Nada	Nada	Nada	Nada	Nada	Nada	Nada
2986	38	2	Jornada de la mañana	8	2	1	1	34	Nada	Nada	Nada	Nada	Nada	Nada	Nada	Nada	Nada	Nada	Nada	Nada	Nada	Nada	Nada	Nada
1661	44	1	Jornada de la mañana, Jornada de la tarde	8	2	1	2	35	Nada	Nada	Nada	Nada	Nada	Raramente	Nada	Nada	Nada	Nada	Nada	Nada	Nada	Nada	Nada	Nada
1083	37	1	Jornada de la mañana, Jornada de la tarde	8	2	1	1	36	Algunas veces	Bastante	Con frecuencia	Con frecuencia	Siempre	Siempre	Siempre	Siempre	Siempre	Siempre	Siempre	Siempre	Con frecuencia	Siempre	Con frecuencia	Siempre
1707	44	2	Jornada de la mañana, Jornada de la tarde	8	2	2	1	37	Raramente	Casi nada	Casi nada	Raramente	Con frecuencia	Con frecuencia	Algunas veces	Con frecuencia	Algunas veces	Casi nada	Casi nada	Casi nada	Nada	Nada	Nada	Casi nada
1802	44	1	Jornada de la mañana, Jornada de la tarde	8	2	1	1	37	Nada	Casi nada	Casi nada	Casi nada	Siempre	Con frecuencia	Bastante	Bastante	Bastante	Casi nada	Casi nada	Raramente	Nada	Casi nada	Casi nada	Raramente
2235	24	1	Jornada de la mañana	8	2	1	1	37	Con frecuencia	Algunas veces	Algunas veces	Con frecuencia	Con frecuencia	Con frecuencia	Con frecuencia	Con frecuencia	Con frecuencia	Con frecuencia	Con frecuencia	Con frecuencia	Casi nada	Bastante	Casi nada	Con frecuencia
1729	44	1	Jornada de la mañana, Jornada de la tarde	8	2	#NULL!	1	45	Raramente	Raramente	Casi nada	Bastante	Siempre	Siempre	Siempre	Con frecuencia	Siempre	Siempre	Siempre	Con frecuencia	Raramente	Siempre	Casi nada	Casi nada
1935	44	1	Jornada de la mañana, Jornada de la tarde	8	3	1	3	30	Nada	Nada	Casi nada	Casi nada	Con frecuencia	Con frecuencia	Raramente	Raramente	Bastante	Nada	Nada	Raramente	Nada	Casi nada	Nada	Siempre
1171	41	1	Jornada de la mañana	8	3	1	2	31	Nada	Nada	Nada	Nada	Siempre	Con frecuencia	Con frecuencia	Con frecuencia	Siempre	Con frecuencia	Raramente	Casi nada	Casi nada	Con frecuencia	Nada	Con frecuencia
1173	41	1	Jornada de la mañana	8	3	1	2	31	Nada	Nada	Nada	Nada	Siempre	Con frecuencia	Con frecuencia	Con frecuencia	Siempre	Con frecuencia	Raramente	Casi nada	Casi nada	Con frecuencia	Nada	Con frecuencia
2519	43	1	Jornada de la mañana, Jornada de la tarde	8	3	1	2	50	Nada	Casi nada	Casi nada	Nada	Casi nada	Casi nada	Casi nada	Nada	Nada	Nada	Nada	Nada	Nada	Nada	Nada	Nada
2657	44	2	Jornada de la mañana	8	4	1	2	33	Casi nada	Casi nada	Casi nada	Nada	Nada	Nada	Nada	Casi nada	Nada	Nada	Nada	Nada	Nada	Nada	Nada	Nada
2745	41	2	Jornada de la mañana	8	5	1	2	30	Bastante	Casi nada	Casi nada	Casi nada	Con frecuencia	Con frecuencia	Bastante	Con frecuencia	Bastante	Algunas veces	Bastante	Casi nada	Casi nada	Casi nada	Nada	Casi nada
1851	32	1	Jornada de la mañana	9	1	1	2	31	Siempre	Con frecuencia	Siempre	Siempre	Bastante	Con frecuencia	Algunas veces	Algunas veces	Raramente	Siempre	Raramente	Siempre	Siempre	Siempre	Raramente	Raramente
2144	32	1	Jornada de la mañana	9	1	1	2	31	Siempre	Con frecuencia	Siempre	Siempre	Bastante	Con frecuencia	Algunas veces	Algunas veces	Raramente	Siempre	Raramente	Siempre	Siempre	Siempre	Raramente	Raramente
621	30	1	Jornada de la mañana	9	1	1	2	33	Algunas veces	Algunas veces	Bastante	Bastante	Algunas veces	Bastante	Raramente	Algunas veces	Algunas veces	Bastante	Bastante	Raramente	Algunas veces	Raramente	Raramente	Algunas veces
2069	44	1	Jornada de la mañana, Jornada de la tarde	9	1	1	2	33	Con frecuencia	Bastante	Con frecuencia	Con frecuencia	Bastante	Siempre	Con frecuencia	Con frecuencia	Con frecuencia	Bastante	Con frecuencia	Siempre	Con frecuencia	Con frecuencia	Nada	Bastante
2469	44	1	Jornada de la mañana	9	1	1	2	33	Siempre	Siempre	Siempre	Siempre	Siempre	Siempre	Siempre	Siempre	Siempre	Nada	Nada	Siempre	Siempre	Siempre	Nada	Siempre
1280	44	1	Jornada de la mañana	9	1	1	2	34	Casi nada	Nada	Casi nada	Nada	Algunas veces	Algunas veces	Algunas veces	Nada	Nada	Nada	Raramente	Casi nada	Bastante	Algunas veces	Nada	Nada
396	44	1	Jornada de la mañana, Jornada de la tarde	9	1	1	2	35	Con frecuencia	Raramente	Nada	Nada	Raramente	Bastante	Bastante	Nada	Algunas veces	Nada	Casi nada	Raramente	Raramente	Raramente	Nada	Raramente
1856	44	1	Jornada de la mañana	9	1	1	1	35	Nada	Nada	Nada	Con frecuencia	Siempre	Siempre	Siempre	Siempre	Siempre	Nada	Nada	Nada	Casi nada	Con frecuencia	Raramente	Siempre
1328	44	2	Jornada de la mañana	9	1	1	2	36	Con frecuencia	Bastante	Bastante	Bastante	Bastante	Algunas veces	Bastante	Con frecuencia	Con frecuencia	Nada	Bastante	Bastante	Bastante	Bastante	Nada	Bastante
1437	44	2	Jornada de la mañana, Jornada de la tarde	9	1	1	1	38	Nada	Con frecuencia	Nada	Nada	Bastante	Algunas veces	Algunas veces	Nada	Nada	Nada	Nada	Nada	Nada	Nada	Nada	Nada
1652	38	1	Jornada de la mañana	9	1	1	2	40	Nada	Nada	Casi nada	Nada	Nada	Nada	Nada	Nada	Nada	Nada	Nada	Nada	Nada	Siempre	Nada	Nada
2723	33	1	Jornada de la mañana	9	1	1	2	40	Con frecuencia	Con frecuencia	Bastante	Siempre	Siempre	Siempre	Siempre	Siempre	Siempre	Siempre	Siempre	Siempre	Con frecuencia	Con frecuencia	Casi nada	Siempre
2757	44	2	Jornada de la mañana	9	1	1	2	43	Nada	Nada	Nada	Nada	Bastante	Bastante	Con frecuencia	Algunas veces	Algunas veces	Bastante	Bastante	Raramente	Nada	Bastante	Nada	Bastante
2928	38	1	Jornada de la mañana	9	1	1	2	44	Casi nada	Nada	Casi nada	Algunas veces	Raramente	Raramente	Raramente	Raramente	Raramente	Raramente	Nada	Casi nada	Nada	Nada	Nada	Nada
2703	44	1	Jornada de la mañana, Jornada de la tarde	9	1	1	2	51	Algunas veces	Casi nada	Algunas veces	Bastante	Bastante	Siempre	Con frecuencia	Con frecuencia	Con frecuencia	Bastante	Con frecuencia	Bastante	Casi nada	Casi nada	Nada	Casi nada
1613	39	1	Jornada de la tarde	9	1	1	2	30	Con frecuencia	Con frecuencia	Nada	Nada	Con frecuencia	Con frecuencia	Con frecuencia	Con frecuencia	Raramente	Siempre	Con frecuencia	Con frecuencia	Bastante	Bastante	Nada	Nada
1969	38	1	Jornada de la tarde	9	1	1	2	30	Algunas veces	Algunas veces	Algunas veces	Algunas veces	Siempre	Siempre	Con frecuencia	Con frecuencia	Con frecuencia	Con frecuencia	Con frecuencia	Algunas veces	Algunas veces	Algunas veces	Nada	Algunas veces
2475	42	1	Jornada de la mañana, Jornada de la tarde	9	1	1	2	30	Siempre	Con frecuencia	Con frecuencia	Con frecuencia	Con frecuencia	Siempre	Bastante	Con frecuencia	Con frecuencia	Siempre	Siempre	Con frecuencia	Con frecuencia	Con frecuencia	Nada	Con frecuencia
488	36	1	Jornada de la mañana	9	1	1	2	31	Bastante	Algunas veces	Algunas veces	Bastante	Con frecuencia	Con frecuencia	Con frecuencia	Bastante	Con frecuencia	Algunas veces	Raramente	Casi nada	Casi nada	Algunas veces	Nada	Algunas veces
671	35	1	Jornada de la mañana, Jornada de la tarde	9	1	1	2	31	Casi nada	Casi nada	Casi nada	Casi nada	Casi nada	Casi nada	Casi nada	Casi nada	Casi nada	Casi nada	Casi nada	Casi nada	Casi nada	Casi nada	Nada	Casi nada
1975	40	1	Jornada de la mañana, Jornada de la tarde	9	1	1	2	31	Nada	Nada	Nada	Nada	Nada	Nada	Nada	Nada	Nada	Nada	Nada	Nada	Nada	Nada	Nada	Nada
2056	41	1	Jornada de la mañana, Jornada de la tarde	9	1	1	3	31	Casi nada	Casi nada	Nada	Casi nada	Casi nada	Con frecuencia	Con frecuencia	Con frecuencia	Con frecuencia	Raramente	Raramente	Raramente	Casi nada	Casi nada	Casi nada	Casi nada
1358	44	2	Jornada de la mañana	9	1	1	2	32	Nada	Nada	Nada	Nada	Algunas veces	Siempre	Siempre	Siempre	Siempre	Nada	Nada	Nada	Nada	Nada	Nada	Nada
1516	40	2	Jornada de la mañana, Jornada de la tarde	9	1	1	2	32	Con frecuencia	Algunas veces	Con frecuencia	Siempre	Siempre	Siempre	Siempre	Siempre	Siempre	Siempre	Con frecuencia	Siempre	Algunas veces	Algunas veces	Casi nada	Siempre
1850	43	1	Jornada de la mañana	9	1	1	2	32	Casi nada	Casi nada	Casi nada	Casi nada	Siempre	Siempre	Algunas veces	Con frecuencia	Con frecuencia	Nada	Nada	Nada	Nada	Nada	Nada	Nada
1953	40	1	Jornada de la mañana, Jornada de la tarde	9	1	1	2	32	Nada	Siempre	Algunas veces	Algunas veces	Siempre	Siempre	Con frecuencia	Con frecuencia	Con frecuencia	Nada	Casi nada	Nada	Nada	Nada	Nada	Casi nada
2028	33	1	Jornada de la mañana, Jornada de la tarde	9	1	1	2	32	Siempre	Con frecuencia	Siempre	Siempre	Bastante	Bastante	Bastante	Bastante	Bastante	Con frecuencia	Bastante	Raramente	Nada	Nada	Nada	Nada
2088	44	1	Jornada de la mañana	9	1	1	2	32	Algunas veces	Algunas veces	Algunas veces	Algunas veces	Algunas veces	Algunas veces	Algunas veces	Algunas veces	Algunas veces	Nada	Nada	Algunas veces	Algunas veces	Algunas veces	Nada	Algunas veces
2158	44	1	Jornada de la mañana, Jornada de la tarde	9	1	1	2	32	Raramente	Raramente	Raramente	Raramente	Con frecuencia	Con frecuencia	Bastante	Bastante	Bastante	Raramente	Raramente	Raramente	Raramente	Algunas veces	Nada	Algunas veces
2714	44	2	Jornada de la mañana	9	1	1	2	32	Algunas veces	Nada	Nada	Casi nada	Siempre	Siempre	Con frecuencia	Siempre	Algunas veces	Algunas veces	Algunas veces	Algunas veces	Raramente	Algunas veces	Raramente	Raramente
2716	44	2	Jornada de la mañana	9	1	1	1	32	Nada	Nada	Nada	Nada	Algunas veces	Algunas veces	Algunas veces	Algunas veces	Algunas veces	Raramente	Nada	Casi nada	Nada	Nada	Nada	Nada
2775	41	1	Jornada de la mañana, Jornada de la tarde	9	1	1	2	32	Siempre	Algunas veces	Algunas veces	Siempre	Siempre	Siempre	Siempre	Siempre	Siempre	Bastante	Bastante	Siempre	Algunas veces	Bastante	Nada	Algunas veces
2782	40	1	Jornada de la mañana	9	1	1	2	32	Siempre	Nada	Nada	Nada	Siempre	Siempre	Siempre	Siempre	Siempre	Con frecuencia	Nada	Siempre	Casi nada	Siempre	Con frecuencia	Con frecuencia
2864	40	2	Jornada de la mañana, Jornada de la tarde	9	1	1	2	32	Nada	Nada	Nada	Casi nada	Con frecuencia	Bastante	Casi nada	Casi nada	Siempre	Siempre	Casi nada	Casi nada	Nada	Nada	Nada	Nada
2882	30	2	Jornada de la mañana	9	1	1	1	32	Bastante	Casi nada	Casi nada	Bastante	Siempre	Siempre	Con frecuencia	Siempre	Con frecuencia	Nada	Nada	Nada	Nada	Casi nada	Nada	Nada
3001	40	2	Jornada vespertina	9	1	1	2	32	Nada	Nada	Nada	Nada	Nada	Siempre	Con frecuencia	Con frecuencia	Siempre	Nada	Nada	Nada	Nada	Nada	Nada	Siempre
728	44	2	Jornada de la mañana, Jornada de la tarde	9	1	1	1	33	Con frecuencia	Con frecuencia	Con frecuencia	Con frecuencia	Con frecuencia	Con frecuencia	Con frecuencia	Con frecuencia	Con frecuencia	Con frecuencia	Con frecuencia	Con frecuencia	Con frecuencia	Con frecuencia	Con frecuencia	Con frecuencia
1294	44	2	Jornada de la mañana	9	1	1	2	33	Con frecuencia	Siempre	Bastante	Con frecuencia	Siempre	Siempre	Siempre	Siempre	Siempre	Siempre	Siempre	Siempre	Siempre	Siempre	Siempre	Siempre
1513	44	1	Jornada de la mañana, Jornada de la tarde	9	1	1	2	33	Nada	Nada	Nada	Nada	Algunas veces	Bastante	Raramente	Raramente	Algunas veces	Nada	Nada	Raramente	Nada	Nada	Nada	Siempre
1713	44	1	Jornada de la mañana	9	1	1	2	33	Con frecuencia	Bastante	Con frecuencia	Con frecuencia	Siempre	Siempre	Siempre	Siempre	Con frecuencia	Siempre	Siempre	Siempre	Con frecuencia	Siempre	Bastante	Con frecuencia
1918	44	2	Jornada de la mañana	9	1	1	2	33	Raramente	Casi nada	Nada	Casi nada	Casi nada	Raramente	Casi nada	Raramente	Casi nada	Nada	Nada	Casi nada	Casi nada	Nada	Casi nada	Casi nada
2358	44	1	Jornada de la mañana, Jornada de la tarde	9	1	1	2	33	Nada	Nada	Siempre	Siempre	Siempre	Siempre	Siempre	Siempre	Siempre	Siempre	Nada	Nada	Nada	Nada	Nada	Nada
2500	32	1	Jornada de la mañana, Jornada de la tarde	9	1	1	2	33	Casi nada	Casi nada	Casi nada	Con frecuencia	Casi nada	Con frecuencia	Con frecuencia	Con frecuencia	Con frecuencia	Con frecuencia	Con frecuencia	Con frecuencia	Casi nada	Casi nada	Casi nada	Con frecuencia
696	44	1	Jornada de la mañana, Jornada de la tarde	9	1	1	2	34	Con frecuencia	Con frecuencia	Siempre	Siempre	Siempre	Siempre	Bastante	Con frecuencia	Algunas veces	Bastante	Nada	Algunas veces	Nada	Raramente	Nada	Nada
759	37	1	Jornada de la tarde	9	1	1	2	34	Nada	Nada	Nada	Nada	Siempre	Con frecuencia	Con frecuencia	Con frecuencia	Con frecuencia	Con frecuencia	Nada	Nada	Nada	Nada	Nada	Nada
911	44	1	Jornada de la mañana, Jornada de la tarde	9	1	1	2	34	Casi nada	Casi nada	Casi nada	Casi nada	Con frecuencia	Con frecuencia	Bastante	Bastante	Bastante	Bastante	Raramente	Raramente	Raramente	Raramente	Casi nada	Casi nada
1003	37	1	Jornada de la mañana	9	1	1	2	34	Casi nada	Casi nada	Casi nada	Casi nada	Algunas veces	Bastante	Bastante	Bastante	Algunas veces	Casi nada	Raramente	Casi nada	Nada	Casi nada	Nada	Casi nada
1037	44	1	Jornada de la mañana, Jornada de la tarde	9	1	1	1	34	Raramente	Bastante	Casi nada	Casi nada	Con frecuencia	Con frecuencia	Siempre	Con frecuencia	Siempre	Nada	Nada	Casi nada	Nada	Nada	Nada	Nada
1191	30	1	Jornada de la mañana	9	1	1	1	34	Nada	Nada	Nada	Casi nada	Con frecuencia	Algunas veces	Algunas veces	Bastante	Casi nada	Nada	Casi nada	Nada	Nada	Nada	Nada	Siempre
1656	44	1	Jornada de la mañana, Jornada de la tarde	9	1	1	2	34	Con frecuencia	Con frecuencia	Con frecuencia	Con frecuencia	Siempre	Siempre	Con frecuencia	Con frecuencia	Con frecuencia	Casi nada	Casi nada	Nada	Nada	Nada	Nada	Casi nada
1875	42	2	Jornada de la mañana	9	1	1	2	34	Algunas veces	Casi nada	Casi nada	Nada	Algunas veces	Algunas veces	Algunas veces	Algunas veces	Algunas veces	Nada	Nada	Casi nada	Nada	Nada	Nada	Nada
2542	44	1	Jornada de la mañana, Jornada de la tarde	9	1	1	2	34	Casi nada	Nada	Casi nada	Casi nada	Casi nada	Casi nada	Casi nada	Casi nada	Casi nada	Casi nada	Casi nada	Casi nada	Casi nada	Casi nada	Casi nada	Casi nada
1796	44	1	Jornada de la mañana	9	1	1	1	35	Nada	Bastante	Algunas veces	Bastante	Con frecuencia	Con frecuencia	Con frecuencia	Con frecuencia	Con frecuencia	Con frecuencia	Con frecuencia	Con frecuencia	Bastante	Con frecuencia	Nada	Con frecuencia
1950	26	1	Jornada de la mañana	9	1	1	2	35	Nada	Nada	Nada	Casi nada	Siempre	Siempre	Siempre	Siempre	Casi nada	Siempre	Siempre	Casi nada	Casi nada	Algunas veces	Nada	Siempre
1718	42	2	Jornada de la mañana, Jornada de la tarde	9	1	1	2	35	Siempre	Siempre	Nada	Nada	Siempre	Siempre	Siempre	Siempre	Siempre	Nada	Nada	Siempre	Algunas veces	Algunas veces	Siempre	Siempre
695	19	1	Jornada de la mañana	9	1	1	2	36	Nada	Nada	Nada	Nada	Casi nada	Casi nada	Nada	Nada	Nada	Nada	Nada	Nada	Siempre	Nada	Nada	Nada
2269	37	1	Jornada de la mañana, Jornada de la tarde	9	1	1	2	36	Raramente	Algunas veces	Algunas veces	Casi nada	Siempre	Siempre	Siempre	Siempre	Siempre	Con frecuencia	Raramente	Casi nada	Nada	Nada	Nada	Raramente
2374	33	2	Jornada de la mañana, Jornada de la tarde	9	1	1	2	36	Con frecuencia	Con frecuencia	Algunas veces	Algunas veces	Con frecuencia	Con frecuencia	Bastante	Bastante	Bastante	Algunas veces	Algunas veces	Bastante	Algunas veces	Algunas veces	Nada	Con frecuencia
2407	9	1	Jornada de la mañana	9	1	1	1	36	Siempre	Con frecuencia	Bastante	Siempre	Con frecuencia	Siempre	Con frecuencia	Con frecuencia	Con frecuencia	Algunas veces	Raramente	Casi nada	Nada	Algunas veces	Nada	Nada
1416	43	1	Jornada de la tarde	9	1	1	2	37	Con frecuencia	Bastante	Bastante	Nada	Con frecuencia	Con frecuencia	Nada	Con frecuencia	Bastante	Bastante	Nada	Nada	Nada	Nada	Nada	Nada
1685	44	1	Jornada de la tarde	9	1	1	2	37	Siempre	Siempre	Siempre	Siempre	Siempre	Siempre	Siempre	Siempre	Siempre	Con frecuencia	Con frecuencia	Siempre	Nada	Siempre	Nada	Siempre
2449	44	1	Jornada de la tarde, Jornada vespertina	9	1	1	2	37	Siempre	Nada	Casi nada	Bastante	Bastante	Bastante	Bastante	Raramente	Raramente	Raramente	Raramente	Nada	Nada	Nada	Nada	Nada
2560	38	2	Jornada de la mañana	9	1	1	2	37	Algunas veces	Casi nada	Nada	Nada	Casi nada	Raramente	Nada	Nada	Nada	Nada	Nada	Nada	Nada	Nada	Nada	Nada
2916	25	2	Jornada de la mañana, Jornada de la tarde	9	1	1	2	37	Nada	Nada	Nada	Raramente	Bastante	Bastante	Con frecuencia	Con frecuencia	Bastante	Nada	Casi nada	Casi nada	Casi nada	Raramente	Nada	Casi nada
2990	44	1	Jornada de la tarde, Jornada vespertina	9	1	1	2	37	Siempre	Nada	Casi nada	Bastante	Bastante	Bastante	Bastante	Raramente	Raramente	Raramente	Raramente	Nada	Nada	Nada	Nada	Nada
306	44	3	Jornada de la mañana	9	1	1	2	38	Nada	Nada	Nada	Nada	Nada	Casi nada	Nada	Casi nada	Casi nada	Casi nada	Casi nada	Nada	Nada	Casi nada	Nada	Nada
1767	34	2	Jornada de la mañana	9	1	1	1	38	Raramente	Raramente	Bastante	Bastante	Bastante	Raramente	Raramente	Bastante	Algunas veces	Casi nada	Casi nada	Casi nada	Nada	Nada	Nada	Nada
1914	32	1	Jornada de la mañana, Jornada de la tarde	9	1	1	2	38	Nada	Nada	Nada	Nada	Casi nada	Casi nada	Nada	Nada	Nada	Nada	Nada	Nada	Nada	Casi nada	Nada	Nada
1983	10	3	Jornada de la tarde	9	1	1	2	38	Nada	Siempre	Nada	Con frecuencia	Nada	Casi nada	Nada	Nada	Casi nada	Nada	Nada	Nada	Nada	Nada	Nada	Nada
2698	38	1	Jornada de la mañana	9	1	1	2	38	Casi nada	Algunas veces	Algunas veces	Con frecuencia	Con frecuencia	Con frecuencia	Con frecuencia	Con frecuencia	Con frecuencia	Con frecuencia	Con frecuencia	Con frecuencia	Casi nada	Raramente	Raramente	Siempre
423	44	2	Jornada de la mañana, Jornada de la tarde	9	1	1	2	39	Nada	Casi nada	Nada	Casi nada	Nada	Nada	Casi nada	Casi nada	Nada	Nada	Nada	Nada	Nada	Casi nada	Nada	Nada
2021	38	1	Jornada de la tarde, Jornada vespertina	9	1	1	2	39	Casi nada	Casi nada	Casi nada	Raramente	Casi nada	Casi nada	Casi nada	Nada	Nada	Casi nada	Nada	Nada	Bastante	Casi nada	Nada	Nada
2453	44	2	Jornada de la mañana, Jornada de la tarde	9	1	1	2	39	Algunas veces	Casi nada	Nada	Nada	Siempre	Con frecuencia	Con frecuencia	Siempre	Con frecuencia	Con frecuencia	Casi nada	Casi nada	Casi nada	Casi nada	Nada	Nada
1353	44	1	Jornada de la mañana	9	1	1	2	40	Nada	Nada	Nada	Nada	Raramente	Nada	Nada	Nada	Nada	Nada	Nada	Nada	Nada	Nada	Nada	Nada
2254	44	1	Jornada de la mañana, Jornada de la tarde	9	1	1	1	40	Algunas veces	Con frecuencia	Raramente	Raramente	Con frecuencia	Con frecuencia	Con frecuencia	Con frecuencia	Raramente	Raramente	Con frecuencia	Raramente	Raramente	Raramente	Raramente	Raramente
2591	44	1	Jornada de la mañana	9	1	1	1	40	Nada	Casi nada	Casi nada	Casi nada	Algunas veces	Algunas veces	Bastante	Algunas veces	Algunas veces	Nada	Casi nada	Casi nada	Nada	Nada	Nada	Nada
276	36	2	Jornada de la mañana	9	1	1	2	41	Casi nada	Casi nada	Casi nada	Casi nada	Algunas veces	Con frecuencia	Algunas veces	Con frecuencia	Con frecuencia	Nada	Nada	Nada	Nada	Nada	Nada	Nada
371	39	1	Jornada de la mañana	9	1	1	2	41	Nada	Nada	Nada	Nada	Con frecuencia	Siempre	Siempre	Algunas veces	Bastante	Bastante	Bastante	Bastante	Raramente	Raramente	Nada	Siempre
1368	44	1	Jornada de la mañana	9	1	1	2	41	Siempre	Con frecuencia	Siempre	Nada	Bastante	Casi nada	Bastante	Nada	Siempre	Siempre	Siempre	Nada	Nada	Nada	Nada	Nada
150	30	4	Jornada de la mañana	9	1	1	2	42	Casi nada	Con frecuencia	Con frecuencia	Siempre	Bastante	Con frecuencia	Algunas veces	Algunas veces	Bastante	Bastante	Con frecuencia	Algunas veces	Casi nada	Bastante	Nada	Raramente
1218	44	1	Jornada de la mañana	9	1	1	2	42	Raramente	Casi nada	Nada	Bastante	Algunas veces	Con frecuencia	Con frecuencia	Con frecuencia	Con frecuencia	Bastante	Bastante	Algunas veces	Raramente	Algunas veces	Con frecuencia	Raramente
2191	44	2		9	1	1	2	42	Siempre	Siempre	Nada	Casi nada	Raramente	Casi nada	Casi nada	Casi nada	Casi nada	Nada	Nada	Nada	Nada	Casi nada	Nada	Nada
1738	44	1	Jornada de la mañana, Jornada de la tarde	9	1	1	1	44	Nada	Nada	Nada	Nada	Casi nada	Nada	Nada	Nada	Nada	Nada	Nada	Nada	Nada	Nada	Nada	Nada
1074	38	1	Jornada de la mañana, Jornada de la tarde	9	1	1	1	45	Nada	Nada	Nada	Nada	Casi nada	Casi nada	Casi nada	Casi nada	Casi nada	Nada	Nada	Nada	Nada	Nada	Nada	Siempre
441	44	1	Jornada de la mañana	9	1	1	1	46	Nada	Siempre	Nada	Con frecuencia	Algunas veces	Algunas veces	Raramente	Algunas veces	Algunas veces	Nada	Nada	Nada	Nada	Nada	Nada	Nada
1492	38	2	Jornada de la mañana	9	1	1	2	47	Casi nada	Nada	Casi nada	Casi nada	Raramente	Algunas veces	Algunas veces	Raramente	Algunas veces	Nada	Nada	Casi nada	Nada	Nada	Nada	Casi nada
1865	43	1	Jornada de la mañana	9	1	1	2	47	Con frecuencia	Bastante	Bastante	Bastante	Bastante	Bastante	Bastante	Bastante	Con frecuencia	Bastante	Bastante	Bastante	Bastante	Bastante	Bastante	Con frecuencia
798	40	1	Jornada de la mañana	9	1	1	2	50	Nada	Nada	Nada	Casi nada	Casi nada	Casi nada	Nada	Nada	Casi nada	Casi nada	Casi nada	Casi nada	Casi nada	Casi nada	Casi nada	Casi nada
810	43	2	Jornada de la mañana	9	1	1	2	51	Casi nada	Nada	Casi nada	Casi nada	Algunas veces	Algunas veces	Algunas veces	Bastante	Casi nada	Nada	Nada	Nada	Nada	Nada	Nada	Nada
566	37	1	Jornada de la mañana, Jornada de la tarde	9	1	1	2	52	Algunas veces	Bastante	Nada	Nada	Casi nada	Con frecuencia	Con frecuencia	Nada	Siempre	Siempre	Siempre	Nada	Raramente	Raramente	Nada	Siempre
1972	35	1	Jornada de la mañana	9	1	1	2	55	Algunas veces	Nada	Algunas veces	Siempre	Siempre	Con frecuencia	Bastante	Bastante	Siempre	Siempre	Siempre	Siempre	Nada	Bastante	Nada	Siempre
2832	28	1	Jornada de la mañana, Jornada de la tarde	9	1	1	1	55	Algunas veces	Algunas veces	Algunas veces	Algunas veces	Algunas veces	Algunas veces	Algunas veces	Algunas veces	Algunas veces	Algunas veces	Algunas veces	Algunas veces	Algunas veces	Algunas veces	Algunas veces	Algunas veces
2396	44	1	Jornada de la mañana, Jornada de la tarde	9	1	1	1	59	Nada	Nada	Nada	Raramente	Casi nada	Casi nada	Casi nada	Casi nada	Casi nada	Casi nada	Casi nada	Nada	Nada	Casi nada	Nada	Nada
1231	37	1	Jornada de la mañana, Jornada de la tarde	9	1	1	1	63	Con frecuencia	Con frecuencia	Siempre	Con frecuencia	Con frecuencia	Siempre	Con frecuencia	Con frecuencia	Con frecuencia	Con frecuencia	Con frecuencia	Con frecuencia	Nada	Nada	Nada	Nada
1095	42	1	Jornada de la mañana, Jornada de la tarde	9	2	1	1	31	Algunas veces	Casi nada	Algunas veces	Algunas veces	Con frecuencia	Con frecuencia	Raramente	Bastante	Casi nada	Algunas veces	Raramente	Raramente	Nada	Casi nada	Nada	Nada
1607	11	1	Jornada de la mañana	9	2	1	2	32	Bastante	Raramente	Nada	Nada	Con frecuencia	Siempre	Con frecuencia	Con frecuencia	Con frecuencia	Raramente	Raramente	Raramente	Casi nada	Casi nada	Nada	Bastante
1160	36	1	Jornada de la mañana	9	2	1	2	35	Siempre	Siempre	Siempre	Siempre	Siempre	Siempre	Siempre	Siempre	Siempre	Bastante	Bastante	Siempre	Algunas veces	Siempre	Bastante	Siempre
2085	40	2	Jornada de la mañana	9	2	1	2	37	Nada	Nada	Nada	Nada	Con frecuencia	Siempre	Con frecuencia	Con frecuencia	Raramente	Nada	Nada	Nada	Nada	Nada	Nada	Nada
2638	30	1	Jornada de la mañana	9	2	1	2	38	Nada	Nada	Raramente	Algunas veces	Algunas veces	Con frecuencia	Algunas veces	Algunas veces	Algunas veces	Algunas veces	Algunas veces	Algunas veces	Algunas veces	Algunas veces	Casi nada	Algunas veces
691	21	1	Jornada de la mañana	9	2	1	2	41	Nada	Nada	Nada	Casi nada	Raramente	Algunas veces	Algunas veces	Casi nada	Casi nada	Casi nada	Nada	Raramente	Casi nada	Bastante	Nada	Casi nada
2817	39	1	Jornada de la mañana, Jornada de la tarde	9	2	1	2	58	Con frecuencia	Con frecuencia	Con frecuencia	Con frecuencia	Con frecuencia	Con frecuencia	Con frecuencia	Con frecuencia	Con frecuencia	Bastante	Algunas veces	Con frecuencia	Raramente	Bastante	Raramente	Casi nada
1467	10	4	Jornada de la mañana	9	3	1	2	32	Nada	Nada	Nada	Nada	Nada	Nada	Nada	Nada	Nada	Nada	Nada	Nada	Nada	Nada	Nada	Nada
1415	40	1	Jornada de la mañana	10	1	1	2	31	Nada	Nada	Nada	Casi nada	Nada	Raramente	Casi nada	Casi nada	Casi nada	Nada	Nada	Nada	Nada	Casi nada	Nada	Nada
1148	43	1	Jornada de la mañana, Jornada de la tarde	10	1	1	2	32	Con frecuencia	Con frecuencia	Con frecuencia	Con frecuencia	Siempre	Siempre	Siempre	Siempre	Siempre	Siempre	Siempre	Siempre	Raramente	Bastante	Con frecuencia	Bastante
1898	38	2	Jornada de la mañana	10	1	1	2	32	Nada	Nada	Nada	Raramente	Raramente	Bastante	Algunas veces	Algunas veces	Algunas veces	Nada	Nada	Nada	Nada	Nada	Nada	Nada
2477	44	1	Jornada de la mañana	10	1	1	2	32	Casi nada	Con frecuencia	Casi nada	Nada	Nada	Algunas veces	Nada	Nada	Casi nada	Nada	Nada	Casi nada	Nada	Casi nada	Nada	Nada
1394	44	1	Jornada de la mañana	10	1	1	2	33	Con frecuencia	Siempre	Nada	Siempre	Siempre	Siempre	Siempre	Siempre	Siempre	Siempre	Siempre	Siempre	Siempre	Siempre	Con frecuencia	Siempre
1899	44	1	Jornada de la mañana, Jornada de la tarde	10	1	1	2	33	Siempre	Nada	Nada	Nada	Casi nada	Raramente	Nada	Nada	Nada	Nada	Nada	Raramente	Nada	Casi nada	Casi nada	Raramente
677	44	2	Jornada de la mañana	10	1	1	2	34	Nada	Nada	Algunas veces	Algunas veces	Bastante	Bastante	Raramente	Casi nada	Casi nada	Nada	Raramente	Casi nada	Bastante	Bastante	Casi nada	Casi nada
650	42	3	Jornada de la mañana	10	1	1	2	35	Nada	Casi nada	Con frecuencia	Raramente	Casi nada	Casi nada	Casi nada	Casi nada	Casi nada	Con frecuencia	Casi nada	Casi nada	Casi nada	Casi nada	Nada	Casi nada
1854	44	1	Jornada de la tarde	10	1	1	2	35	Nada	Casi nada	Casi nada	Algunas veces	Algunas veces	Siempre	Siempre	Bastante	Algunas veces	Casi nada	Casi nada	Nada	Nada	Nada	Nada	Nada
74	44	1	Jornada de la mañana, Jornada de la tarde	10	1	1	2	36	Raramente	Casi nada	Raramente	Bastante	Con frecuencia	Siempre	Con frecuencia	Siempre	Siempre	Siempre	Con frecuencia	Con frecuencia	Bastante	Con frecuencia	Raramente	Bastante
1509	38	1	Jornada de la mañana	10	1	1	2	36	Nada	Nada	Nada	Raramente	Bastante	Algunas veces	Bastante	Raramente	Casi nada	Nada	Casi nada	Casi nada	Nada	Casi nada	Nada	Nada
1449	42	1	Jornada de la mañana, Jornada de la tarde	10	1	1	2	37	Nada	Nada	Nada	Nada	Con frecuencia	Con frecuencia	Bastante	Bastante	Bastante	Casi nada	Raramente	Algunas veces	Nada	Nada	Nada	Nada
2869	44	2	Jornada de la mañana, Jornada de la tarde	10	1	1	1	37	Algunas veces	Algunas veces	Casi nada	Algunas veces	Bastante	Bastante	Casi nada	Casi nada	Algunas veces	Casi nada	Casi nada	Casi nada	Casi nada	Algunas veces	Casi nada	Algunas veces
2947	44	4	Jornada de la mañana, Jornada de la tarde	10	1	1	1	37	Casi nada	Nada	Casi nada	Raramente	Siempre	Con frecuencia	Con frecuencia	Con frecuencia	Bastante	Raramente	Casi nada	Raramente	Casi nada	Raramente	Casi nada	Casi nada
3006	44	1	Jornada vespertina	10	1	1	1	37	Nada	Nada	Nada	Nada	Con frecuencia	Con frecuencia	Casi nada	Casi nada	Con frecuencia	Con frecuencia	Casi nada	Nada	Casi nada	Casi nada	Nada	Con frecuencia
1470	44	1	Jornada de la mañana	10	1	1	2	38	Algunas veces	Bastante	Algunas veces	Nada	Casi nada	Bastante	Nada	Casi nada	Bastante	Casi nada	Bastante	Bastante	Algunas veces	Algunas veces	Nada	Casi nada
2511	43	2	Jornada de la mañana, Jornada de la tarde, Jornad	10	1	1	1	38	Nada	Nada	Nada	Nada	Siempre	Siempre	Siempre	Siempre	Siempre	Nada	Nada	Nada	Nada	Nada	Nada	Nada
1474	38	1	Jornada de la mañana	10	1	1	2	39	Siempre	Nada	Nada	Nada	Con frecuencia	Con frecuencia	Bastante	Con frecuencia	Siempre	Nada	Nada	Con frecuencia	Nada	Siempre	Nada	Siempre
2075	44	1	Jornada de la mañana, Jornada de la tarde	10	1	1	2	40	Nada	Nada	Nada	Nada	Algunas veces	Bastante	Algunas veces	Algunas veces	Algunas veces	Casi nada	Raramente	Raramente	Nada	Algunas veces	Nada	Casi nada
2399	44	1	Jornada de la mañana	10	1	1	2	40	Nada	Casi nada	Siempre	Siempre	Siempre	Siempre	Siempre	Siempre	Siempre	Siempre	Nada	Algunas veces	Nada	Nada	Nada	Nada
1088	44	1	Jornada de la mañana	10	1	1	1	41	Siempre	Bastante	Nada	Nada	Raramente	Con frecuencia	Con frecuencia	Siempre	Siempre	Siempre	Siempre	Con frecuencia	Algunas veces	Con frecuencia	Casi nada	Casi nada
1982	44	1	Jornada de la mañana, Jornada de la tarde	10	1	1	1	41	Algunas veces	Siempre	Con frecuencia	Con frecuencia	Con frecuencia	Con frecuencia	Con frecuencia	Con frecuencia	Con frecuencia	Con frecuencia	Nada	Con frecuencia	Nada	Nada	Nada	Nada
1547	42	2	Jornada de la mañana	10	1	1	2	44	Con frecuencia	Casi nada	Nada	Casi nada	Siempre	Siempre	Con frecuencia	Siempre	Siempre	Algunas veces	Con frecuencia	Algunas veces	Bastante	Algunas veces	Nada	Algunas veces
97	44	1	Jornada de la mañana	10	1	1	2	45	Raramente	Casi nada	Casi nada	Casi nada	Algunas veces	Algunas veces	Casi nada	Raramente	Raramente	Raramente	Raramente	Casi nada	Algunas veces	Raramente	Nada	Raramente
805	34	1	Jornada de la mañana	10	1	1	2	45	Nada	Nada	Nada	Nada	Siempre	Nada	Casi nada	Casi nada	Casi nada	Casi nada	Casi nada	Nada	Nada	Nada	Nada	Nada
2605	44	1	Jornada de la mañana, Jornada de la tarde	10	1	1	2	47	Nada	Nada	Nada	Casi nada	Nada	Siempre	Con frecuencia	Nada	Nada	Nada	Nada	Nada	Casi nada	Nada	Nada	Casi nada
2885	44	1	Jornada de la mañana	10	1	1	2	50	Nada	Nada	Nada	Nada	Nada	Casi nada	Casi nada	Nada	Nada	Nada	Nada	Nada	Nada	Nada	Nada	Nada
867	44	1	Jornada de la mañana, Jornada de la tarde	10	1	1	1	54	Nada	Nada	Nada	Nada	Casi nada	Casi nada	Nada	Nada	Nada	Casi nada	Nada	Casi nada	Nada	Casi nada	Nada	Nada
108	30	2	Jornada de la mañana, Jornada de la tarde	10	1	1	2	56	Algunas veces	Algunas veces	Algunas veces	Con frecuencia	Con frecuencia	Con frecuencia	Con frecuencia	Con frecuencia	Con frecuencia	Raramente	Casi nada	Con frecuencia	Algunas veces	Con frecuencia	Algunas veces	Bastante
1274	35	1	Jornada de la tarde	10	1	1	2	57	Nada	Nada	Nada	Nada	Raramente	Raramente	Casi nada	Casi nada	Nada	Nada	Nada	Nada	Nada	Casi nada	Nada	Nada
137	44	1	Jornada de la mañana, Jornada de la tarde	10	1	1	2	30	Siempre	Siempre	Nada	Raramente	Con frecuencia	Siempre	Siempre	Siempre	Siempre	Nada	Nada	Casi nada	Nada	Nada	Nada	Nada
529	44	1	Jornada de la mañana	10	1	1	3	30	Casi nada	Nada	Nada	Algunas veces	Con frecuencia	Con frecuencia	Con frecuencia	Con frecuencia	Siempre	Casi nada	Nada	Raramente	Nada	Nada	Nada	Nada
2735	31	2	Jornada de la tarde	10	1	2	2	30	Nada	Nada	Siempre	Con frecuencia	Siempre	Siempre	Bastante	Con frecuencia	Siempre	Siempre	Siempre	Nada	Con frecuencia	Con frecuencia	Nada	Siempre
34	37	2	Jornada de la mañana, Jornada de la tarde	10	1	1	2	31	Nada	Nada	Nada	Casi nada	Casi nada	Raramente	Casi nada	Nada	Raramente	Casi nada	Nada	Nada	Nada	Casi nada	Nada	Nada
694	44	1	Jornada de la mañana	10	1	1	2	31	Casi nada	Siempre	Siempre	Algunas veces	Bastante	Bastante	Bastante	Bastante	Bastante	Bastante	Bastante	Bastante	Nada	Bastante	Nada	Algunas veces
1420	44	1	Jornada de la mañana, Jornada de la tarde	10	1	1	2	31	Siempre	Nada	Siempre	Nada	Siempre	Siempre	Con frecuencia	Nada	Raramente	Nada	Nada	Nada	Nada	Nada	Nada	Nada
2180	44	2	Jornada de la mañana	10	1	1	2	31	Nada	Siempre	Algunas veces	Algunas veces	Algunas veces	Algunas veces	Siempre	Siempre	Siempre	Siempre	Siempre	Siempre	Siempre	Siempre	Siempre	Siempre
2198	44	1	Jornada de la mañana, Jornada de la tarde	10	1	1	2	31	Nada	Siempre	Nada	Bastante	Siempre	Siempre	Bastante	Bastante	Bastante	Con frecuencia	Con frecuencia	Algunas veces	Nada	Algunas veces	Nada	Bastante
820	44	1	Jornada de la mañana, Jornada de la tarde	10	1	1	2	32	Siempre	Con frecuencia	Bastante	Algunas veces	Con frecuencia	Bastante	Bastante	Bastante	Con frecuencia	Con frecuencia	Con frecuencia	Bastante	Con frecuencia	Con frecuencia	Algunas veces	Con frecuencia
1053	40	1	Jornada de la mañana, Jornada de la tarde	10	1	1	2	32	Nada	Nada	Nada	Nada	Nada	Siempre	Siempre	Siempre	Nada	Nada	Nada	Nada	Nada	Nada	Nada	Nada
1154	41	1	Jornada de la mañana	10	1	1	2	32	Con frecuencia	Con frecuencia	Con frecuencia	Con frecuencia	Siempre	Siempre	Siempre	Siempre	Siempre	Siempre	Siempre	Siempre	Bastante	Bastante	Nada	Nada
1505	44	1	Jornada de la mañana	10	1	1	2	32	Casi nada	Casi nada	Raramente	Nada	Siempre	Siempre	Siempre	Siempre	Siempre	Nada	Nada	Nada	Nada	Nada	Nada	Nada
1602	42	2	Jornada de la mañana, Jornada de la tarde	10	1	1	2	32	Nada	Raramente	Nada	Nada	Casi nada	Raramente	Algunas veces	Raramente	Nada	Nada	Nada	Nada	Nada	Nada	Nada	Nada
1663	44	1	Jornada de la mañana, Jornada de la tarde	10	1	1	1	32	Con frecuencia	Siempre	Bastante	Siempre	Con frecuencia	Con frecuencia	Siempre	Siempre	Con frecuencia	Con frecuencia	Algunas veces	Nada	Nada	Nada	Nada	Nada
2314	44	1	Jornada de la mañana	10	1	1	1	32	Nada	Nada	Nada	Algunas veces	Algunas veces	Raramente	Algunas veces	Raramente	Raramente	Nada	Nada	Nada	Con frecuencia	Nada	Nada	Nada
2531	38	1	Jornada de la mañana	10	1	1	2	32	Nada	Nada	Nada	Nada	Nada	Nada	Nada	Nada	Nada	Nada	Nada	Nada	Nada	Nada	Nada	Nada
2586	38	2	Jornada de la mañana	10	1	1	1	32	Bastante	Bastante	Algunas veces	Raramente	Siempre	Siempre	Algunas veces	Siempre	Siempre	Siempre	Siempre	Siempre	Casi nada	Siempre	Nada	Siempre
2590	44	2	Jornada de la mañana, Jornada de la tarde	10	1	1	1	32	Nada	Nada	Nada	Nada	Nada	Casi nada	Casi nada	Casi nada	Nada	Nada	Nada	Nada	Nada	Nada	Nada	Nada
358	44	1	Jornada de la mañana, Jornada de la tarde	10	1	1	2	33	Algunas veces	Algunas veces	Nada	Nada	Algunas veces	Algunas veces	Algunas veces	Algunas veces	Con frecuencia	Nada	Nada	Algunas veces	Nada	Nada	Nada	Nada
420	39	1	Jornada de la mañana, Jornada de la tarde	10	1	1	2	33	Nada	Nada	Nada	Nada	Algunas veces	Nada	Siempre	Nada	Nada	Nada	Nada	Nada	Nada	Nada	Nada	Nada
490	44	1	Jornada de la mañana, Jornada de la tarde	10	1	1	2	33	Nada	Nada	Nada	Raramente	Siempre	Siempre	Con frecuencia	Con frecuencia	Con frecuencia	Nada	Nada	Nada	Nada	Nada	Nada	Nada
702	42	2	Jornada de la tarde	10	1	1	2	33	Casi nada	Nada	Nada	Nada	Casi nada	Casi nada	Casi nada	Casi nada	Casi nada	Casi nada	Casi nada	Casi nada	Siempre	Casi nada	Nada	Nada
958	44	1	Jornada de la mañana	10	1	1	2	33	Con frecuencia	Casi nada	Casi nada	Con frecuencia	Con frecuencia	Siempre	Con frecuencia	Con frecuencia	Con frecuencia	Casi nada	Casi nada	Con frecuencia	Nada	Algunas veces	Nada	Nada
1234	44	1	Jornada de la mañana	10	1	1	1	33	Algunas veces	Casi nada	Raramente	Raramente	Raramente	Raramente	Raramente	Raramente	Casi nada	Casi nada	Nada	Nada	Casi nada	Casi nada	Casi nada	Casi nada
1276	44	1	Jornada de la mañana	10	1	1	1	33	Siempre	Nada	Con frecuencia	Con frecuencia	Algunas veces	Con frecuencia	Con frecuencia	Con frecuencia	Con frecuencia	Con frecuencia	Con frecuencia	Con frecuencia	Casi nada	Casi nada	Nada	Nada
1868	42	2	Jornada de la mañana, Jornada de la tarde	10	1	1	2	33	Nada	Nada	Siempre	Con frecuencia	Casi nada	Casi nada	Casi nada	Casi nada	Casi nada	Nada	Casi nada	Nada	Nada	Casi nada	Nada	Nada
1892	44	1	Jornada de la mañana	10	1	1	2	33	Nada	Nada	Nada	Nada	Nada	Nada	Nada	Nada	Nada	Nada	Nada	Raramente	Nada	Raramente	Nada	Nada
1924	44	1	Jornada de la mañana, Jornada de la tarde	10	1	1	2	33	Nada	Nada	Nada	Nada	Raramente	Casi nada	Nada	Nada	Nada	Nada	Nada	Nada	Nada	Casi nada	Nada	Nada
2040	44	1	Jornada de la mañana, Jornada de la tarde	10	1	1	2	33	Con frecuencia	Bastante	Con frecuencia	Con frecuencia	Siempre	Siempre	Siempre	Siempre	Con frecuencia	Con frecuencia	Con frecuencia	Bastante	Bastante	Bastante	Raramente	Algunas veces
2143	44	1	Jornada de la mañana, Jornada de la tarde	10	1	1	1	33	Siempre	Siempre	Siempre	Siempre	Algunas veces	Algunas veces	Algunas veces	Algunas veces	Algunas veces	Algunas veces	Algunas veces	Siempre	Con frecuencia	Siempre	Algunas veces	Con frecuencia
2194	39	2	Jornada de la mañana	10	1	1	2	33	Algunas veces	Nada	Nada	Raramente	Con frecuencia	Con frecuencia	Con frecuencia	Siempre	Con frecuencia	Casi nada	Nada	Raramente	Casi nada	Casi nada	Nada	Casi nada
2300	41	2	Jornada de la mañana	10	1	1	2	33	Algunas veces	Raramente	Algunas veces	Algunas veces	Siempre	Siempre	Con frecuencia	Con frecuencia	Con frecuencia	Nada	Nada	Raramente	Nada	Nada	Nada	Con frecuencia
2523	42	2	Jornada de la mañana	10	1	1	2	33	Casi nada	Casi nada	Nada	Casi nada	Raramente	Raramente	Bastante	Algunas veces	Algunas veces	Casi nada	Nada	Casi nada	Casi nada	Casi nada	Nada	Casi nada
2660	44	1	Jornada de la mañana, Jornada de la tarde	10	1	1	2	33	Casi nada	Casi nada	Con frecuencia	Algunas veces	Con frecuencia	Con frecuencia	Algunas veces	Raramente	Casi nada	Casi nada	Casi nada	Casi nada	Nada	Nada	Nada	Nada
2776	44	1	Jornada de la mañana, Jornada de la tarde	10	1	1	2	33	Con frecuencia	Nada	Nada	Nada	Raramente	Con frecuencia	Bastante	Bastante	Raramente	Nada	Casi nada	Casi nada	Nada	Nada	Nada	Nada
2797	44	1	Jornada de la mañana	10	1	1	2	33	Con frecuencia	Bastante	Casi nada	Casi nada	Con frecuencia	Con frecuencia	Algunas veces	Algunas veces	Algunas veces	Nada	Nada	Nada	Nada	Casi nada	Nada	Nada
2876	44	2	Jornada de la mañana	10	1	1	1	33	Nada	Nada	Casi nada	Nada	Casi nada	Raramente	Casi nada	Casi nada	Casi nada	Bastante	Casi nada	Casi nada	Casi nada	Casi nada	Casi nada	Casi nada
945	39	1	Jornada de la mañana	10	1	1	2	34	Nada	Nada	Nada	Nada	Con frecuencia	Con frecuencia	Con frecuencia	Bastante	Con frecuencia	Bastante	Casi nada	Casi nada	Con frecuencia	Bastante	Con frecuencia	Con frecuencia
1354	44	2	Jornada de la mañana	10	1	1	2	34	Casi nada	Casi nada	Raramente	Raramente	Raramente	Raramente	Raramente	Raramente	Raramente	Raramente	Casi nada	Casi nada	Casi nada	Casi nada	Casi nada	Casi nada
1403	44	2	Jornada de la mañana, Jornada de la tarde	10	1	1	2	34	Siempre	Nada	Nada	Nada	Nada	Casi nada	Casi nada	Casi nada	Casi nada	Nada	Nada	Nada	Nada	Nada	Nada	Siempre
1793	44	2	Jornada de la mañana	10	1	1	2	34	Casi nada	Nada	Nada	Nada	Raramente	Bastante	Algunas veces	Algunas veces	Casi nada	Casi nada	Casi nada	Casi nada	Casi nada	Casi nada	Nada	Casi nada
1861	34	2	Jornada de la mañana, Jornada de la tarde	10	1	1	2	34	Nada	Nada	Raramente	Nada	Siempre	Siempre	Siempre	Siempre	Siempre	Siempre	Nada	Con frecuencia	Nada	Raramente	Nada	Raramente
2303	44	1	Jornada de la mañana, Jornada de la tarde	10	1	1	2	34	Casi nada	Casi nada	Raramente	Raramente	Con frecuencia	Bastante	Algunas veces	Bastante	Bastante	Nada	Nada	Casi nada	Nada	Nada	Nada	Nada
2315	40	2	Jornada de la mañana	10	1	1	2	34	Casi nada	Nada	Nada	Casi nada	Con frecuencia	Con frecuencia	Siempre	Con frecuencia	Siempre	Algunas veces	Con frecuencia	Siempre	Bastante	Bastante	Nada	Con frecuencia
2411	44	1	Jornada de la mañana, Jornada de la tarde	10	1	1	2	34	Siempre	Bastante	Bastante	Bastante	Raramente	Bastante	Bastante	Con frecuencia	Siempre	Raramente	Bastante	Algunas veces	Siempre	Siempre	Algunas veces	Algunas veces
2432	30	2	Jornada de la mañana	10	1	1	1	34	Bastante	Bastante	Algunas veces	Algunas veces	Bastante	Bastante	Bastante	Bastante	Algunas veces	Nada	Casi nada	Raramente	Raramente	Raramente	Raramente	Raramente
2677	44	2		10	1	1	2	34	Bastante	Siempre	Algunas veces	Algunas veces	Siempre	Con frecuencia	Con frecuencia	Bastante	Siempre	Siempre	Bastante	Bastante	Casi nada	Bastante	Casi nada	Algunas veces
2748	30	2	Jornada de la mañana	10	1	1	2	34	Nada	Nada	Nada	Nada	Casi nada	Raramente	Raramente	Casi nada	Casi nada	Nada	Nada	Nada	Nada	Nada	Nada	Nada
2785	44	2	Jornada de la mañana	10	1	1	2	34	Nada	Nada	Nada	Casi nada	Nada	Casi nada	Nada	Nada	Nada	Nada	Nada	Nada	Nada	Nada	Nada	Nada
52	35	1	Jornada de la mañana, Jornada de la tarde	10	1	1	2	35	Nada	Nada	Nada	Raramente	Casi nada	Raramente	Casi nada	Casi nada	Raramente	Nada	Casi nada	Casi nada	Nada	Nada	Nada	Nada
274	44	1	Jornada de la mañana	10	1	1	2	35	Nada	Raramente	Siempre	Nada	Nada	Nada	Nada	Nada	Casi nada	Nada	Nada	Nada	Casi nada	Nada	Nada	Nada
346	25	2	Jornada de la tarde	10	1	2	2	35	Raramente	Raramente	Raramente	Siempre	Casi nada	Con frecuencia	Algunas veces	Casi nada	Casi nada	Casi nada	Casi nada	Casi nada	Casi nada	Raramente	Casi nada	Con frecuencia
649	44	1	Jornada de la mañana, Jornada de la tarde	10	1	1	2	35	Nada	Nada	Casi nada	Casi nada	Casi nada	Casi nada	Nada	Casi nada	Casi nada	Casi nada	Casi nada	Casi nada	Raramente	Raramente	Nada	Casi nada
661	38	1	Jornada de la mañana, Jornada de la tarde	10	1	1	2	35	Nada	Nada	Nada	Siempre	Siempre	Siempre	Con frecuencia	Con frecuencia	Con frecuencia	Siempre	Nada	Nada	Nada	Nada	Nada	Nada
670	42	2	Jornada de la mañana, Jornada de la tarde	10	1	1	2	35	Raramente	Algunas veces	Algunas veces	Raramente	Bastante	Bastante	Con frecuencia	Con frecuencia	Bastante	Nada	Nada	Raramente	Nada	Nada	Nada	Siempre
783	30	1	Jornada de la mañana, Jornada de la tarde	10	1	1	2	35	Nada	Nada	Nada	Nada	Siempre	Siempre	Siempre	Nada	Siempre	Siempre	Casi nada	Raramente	Algunas veces	Algunas veces	Casi nada	Bastante
865	44	1	Jornada de la mañana, Jornada de la tarde	10	1	1	2	35	Bastante	Bastante	Casi nada	Algunas veces	Siempre	Bastante	Casi nada	Con frecuencia	Bastante	Casi nada	Casi nada	Casi nada	Casi nada	Algunas veces	Nada	Casi nada
893	43	1	Jornada de la mañana	10	1	1	2	35	Nada	Nada	Nada	Nada	Casi nada	Casi nada	Casi nada	Casi nada	Casi nada	Nada	Nada	Casi nada	Nada	Nada	Nada	Nada
1050	42	2	Jornada de la mañana, Jornada de la tarde	10	1	1	2	35	Raramente	Algunas veces	Algunas veces	Raramente	Bastante	Bastante	Con frecuencia	Con frecuencia	Bastante	Nada	Nada	Raramente	Nada	Nada	Nada	Siempre
1149	44	1	Jornada de la mañana	10	1	1	2	35	Nada	Nada	Nada	Nada	Nada	Nada	Nada	Nada	Raramente	Nada	Casi nada	Casi nada	Nada	Nada	Nada	Nada
1350	44	1	Jornada de la mañana	10	1	1	2	35	Nada	Nada	Nada	Raramente	Algunas veces	Bastante	Raramente	Con frecuencia	Con frecuencia	Bastante	Algunas veces	Casi nada	Algunas veces	Algunas veces	Nada	Con frecuencia
1413	34	1	Jornada de la mañana, Jornada de la tarde	10	1	1	2	35	Nada	Nada	Nada	Nada	Bastante	Bastante	Bastante	Bastante	Nada	Nada	Nada	Nada	Nada	Nada	Nada	Nada
1462	44	1	Jornada de la mañana, Jornada de la tarde	10	1	1	1	35	Bastante	Bastante	Algunas veces	Bastante	Con frecuencia	Con frecuencia	Bastante	Con frecuencia	Bastante	Casi nada	Casi nada	Bastante	Casi nada	Raramente	Nada	Raramente
1623	32	1	Jornada de la mañana	10	1	1	2	35	Nada	Casi nada	Nada	Nada	Con frecuencia	Con frecuencia	Algunas veces	Algunas veces	Bastante	Algunas veces	Casi nada	Nada	Nada	Casi nada	Nada	Casi nada
1781	39	1	Jornada de la mañana	10	1	1	2	35	Casi nada	Nada	Nada	Casi nada	Siempre	Siempre	Siempre	Siempre	Siempre	Siempre	Siempre	Siempre	Casi nada	Siempre	Nada	Siempre
1830	44	1	Jornada de la tarde	10	1	1	1	35	Casi nada	Casi nada	Algunas veces	Algunas veces	Algunas veces	Algunas veces	Algunas veces	Algunas veces	Algunas veces	Algunas veces	Con frecuencia	Bastante	Con frecuencia	Bastante	Con frecuencia	Con frecuencia
1843	44	1	Jornada de la mañana, Jornada de la tarde	10	1	1	2	35	Nada	Nada	Nada	Raramente	Con frecuencia	Con frecuencia	Con frecuencia	Con frecuencia	Siempre	Nada	Nada	Bastante	Nada	Bastante	Nada	Nada
1925	39	1	Jornada de la mañana	10	1	1	2	35	Con frecuencia	Bastante	Algunas veces	Algunas veces	Algunas veces	Bastante	Bastante	Bastante	Bastante	Algunas veces	Casi nada	Raramente	Casi nada	Casi nada	Nada	Casi nada
2010	41	1	Jornada de la mañana	10	1	1	2	35	Nada	Casi nada	Casi nada	Casi nada	Raramente	Raramente	Nada	Raramente	Casi nada	Nada	Casi nada	Nada	Nada	Casi nada	Nada	Nada
2066	44	1	Jornada de la mañana, Jornada de la tarde	10	1	1	2	35	Bastante	Bastante	Bastante	Bastante	Siempre	Siempre	Siempre	Siempre	Siempre	Algunas veces	Algunas veces	Siempre	Algunas veces	Algunas veces	Nada	Siempre
2307	44	1	Jornada de la mañana	10	1	1	2	35	Nada	Nada	Nada	Nada	Siempre	Bastante	Bastante	Bastante	Nada	Nada	Nada	Nada	Nada	Nada	Nada	Nada
2524	40	1	Jornada de la mañana	10	1	1	2	35	Nada	Raramente	Nada	Nada	Raramente	Raramente	Raramente	Raramente	Raramente	Casi nada	Nada	Casi nada	Nada	Algunas veces	Algunas veces	Algunas veces
1199	37	1	Jornada de la mañana, Jornada de la tarde	10	1	1	2	35	Raramente	Casi nada	Nada	Casi nada	Casi nada	Casi nada	Casi nada	Casi nada	Casi nada	Casi nada	Casi nada	Casi nada	Raramente	Raramente	Nada	Siempre
612	44	1	Jornada de la mañana	10	1	1	2	36	Algunas veces	Casi nada	Algunas veces	Bastante	Siempre	Siempre	Siempre	Siempre	Siempre	Nada	Nada	Algunas veces	Nada	Con frecuencia	Nada	Nada
779	42	1	Jornada de la mañana, Jornada de la tarde	10	1	1	2	36	Casi nada	Casi nada	Casi nada	Nada	Casi nada	Casi nada	Casi nada	Casi nada	Casi nada	Casi nada	Casi nada	Casi nada	Casi nada	Casi nada	Nada	Casi nada
818	44	2	Jornada de la mañana, Jornada de la tarde	10	1	1	2	36	Bastante	Nada	Raramente	Bastante	Con frecuencia	Siempre	Siempre	Con frecuencia	Con frecuencia	Con frecuencia	Con frecuencia	Con frecuencia	Siempre	Siempre	Algunas veces	Algunas veces
1084	44	1	Jornada de la mañana, Jornada de la tarde	10	1	1	2	36	Nada	Nada	Siempre	Casi nada	Algunas veces	Con frecuencia	Casi nada	Casi nada	Casi nada	Nada	Siempre	Nada	Con frecuencia	Casi nada	Nada	Nada
1086	42	1	Jornada de la mañana, Jornada de la tarde	10	1	1	2	36	Casi nada	Casi nada	Casi nada	Nada	Casi nada	Casi nada	Casi nada	Casi nada	Casi nada	Casi nada	Casi nada	Casi nada	Casi nada	Casi nada	Nada	Casi nada
1142	37	1	Jornada de la mañana	10	1	1	2	36	Raramente	Raramente	Algunas veces	Algunas veces	Siempre	Siempre	Siempre	Con frecuencia	Siempre	Algunas veces	Algunas veces	Bastante	Raramente	Algunas veces	Casi nada	Algunas veces
1303	40	1	Jornada de la mañana	10	1	1	2	36	Nada	Nada	Nada	Nada	Nada	Nada	Nada	Casi nada	Casi nada	Nada	Casi nada	Casi nada	Nada	Raramente	Nada	Casi nada
1522	38	1	Jornada de la mañana, Jornada de la tarde	10	1	1	2	36	Nada	Nada	Nada	Nada	Bastante	Con frecuencia	Con frecuencia	Con frecuencia	Con frecuencia	Siempre	Siempre	Siempre	Siempre	Siempre	Siempre	Siempre
1543	44	2	Jornada de la mañana, Jornada de la tarde	10	1	1	2	36	Casi nada	Nada	Casi nada	Casi nada	Casi nada	Casi nada	Casi nada	Casi nada	Raramente	Raramente	Raramente	Casi nada	Nada	Raramente	Casi nada	Casi nada
1612	44	2		10	1	1	2	36	Con frecuencia	Nada	Con frecuencia	Bastante	Siempre	Siempre	Con frecuencia	Siempre	Siempre	Con frecuencia	Con frecuencia	Con frecuencia	Con frecuencia	Con frecuencia	Nada	Con frecuencia
1672	33	1	Jornada de la tarde	10	1	1	2	36	Algunas veces	Con frecuencia	Bastante	Bastante	Con frecuencia	Con frecuencia	Con frecuencia	Bastante	Bastante	Bastante	Bastante	Con frecuencia	Nada	Casi nada	Nada	Nada
1858	32	1	Jornada de la mañana	10	1	1	2	36	Raramente	Nada	Nada	Casi nada	Casi nada	Raramente	Raramente	Raramente	Raramente	Raramente	Raramente	Raramente	Nada	Raramente	Casi nada	Casi nada
1962	44	1	Jornada de la mañana	10	1	1	1	36	Nada	Nada	Nada	Nada	Algunas veces	Algunas veces	Nada	Nada	Nada	Nada	Nada	Nada	Nada	Nada	Nada	Nada
2554	36	1	Jornada de la mañana	10	1	1	2	36	Nada	Casi nada	Nada	Nada	Con frecuencia	Casi nada	Nada	Nada	Nada	Nada	Raramente	Nada	Nada	Casi nada	Nada	Nada
2813	40	2	Jornada de la mañana	10	1	1	2	36	Casi nada	Casi nada	Nada	Nada	Nada	Siempre	Con frecuencia	Algunas veces	Bastante	Con frecuencia	Bastante	Bastante	Nada	Bastante	Nada	Algunas veces
2821	44	1	Jornada de la mañana	10	1	1	2	36	Algunas veces	Algunas veces	Nada	Nada	Raramente	Casi nada	Nada	Nada	Casi nada	Algunas veces	Algunas veces	Raramente	Casi nada	Algunas veces	Algunas veces	Raramente
594	24	2	Jornada de la mañana, Jornada de la tarde	10	1	1	1	37	Siempre	Nada	Nada	Nada	Casi nada	Siempre	Siempre	Siempre	Con frecuencia	Siempre	Con frecuencia	Bastante	Nada	Siempre	Nada	Raramente
1029	44	1	Jornada de la mañana	10	1	1	2	37	Con frecuencia	Con frecuencia	Siempre	Siempre	Siempre	Siempre	Siempre	Siempre	Siempre	Con frecuencia	Con frecuencia	Siempre	Bastante	Siempre	Con frecuencia	Siempre
1093	42	2	Jornada de la mañana	10	1	1	2	37	Bastante	Bastante	Nada	Nada	Nada	Nada	Nada	Nada	Bastante	Nada	Nada	Nada	Nada	Bastante	Nada	Nada
1343	41	1	Jornada de la mañana, Jornada de la tarde	10	1	1	2	37	Con frecuencia	Casi nada	Casi nada	Algunas veces	Bastante	Raramente	Algunas veces	Raramente	Raramente	Algunas veces	Casi nada	Casi nada	Nada	Con frecuencia	Algunas veces	Bastante
1494	44	1	Jornada de la mañana, Jornada de la tarde	10	1	2	1	37	Nada	Nada	Nada	Nada	Raramente	Raramente	Casi nada	Casi nada	Raramente	Nada	Nada	Nada	Nada	Casi nada	Nada	Nada
1501	41	1	Jornada de la mañana, Jornada de la tarde	10	1	1	1	37	Raramente	Algunas veces	Casi nada	Casi nada	Bastante	Bastante	Bastante	Algunas veces	Raramente	Casi nada	Algunas veces	Algunas veces	Casi nada	Casi nada	Nada	Casi nada
1594	42	1	Jornada de la mañana	10	1	1	2	37	Casi nada	Casi nada	Casi nada	Casi nada	Bastante	Bastante	Bastante	Bastante	Bastante	Con frecuencia	Con frecuencia	Raramente	Algunas veces	Algunas veces	Casi nada	Casi nada
1816	41	1	Jornada de la mañana	10	1	1	2	37	Con frecuencia	Con frecuencia	Con frecuencia	Con frecuencia	Con frecuencia	Con frecuencia	Con frecuencia	Con frecuencia	Con frecuencia	Con frecuencia	Algunas veces	Con frecuencia	Bastante	Bastante	Casi nada	Con frecuencia
1927	44	1	Jornada de la mañana	10	1	1	2	37	Nada	Nada	Nada	Casi nada	Casi nada	Casi nada	Casi nada	Nada	Casi nada	Casi nada	Casi nada	Nada	Nada	Casi nada	Nada	Con frecuencia
2177	44	2	Jornada de la mañana	10	1	1	2	37	Nada	Casi nada	Casi nada	Bastante	Siempre	Con frecuencia	Bastante	Bastante	Con frecuencia	Con frecuencia	Con frecuencia	Bastante	Bastante	Bastante	Nada	Algunas veces
2226	44	1	Jornada de la mañana	10	1	1	2	37	Con frecuencia	Con frecuencia	Casi nada	Casi nada	Con frecuencia	Con frecuencia	Con frecuencia	Con frecuencia	Con frecuencia	Algunas veces	Casi nada	Casi nada	Raramente	Raramente	Nada	Casi nada
2350	44	1	Jornada de la mañana	10	1	1	2	37	Con frecuencia	Algunas veces	Nada	Nada	Con frecuencia	Siempre	Algunas veces	Bastante	Bastante	Nada	Nada	Raramente	Nada	Nada	Nada	Raramente
2467	40	1	Jornada de la mañana, Jornada de la tarde	10	1	1	2	37	Nada	Nada	Nada	Nada	Siempre	Siempre	Siempre	Siempre	Siempre	Siempre	Nada	Siempre	Nada	Siempre	Nada	Nada
2577	40	1	Jornada de la mañana	10	1	1	2	37	Casi nada	Algunas veces	Bastante	Bastante	Algunas veces	Algunas veces	Algunas veces	Algunas veces	Algunas veces	Algunas veces	Algunas veces	Algunas veces	Siempre	Algunas veces	Nada	Raramente
2596	37	1	Jornada de la mañana	10	1	1	2	37	Nada	Nada	Casi nada	Nada	Casi nada	Casi nada	Casi nada	Casi nada	Nada	Nada	Casi nada	Nada	Nada	Casi nada	Nada	Casi nada
426	44	1	Jornada vespertina	10	1	1	2	37	Con frecuencia	Algunas veces	Con frecuencia	Con frecuencia	Siempre	Siempre	Siempre	Siempre	Siempre	Siempre	Siempre	Siempre	Con frecuencia	Con frecuencia	Raramente	Bastante
1863	44	1	Jornada de la mañana	10	1	1	1	37	Nada	Nada	Nada	Nada	Nada	Siempre	Siempre	Siempre	Siempre	Siempre	Siempre	Siempre	Siempre	Siempre	Siempre	Siempre
125	44	1	Jornada de la mañana	10	1	1	2	38	Raramente	Raramente	Raramente	Raramente	Siempre	Siempre	Siempre	Siempre	Siempre	Siempre	Siempre	Siempre	Siempre	Siempre	Siempre	Siempre
330	44	1	Jornada de la mañana	10	1	1	1	38	Con frecuencia	Algunas veces	Algunas veces	Con frecuencia	Con frecuencia	Bastante	Casi nada	Nada	Algunas veces	Algunas veces	Casi nada	Con frecuencia	Con frecuencia	Con frecuencia	Con frecuencia	Con frecuencia
1056	40	1	Jornada de la mañana, Jornada de la tarde	10	1	1	2	38	Nada	Nada	Casi nada	Nada	Casi nada	Casi nada	Casi nada	Casi nada	Casi nada	Casi nada	Casi nada	Nada	Nada	Nada	Nada	Nada
1211	28	1	Jornada de la mañana	10	1	1	1	38	Nada	Nada	Nada	Nada	Nada	Nada	Nada	Nada	Nada	Nada	Nada	Nada	Nada	Nada	Nada	Nada
1468	44	1	Jornada de la mañana, Jornada de la tarde, Jornad	10	1	1	1	38	Con frecuencia	Con frecuencia	Con frecuencia	Con frecuencia	Siempre	Siempre	Bastante	Siempre	Siempre	Siempre	Con frecuencia	Siempre	Bastante	Con frecuencia	Con frecuencia	Con frecuencia
1680	44	1	Jornada de la mañana	10	1	1	2	38	Nada	Nada	Nada	Nada	Con frecuencia	Con frecuencia	Con frecuencia	Con frecuencia	Con frecuencia	Nada	Nada	Algunas veces	Nada	Nada	Nada	Nada
1778	41	1	Jornada de la mañana	10	1	1	1	38	Nada	Nada	Siempre	Nada	Con frecuencia	Con frecuencia	Bastante	Bastante	Bastante	Nada	Nada	Bastante	Nada	Nada	Nada	Nada
1878	38	2	Jornada de la mañana, Jornada de la tarde	10	1	1	2	38	Nada	Nada	Nada	Casi nada	Nada	Casi nada	Casi nada	Algunas veces	Algunas veces	Algunas veces	Nada	Nada	Nada	Nada	Nada	Nada
2291	44	1	Jornada de la mañana, Jornada de la tarde	10	1	1	2	38	Algunas veces	Raramente	Casi nada	Nada	Algunas veces	Con frecuencia	Raramente	Algunas veces	Con frecuencia	Con frecuencia	Con frecuencia	Con frecuencia	Algunas veces	Algunas veces	Nada	Casi nada
2402	38	1	Jornada de la mañana	10	1	1	2	38	Nada	Nada	Nada	Nada	Siempre	Siempre	Siempre	Siempre	Siempre	Nada	Casi nada	Casi nada	Casi nada	Casi nada	Nada	Casi nada
2849	41	1	Jornada de la mañana	10	1	1	2	38	Siempre	Nada	Siempre	Siempre	Siempre	Siempre	Siempre	Siempre	Siempre	Siempre	Siempre	Siempre	Bastante	Algunas veces	Nada	Algunas veces
168	44	1	Jornada de la mañana	10	1	1	2	39	Nada	Nada	Nada	Nada	Raramente	Casi nada	Casi nada	Casi nada	Casi nada	Casi nada	Nada	Nada	Nada	Nada	Nada	Nada
876	40	1	Jornada de la mañana	10	1	1	2	39	Bastante	Casi nada	Nada	Nada	Con frecuencia	Casi nada	Nada	Nada	Nada	Casi nada	Nada	Nada	Casi nada	Casi nada	Nada	Nada
1555	44	1	Jornada de la mañana, Jornada de la tarde	10	1	1	2	39	Nada	Nada	Nada	Nada	Algunas veces	Bastante	Nada	Nada	Nada	Nada	Nada	Nada	Nada	Nada	Nada	Nada
1921	34	1	Jornada de la mañana	10	1	1	1	39	Con frecuencia	Siempre	Siempre	Siempre	Siempre	Siempre	Siempre	Siempre	Siempre	Siempre	Siempre	Siempre	Bastante	Siempre	Casi nada	Con frecuencia
2105	44	1	Jornada de la mañana	10	1	1	2	39	Nada	Con frecuencia	Nada	Nada	Nada	Nada	Nada	Nada	Nada	Nada	Nada	Nada	Nada	Casi nada	Nada	Nada
2168	44	1	Jornada de la mañana, Jornada de la tarde	10	1	1	2	39	Raramente	Raramente	Raramente	Raramente	Algunas veces	Algunas veces	Algunas veces	Bastante	Algunas veces	Bastante	Bastante	Algunas veces	Algunas veces	Algunas veces	Nada	Algunas veces
2264	35	1	Jornada de la mañana, Jornada de la tarde	10	1	1	1	39	Nada	Nada	Nada	Nada	Nada	Algunas veces	Casi nada	Nada	Nada	Nada	Nada	Nada	Nada	Nada	Nada	Nada
2445	43	2	Jornada de la mañana, Jornada de la tarde	10	1	1	2	39	Siempre	Siempre	Algunas veces	Algunas veces	Siempre	Siempre	Siempre	Siempre	Siempre	Siempre	Siempre	Siempre	Bastante	Siempre	Bastante	Siempre
2601	44	2	Jornada de la mañana	10	1	1	1	39	Siempre	Nada	Nada	Nada	Algunas veces	Raramente	Raramente	Bastante	Algunas veces	Casi nada	Casi nada	Casi nada	Nada	Casi nada	Nada	Siempre
2900	30	1	Jornada de la mañana, Jornada de la tarde	10	1	1	2	39	Casi nada	Algunas veces	Bastante	Con frecuencia	Con frecuencia	Con frecuencia	Con frecuencia	Con frecuencia	Con frecuencia	Con frecuencia	Con frecuencia	Con frecuencia	Con frecuencia	Con frecuencia	Nada	Algunas veces
162	40	2	Jornada de la mañana	10	1	1	2	40	Casi nada	Nada	Casi nada	Raramente	Bastante	Bastante	Algunas veces	Bastante	Con frecuencia	Algunas veces	Raramente	Raramente	Casi nada	Raramente	Casi nada	Casi nada
349	44	2	Jornada de la mañana	10	1	1	2	40	Casi nada	Casi nada	Casi nada	Casi nada	Casi nada	Casi nada	Nada	Nada	Casi nada	Nada	Nada	Nada	Nada	Nada	Nada	Nada
706	26	2	Jornada de la mañana, Jornada de la tarde	10	1	1	2	40	Nada	Nada	Nada	Nada	Casi nada	Casi nada	Nada	Nada	Nada	Casi nada	Nada	Nada	Nada	Nada	Nada	Nada
1204	35	2	Jornada de la mañana	10	1	1	2	40	Casi nada	Nada	Nada	Nada	Nada	Casi nada	Casi nada	Nada	Nada	Nada	Nada	Nada	Nada	Nada	Nada	Nada
1396	32	1	Jornada de la mañana, Jornada de la tarde	10	1	1	1	40	Bastante	Bastante	Bastante	Siempre	Con frecuencia	Con frecuencia	Con frecuencia	Con frecuencia	Con frecuencia	Siempre	Con frecuencia	Con frecuencia	Siempre	Algunas veces	Bastante	Con frecuencia
1528	40	1	Jornada de la mañana, Jornada de la tarde	10	1	1	1	40	Bastante	Bastante	Bastante	Bastante	Algunas veces	Bastante	Raramente	Raramente	Raramente	Raramente	Raramente	Raramente	Algunas veces	Algunas veces	Algunas veces	Algunas veces
1931	43	1	Jornada de la mañana, Jornada de la tarde	10	1	1	2	40	Nada	Nada	Algunas veces	Bastante	Bastante	Con frecuencia	Bastante	Bastante	Con frecuencia	Con frecuencia	Con frecuencia	Con frecuencia	Algunas veces	Bastante	Nada	Con frecuencia
1998	30	1	Jornada de la mañana	10	1	1	1	40	Nada	Nada	Nada	Casi nada	Casi nada	Raramente	Casi nada	Raramente	Casi nada	Casi nada	Casi nada	Casi nada	Casi nada	Casi nada	Nada	Casi nada
2535	40	2	Jornada de la mañana, Jornada de la tarde	10	1	2	1	40	Con frecuencia	Con frecuencia	Con frecuencia	Con frecuencia	Siempre	Con frecuencia	Siempre	Siempre	Con frecuencia	Algunas veces	Algunas veces	Siempre	Nada	Nada	Casi nada	Bastante
776	44	1	Jornada de la mañana	10	1	1	2	41	Raramente	Raramente	Raramente	Raramente	Bastante	Bastante	Algunas veces	Bastante	Bastante	Siempre	Siempre	Siempre	Siempre	Siempre	Nada	Siempre
812	44	1	Jornada de la mañana	10	1	1	1	41	Siempre	Siempre	Siempre	Siempre	Siempre	Siempre	Siempre	Siempre	Siempre	Siempre	Siempre	Siempre	Siempre	Siempre	Siempre	Siempre
822	44	2	Jornada de la mañana, Jornada de la tarde	10	1	1	1	41	Con frecuencia	Algunas veces	Siempre	Siempre	Siempre	Siempre	Siempre	Siempre	Siempre	Nada	Raramente	Siempre	Raramente	Raramente	Raramente	Raramente
1067	40	1	Jornada de la tarde	10	1	1	2	41	Con frecuencia	Bastante	Bastante	Bastante	Con frecuencia	Con frecuencia	Con frecuencia	Con frecuencia	Siempre	Con frecuencia	Siempre	Siempre	Siempre	Siempre	Nada	Con frecuencia
1648	28	1	Jornada de la mañana	10	1	1	2	41	Casi nada	Casi nada	Nada	Nada	Bastante	Bastante	Algunas veces	Bastante	Bastante	Nada	Nada	Bastante	Nada	Raramente	Nada	Nada
1976	43	2	Jornada de la mañana	10	1	1	2	41	Nada	Nada	Nada	Nada	Casi nada	Casi nada	Nada	Nada	Nada	Casi nada	Nada	Nada	Casi nada	Casi nada	Nada	Nada
258	44	1	Jornada de la mañana	10	1	1	1	42	Nada	Nada	Nada	Nada	Nada	Nada	Nada	Nada	Nada	Nada	Nada	Nada	Nada	Nada	Nada	Nada
290	44	2	Jornada de la mañana, Jornada de la tarde	10	1	1	2	42	Siempre	Raramente	Con frecuencia	Siempre	Siempre	Siempre	Siempre	Siempre	Con frecuencia	Siempre	Nada	Bastante	Nada	Siempre	Nada	Nada
824	44	2	Jornada de la mañana	10	1	1	2	42	Con frecuencia	Bastante	Siempre	Siempre	Siempre	Siempre	Siempre	Siempre	Siempre	Con frecuencia	Con frecuencia	Siempre	Con frecuencia	Bastante	Nada	Siempre
1521	44	1	Jornada de la mañana, Jornada de la tarde	10	1	1	2	42	Nada	Nada	Casi nada	Raramente	Algunas veces	Algunas veces	Algunas veces	Algunas veces	Algunas veces	Algunas veces	Algunas veces	Casi nada	Nada	Nada	Nada	Nada
1551	44	2	Jornada de la mañana	10	1	1	2	42	Nada	Nada	Nada	Raramente	Algunas veces	Algunas veces	Nada	Nada	Algunas veces	Nada	Nada	Nada	Nada	Nada	Nada	Nada
2565	37	1	Jornada de la mañana	10	1	1	1	42	Bastante	Con frecuencia	Nada	Nada	Nada	Con frecuencia	Bastante	Bastante	Algunas veces	Algunas veces	Nada	Casi nada	Nada	Raramente	Nada	Nada
1187	40	1	Jornada de la mañana	10	1	1	1	43	Nada	Nada	Nada	Nada	Bastante	Raramente	Raramente	Raramente	Nada	Nada	Nada	Nada	Nada	Nada	Nada	Nada
1867	44	2	Jornada de la mañana, Jornada de la tarde	10	1	1	2	44	Nada	Raramente	Raramente	Raramente	Casi nada	Con frecuencia	Casi nada	Nada	Casi nada	Nada	Nada	Casi nada	Nada	Nada	Nada	Casi nada
2829	41	1	Jornada de la mañana	10	1	1	2	44	Nada	Nada	Nada	Casi nada	Con frecuencia	Con frecuencia	Bastante	Bastante	Bastante	Casi nada	Nada	Nada	Casi nada	Casi nada	Nada	Casi nada
235	44	2	Jornada de la mañana	10	1	1	2	45	Nada	Casi nada	Casi nada	Nada	Nada	Casi nada	Casi nada	Raramente	Nada	Nada	Casi nada	Raramente	Raramente	Nada	Nada	Raramente
1756	12	2	Jornada de la mañana	10	1	1	2	45	Nada	Casi nada	Casi nada	Nada	Raramente	Siempre	Siempre	Siempre	Siempre	Siempre	Raramente	Raramente	Bastante	Con frecuencia	Algunas veces	Algunas veces
2855	34	1	Jornada de la mañana	10	1	1	2	45	Con frecuencia	Algunas veces	Bastante	Algunas veces	Siempre	Siempre	Siempre	Siempre	Siempre	Con frecuencia	Bastante	Siempre	Bastante	Bastante	Nada	Bastante
2992	35	1	Jornada de la mañana, Jornada de la tarde	10	1	1	2	45	Nada	Nada	Nada	Nada	Nada	Raramente	Nada	Nada	Nada	Nada	Casi nada	Nada	Nada	Casi nada	Nada	Nada
1216	41	1	Jornada de la mañana	10	1	1	2	46	Nada	Nada	Nada	Nada	Nada	Nada	Nada	Nada	Nada	Nada	Nada	Nada	Nada	Nada	Nada	Nada
1719	26	1	Jornada de la mañana	10	1	1	2	46	Bastante	Bastante	Nada	Nada	Nada	Casi nada	Casi nada	Casi nada	Raramente	Algunas veces	Siempre	Nada	Nada	Nada	Nada	Casi nada
2019	33	1	Jornada de la mañana	10	1	1	2	46	Algunas veces	Algunas veces	Algunas veces	Algunas veces	Siempre	Siempre	Siempre	Siempre	Con frecuencia	Con frecuencia	Con frecuencia	Con frecuencia	Bastante	Bastante	Nada	Algunas veces
1278	44	1	Jornada de la mañana	10	1	1	2	47	Nada	Nada	Nada	Nada	Nada	Casi nada	Nada	Nada	Nada	Nada	Nada	Nada	Nada	Nada	Nada	Nada
1092	40	2	Jornada de la mañana, Jornada de la tarde	10	1	1	2	49	Siempre	Nada	Nada	Nada	Nada	Nada	Nada	Nada	Nada	Nada	Nada	Nada	Nada	Nada	Nada	Nada
2169	38	2	Jornada de la mañana	10	1	1	2	49	Nada	Nada	Nada	Raramente	Siempre	Siempre	Siempre	Con frecuencia	Casi nada	Nada	Casi nada	Casi nada	Nada	Casi nada	Nada	Casi nada
2354	43	2	Jornada de la mañana	10	1	1	2	50	Algunas veces	Raramente	Algunas veces	Algunas veces	Con frecuencia	Con frecuencia	Bastante	Bastante	Bastante	Algunas veces	Algunas veces	Bastante	Casi nada	Raramente	Casi nada	Algunas veces
2518	44	1	Jornada de la mañana, Jornada de la tarde	10	1	1	2	50	Nada	Nada	Nada	Nada	Nada	Nada	Nada	Nada	Nada	Nada	Nada	Nada	Nada	Nada	Nada	Nada
2675	44	1	Jornada de la mañana, Jornada de la tarde	10	1	1	2	52	Casi nada	Con frecuencia	Casi nada	Casi nada	Con frecuencia	Con frecuencia	Con frecuencia	Con frecuencia	Bastante	Bastante	Raramente	Bastante	Raramente	Bastante	Casi nada	Algunas veces
917	40	2	Jornada de la mañana	10	1	1	2	53	Algunas veces	Algunas veces	Algunas veces	Raramente	Siempre	Siempre	Con frecuencia	Bastante	Con frecuencia	Siempre	Siempre	Con frecuencia	Con frecuencia	Bastante	Casi nada	Con frecuencia
1378	44	2	Jornada de la mañana, Jornada de la tarde	10	1	1	1	53	Casi nada	Casi nada	Casi nada	Casi nada	Casi nada	Casi nada	Casi nada	Casi nada	Casi nada	Raramente	Casi nada	Casi nada	Casi nada	Casi nada	Casi nada	Casi nada
1992	30	1	Jornada de la mañana	10	1	1	2	53	Siempre	Nada	Nada	Nada	Algunas veces	Algunas veces	Algunas veces	Algunas veces	Algunas veces	Nada	Nada	Nada	Nada	Nada	Nada	Nada
2658	18	1	Jornada de la mañana, Jornada de la tarde	10	1	1	2	53	Nada	Nada	Nada	Nada	Nada	Casi nada	Casi nada	Casi nada	Casi nada	Casi nada	Nada	Nada	Nada	Casi nada	Nada	Casi nada
221	30	1	Jornada de la tarde	10	1	1	2	54	Nada	Nada	Nada	Nada	Con frecuencia	Con frecuencia	Algunas veces	Nada	Raramente	Algunas veces	Nada	Raramente	Nada	Bastante	Raramente	Nada
2771	44	1	Jornada de la mañana	10	1	1	1	55	Nada	Nada	Nada	Nada	Nada	Nada	Nada	Nada	Nada	Nada	Nada	Nada	Nada	Nada	Nada	Nada
2708	40	2	Jornada de la mañana	10	1	1	1	56	Casi nada	Casi nada	Casi nada	Casi nada	Casi nada	Casi nada	Nada	Casi nada	Casi nada	Nada	Nada	Casi nada	Casi nada	Casi nada	Casi nada	Nada
425	44	1	Jornada de la mañana	10	1	1	2	57	Con frecuencia	Raramente	Algunas veces	Algunas veces	Bastante	Siempre	Con frecuencia	Bastante	Con frecuencia	Nada	Bastante	Bastante	Bastante	Con frecuencia	Nada	Bastante
275	44	2	Jornada vespertina	10	1	2	1	58	Nada	Nada	Nada	Nada	Siempre	Con frecuencia	Nada	Nada	Siempre	Nada	Nada	Nada	Nada	Nada	Nada	Nada
1247	34	2	Jornada de la mañana	10	1	1	1	60	Nada	Nada	Nada	Nada	Nada	Nada	Nada	Nada	Nada	Nada	Nada	Raramente	Nada	Nada	Nada	Nada
2057	35	1	Jornada de la mañana	10	1	1	2	60	Raramente	Raramente	Raramente	Casi nada	Casi nada	Con frecuencia	Siempre	Algunas veces	Siempre	Siempre	Con frecuencia	Siempre	Algunas veces	Con frecuencia	Con frecuencia	Con frecuencia
2221	43	2	Jornada de la mañana, Jornada de la tarde	10	2	1	2	32	Algunas veces	Raramente	Casi nada	Con frecuencia	Con frecuencia	Siempre	Algunas veces	Bastante	Raramente	Siempre	Con frecuencia	Algunas veces	Bastante	Algunas veces	Casi nada	Bastante
18	44	1	Jornada de la mañana, Jornada de la tarde	10	2	1	1	34	Nada	Nada	Nada	Nada	Nada	Raramente	Nada	Nada	Nada	Nada	Nada	Nada	Nada	Nada	Nada	Nada
1560	41	2	Jornada de la mañana, Jornada de la tarde	10	2	1	2	34	Nada	Algunas veces	Algunas veces	Siempre	Siempre	Siempre	Siempre	Siempre	Siempre	Siempre	Siempre	Siempre	Siempre	Siempre	Siempre	Siempre
2926	39	2	Jornada de la mañana	10	2	1	2	35	Casi nada	Nada	Nada	Nada	Nada	Nada	Bastante	Nada	Nada	Nada	Nada	Nada	Nada	Nada	Nada	Nada
1222	40	2	Jornada de la mañana, Jornada de la tarde	10	2	1	2	36	Algunas veces	Casi nada	Casi nada	Casi nada	Con frecuencia	Con frecuencia	Bastante	Con frecuencia	Bastante	Casi nada	Casi nada	Casi nada	Casi nada	Algunas veces	Nada	Casi nada
1511	44	1	Jornada de la mañana, Jornada de la tarde	10	2	1	2	36	Algunas veces	Algunas veces	Algunas veces	Algunas veces	Siempre	Siempre	Siempre	Algunas veces	Algunas veces	Algunas veces	Algunas veces	Bastante	Algunas veces	Algunas veces	Casi nada	Algunas veces
2116	26	2	Jornada de la mañana, Jornada de la tarde	10	2	1	1	36	Raramente	Algunas veces	Algunas veces	Algunas veces	Con frecuencia	Siempre	Siempre	Siempre	Con frecuencia	Bastante	Raramente	Bastante	Algunas veces	Bastante	Casi nada	Algunas veces
2670	40	1	Jornada de la mañana	10	2	1	1	36	Siempre	Siempre	Bastante	Raramente	Con frecuencia	Con frecuencia	Con frecuencia	Con frecuencia	Con frecuencia	Con frecuencia	Con frecuencia	Con frecuencia	Con frecuencia	Con frecuencia	Siempre	Siempre
2318	30	2	Jornada de la mañana, Jornada de la tarde	10	2	1	2	38	Nada	Nada	Nada	Siempre	Algunas veces	Bastante	Siempre	Nada	Nada	Nada	Nada	Casi nada	Nada	Nada	Nada	Nada
859	37	1	Jornada de la mañana, Jornada de la tarde	10	2	1	1	39	Nada	Casi nada	Nada	Nada	Casi nada	Casi nada	Casi nada	Casi nada	Casi nada	Casi nada	Casi nada	Casi nada	Casi nada	Casi nada	Casi nada	Casi nada
2364	44	2	Jornada de la mañana	10	2	1	1	41	Nada	Casi nada	Casi nada	Casi nada	Raramente	Algunas veces	Casi nada	Raramente	Algunas veces	Casi nada	Casi nada	Casi nada	Raramente	Raramente	Nada	Casi nada
2209	44	1	Jornada de la mañana, Jornada de la tarde, Jornad	10	2	1	1	42	Con frecuencia	Bastante	Casi nada	Casi nada	Con frecuencia	Siempre	Con frecuencia	Con frecuencia	Con frecuencia	Con frecuencia	Con frecuencia	Con frecuencia	Con frecuencia	Con frecuencia	Siempre	Con frecuencia
2	22	1	Jornada de la mañana, Jornada de la tarde	10	2	2	1	44	Siempre	Siempre	Siempre	Siempre	Siempre	Siempre	Siempre	Siempre	Siempre	Siempre	Siempre	Siempre	Siempre	Siempre	Siempre	Siempre
835	44	1	Jornada de la mañana	10	2	1	2	49	Nada	Casi nada	Casi nada	Casi nada	Casi nada	Casi nada	Casi nada	Casi nada	Casi nada	Casi nada	Casi nada	Casi nada	Casi nada	Casi nada	Nada	Nada
2809	44	1	Jornada de la mañana, Jornada de la tarde	10	2	1	2	57	Con frecuencia	Casi nada	Casi nada	Nada	Con frecuencia	Siempre	Con frecuencia	Bastante	Con frecuencia	Con frecuencia	Con frecuencia	Bastante	Con frecuencia	Bastante	Con frecuencia	Con frecuencia
1120	41	1	Jornada de la mañana	10	2	1	1	59	Nada	Nada	Nada	Nada	Casi nada	Casi nada	Casi nada	Casi nada	Casi nada	Casi nada	Casi nada	Nada	Nada	Casi nada	Nada	Casi nada
2815	44	2	Jornada de la mañana	10	3	1	1	41	Nada	Nada	Nada	Nada	Siempre	Con frecuencia	Bastante	Nada	Bastante	Nada	Algunas veces	Algunas veces	Bastante	Bastante	Nada	Nada
2648	44	2	Jornada de la mañana, Jornada de la tarde	11	1	1	2	34	Siempre	Siempre	Siempre	Siempre	Siempre	Siempre	Siempre	Siempre	Siempre	Siempre	Siempre	Siempre	Siempre	Siempre	Con frecuencia	Siempre
2281	39	1	Jornada de la mañana	11	1	1	2	35	Nada	Nada	Nada	Nada	Nada	Nada	Nada	Nada	Nada	Nada	Nada	Nada	Nada	Nada	Nada	Nada
1838	30	2	Jornada de la mañana, Jornada de la tarde	11	1	1	2	36	Casi nada	Casi nada	Casi nada	Casi nada	Siempre	Con frecuencia	Bastante	Bastante	Bastante	Nada	Casi nada	Raramente	Casi nada	Algunas veces	Nada	Casi nada
1841	44	1	Jornada de la mañana, Jornada de la tarde	11	1	1	2	36	Nada	Nada	Nada	Nada	Siempre	Siempre	Siempre	Siempre	Siempre	Siempre	Con frecuencia	Con frecuencia	Nada	Con frecuencia	Nada	Con frecuencia
834	39	1	Jornada de la mañana	11	1	1	2	37	Nada	Nada	Casi nada	Casi nada	Casi nada	Nada	Casi nada	Casi nada	Siempre	Nada	Nada	Casi nada	Nada	Nada	Nada	Nada
919	16	2	Jornada de la mañana	11	1	1	2	37	Nada	Casi nada	Raramente	Raramente	Raramente	Con frecuencia	Con frecuencia	Con frecuencia	Con frecuencia	Casi nada	Casi nada	Casi nada	Nada	Raramente	Nada	Casi nada
2212	32	2	Jornada de la mañana	11	1	1	2	37	Nada	Nada	Nada	Nada	Nada	Nada	Nada	Nada	Nada	Nada	Nada	Nada	Nada	Casi nada	Nada	Nada
1016	38	1	Jornada de la mañana	11	1	1	2	39	Casi nada	Casi nada	Raramente	Bastante	Algunas veces	Algunas veces	Raramente	Algunas veces	Algunas veces	Raramente	Algunas veces	Bastante	Raramente	Bastante	Casi nada	Bastante
1705	44	1	Jornada de la mañana	11	1	1	2	39	Casi nada	Casi nada	Bastante	Bastante	Casi nada	Bastante	Bastante	Bastante	Raramente	Casi nada	Raramente	Nada	Bastante	Bastante	Nada	Casi nada
2342	33	1	Jornada de la mañana	11	1	1	2	47	Algunas veces	Algunas veces	Algunas veces	Algunas veces	Algunas veces	Algunas veces	Raramente	Raramente	Raramente	Raramente	Raramente	Raramente	Raramente	Raramente	Nada	Raramente
926	44	1	Jornada de la mañana, Jornada de la tarde	11	1	1	2	50	Casi nada	Nada	Nada	Bastante	Bastante	Con frecuencia	Siempre	Siempre	Siempre	Siempre	Bastante	Con frecuencia	Nada	Nada	Nada	Casi nada
1714	44	2	Jornada de la mañana, Jornada de la tarde	11	1	1	2	28	Raramente	Siempre	Siempre	Casi nada	Bastante	Siempre	Siempre	Con frecuencia	Siempre	Siempre	Siempre	Bastante	Raramente	Raramente	Con frecuencia	Raramente
2598	44	1	Jornada de la mañana	11	1	1	1	32	Nada	Nada	Nada	Nada	Siempre	Siempre	Bastante	Bastante	Nada	Nada	Nada	Nada	Nada	Nada	Nada	Nada
627	43	1	Jornada de la mañana, Jornada de la tarde	11	1	1	2	33	Raramente	Casi nada	Casi nada	Casi nada	Siempre	Siempre	Siempre	Siempre	Bastante	Algunas veces	Algunas veces	Casi nada	Nada	Raramente	Nada	Raramente
644	44	1	Jornada de la mañana, Jornada de la tarde	11	1	1	2	33	Nada	Nada	Raramente	Nada	Bastante	Bastante	Con frecuencia	Con frecuencia	Bastante	Nada	Nada	Nada	Nada	Nada	Nada	Raramente
1759	43	1	Jornada de la mañana, Jornada de la tarde	11	1	1	1	33	Raramente	Algunas veces	Casi nada	Raramente	Bastante	Algunas veces	Algunas veces	Con frecuencia	Con frecuencia	Raramente	Con frecuencia	Con frecuencia	Algunas veces	Algunas veces	Algunas veces	Bastante
1936	44	1	Jornada de la mañana, Jornada de la tarde	11	1	1	2	33	Con frecuencia	Con frecuencia	Con frecuencia	Con frecuencia	Siempre	Siempre	Siempre	Siempre	Siempre	Siempre	Siempre	Siempre	Siempre	Siempre	Siempre	Siempre
2217	44	2	Jornada de la mañana, Jornada de la tarde	11	1	1	2	33	Nada	Nada	Nada	Nada	Nada	Con frecuencia	Bastante	Bastante	Bastante	Bastante	Nada	Nada	Nada	Nada	Nada	Nada
2853	44	1	Jornada de la mañana, Jornada de la tarde	11	1	1	2	33	Nada	Nada	Nada	Nada	Casi nada	Algunas veces	Raramente	Casi nada	Nada	Nada	Nada	Nada	Nada	Casi nada	Nada	Casi nada
121	44	1	Jornada de la mañana, Jornada de la tarde	11	1	1	1	34	Nada	Casi nada	Casi nada	Raramente	Algunas veces	Raramente	Raramente	Raramente	Raramente	Algunas veces	Nada	Nada	Nada	Raramente	Nada	Nada
758	41	1	Jornada de la mañana, Jornada de la tarde	11	1	1	2	34	Con frecuencia	Con frecuencia	Con frecuencia	Bastante	Con frecuencia	Con frecuencia	Con frecuencia	Con frecuencia	Siempre	Siempre	Siempre	Siempre	Con frecuencia	Siempre	Con frecuencia	Con frecuencia
980	44	1	Jornada de la tarde	11	1	1	1	34	Siempre	Siempre	Siempre	Siempre	Siempre	Siempre	Con frecuencia	Siempre	Con frecuencia	Raramente	Con frecuencia	Siempre	Siempre	Siempre	Siempre	Siempre
1330	44	1	Jornada de la mañana	11	1	1	2	34	Nada	Nada	Casi nada	Casi nada	Nada	Nada	Nada	Nada	Con frecuencia	Casi nada	Casi nada	Nada	Nada	Casi nada	Nada	Nada
1481	44	1	Jornada de la mañana, Jornada de la tarde	11	1	1	2	34	Algunas veces	Algunas veces	Siempre	Siempre	Siempre	Siempre	Con frecuencia	Siempre	Siempre	Algunas veces	Bastante	Bastante	Con frecuencia	Bastante	Raramente	Bastante
1498	43	1	Jornada de la mañana, Jornada de la tarde	11	1	1	2	34	Nada	Bastante	Bastante	Bastante	Bastante	Bastante	Bastante	Bastante	Bastante	Bastante	Bastante	Bastante	Nada	Raramente	Nada	Algunas veces
1683	44	1	Jornada de la tarde	11	1	1	2	34	Algunas veces	Algunas veces	Con frecuencia	Bastante	Con frecuencia	Con frecuencia	Nada	Raramente	Raramente	Raramente	Nada	Raramente	Raramente	Raramente	Nada	Nada
1785	44	2	Jornada de la mañana, Jornada de la tarde	11	1	1	2	34	Nada	Nada	Nada	Nada	Nada	Nada	Nada	Nada	Nada	Nada	Nada	Nada	Nada	Nada	Nada	Nada
1786	44	2	Jornada de la mañana, Jornada de la tarde	11	1	1	2	34	Nada	Nada	Nada	Nada	Nada	Nada	Nada	Nada	Nada	Nada	Nada	Nada	Nada	Nada	Nada	Nada
1974	38	2	Jornada de la mañana, Jornada de la tarde	11	1	1	2	34	Casi nada	Con frecuencia	Con frecuencia	Con frecuencia	Nada	Casi nada	Raramente	Casi nada	Nada	Nada	Nada	Nada	Nada	Nada	Nada	Nada
2195	22	1	Jornada de la mañana	11	1	1	2	34	Siempre	Siempre	Siempre	Siempre	Siempre	Siempre	Siempre	Siempre	Siempre	Nada	Nada	Siempre	Nada	Casi nada	Nada	Casi nada
2234	44	1	Jornada de la mañana	11	1	1	2	34	Raramente	Raramente	Raramente	Algunas veces	Siempre	Siempre	Siempre	Siempre	Siempre	Siempre	Siempre	Con frecuencia	Con frecuencia	Con frecuencia	Nada	Con frecuencia
2268	44	2	Jornada de la mañana	11	1	1	2	34	Nada	Nada	Nada	Nada	Casi nada	Con frecuencia	Bastante	Bastante	Con frecuencia	Raramente	Casi nada	Con frecuencia	Raramente	Casi nada	Nada	Casi nada
2329	44	1	Jornada de la mañana, Jornada de la tarde	11	1	1	2	34	Raramente	Raramente	Raramente	Raramente	Con frecuencia	Con frecuencia	Con frecuencia	Con frecuencia	Con frecuencia	Algunas veces	Casi nada	Raramente	Nada	Raramente	Nada	Algunas veces
2388	44	2	Jornada de la mañana	11	1	1	2	34	Algunas veces	Casi nada	Casi nada	Con frecuencia	Raramente	Nada	Nada	Raramente	Raramente	Nada	Casi nada	Nada	Nada	Raramente	Nada	Nada
2448	44	1	Jornada de la mañana, Jornada de la tarde	11	1	1	2	34	Bastante	Algunas veces	Algunas veces	Bastante	Bastante	Con frecuencia	Con frecuencia	Con frecuencia	Con frecuencia	Con frecuencia	Con frecuencia	Algunas veces	Con frecuencia	Con frecuencia	Algunas veces	Con frecuencia
2461	44	1	Jornada de la mañana, Jornada de la tarde	11	1	1	2	34	Casi nada	Casi nada	Casi nada	Casi nada	Casi nada	Raramente	Raramente	Casi nada	Casi nada	Nada	Nada	Casi nada	Nada	Casi nada	Nada	Nada
492	43	1	Jornada de la mañana	11	1	1	2	35	Nada	Nada	Nada	Nada	Nada	Nada	Nada	Nada	Nada	Casi nada	Casi nada	Nada	Nada	Nada	Nada	Nada
688	44	1	Jornada de la mañana	11	1	1	2	35	Nada	Nada	Nada	Nada	Nada	Casi nada	Casi nada	Nada	Raramente	Nada	Nada	Nada	Nada	Nada	Nada	Nada
[truncated: 1,804 more rows]
